# Supplementary material for: Inhibition of Hypersialylation in Human Intervertebral Disc Degeneration Modulates Inflammation and Metabolism
Source: Adv Sci (Weinh). 2025 Nov 14;13(6):e06669. doi: 10.1002/advs.202506669 (PMC12866799; doi:10.1002/advs.202506669)
Supplement: Supplementary file 2 — Supporting Information [file ADVS-13-e06669-s002.zip]

Archive with 5 entries (5 files):
- advs72721-sup-0002-TableS1.xlsx
- advs72721-sup-0003-TableS2.xlsx
- advs72721-sup-0004-TableS3.xlsx
- advs72721-sup-0005-TableS4.xlsx
- advs72721-sup-0006-TableS5.xlsx
