# Supplementary material for: Inhibition of Hypersialylation in Human Intervertebral Disc Degeneration Modulates Inflammation and Metabolism
Source: Adv Sci (Weinh). 2025 Nov 14;13(6):e06669. doi: 10.1002/advs.202506669 (PMC12866799; doi:10.1002/advs.202506669)
Supplement: Supplementary file 2 — Supporting Information [file ADVS-13-e06669-s002.zip › advs72721-sup-0002-TableS1.xlsx]

## Sheet: Lectin microarray
Slide1												Slide2												AVERAGE												STDEV
		Subarray 1	Subarray 2	Subarray 3	Subarray 4	Subarray 5	Subarray 6	Subarray 7	Subarray 8	Subarray 9				Subarray 1	Subarray 2	Subarray 3	Subarray 4	Subarray 5	Subarray 6	Subarray 7	Subarray 8	Subarray 9				Subarray 1	Subarray 2	Subarray 3	Subarray 4	Subarray 5	Subarray 6	Subarray 7	Subarray 8	Subarray 9				Subarray 1	Subarray 2	Subarray 3	Subarray 4	Subarray 5	Subarray 6	Subarray 7	Subarray 8	Subarray 9
Sample		1	2	3	4	5	13	14	15	16		Sample		1	2	3	4	5	13	14	15	16				1	2	3	4	5	13	14	15	16				1	2	3	4	5	13	14	15	16
Man	ConA	2.98153	2.23984	1.85006	2.43895	3.0556	3.24982	1.77446	1.35179	4.25895		Man	ConA	2.74356	2.86173	1.932	3.17548	3.18199	3.4988	1.66129	1.36255	3.08211		Man	ConA	2.86254	2.55078	1.89103	2.80721	3.1188	3.37431	1.71788	1.35717	3.67053		Man	ConA	0.168269	0.439744	0.057937	0.520807	0.0893659	0.176051	0.0800245	0.0076065	0.832152
	NPL	7.22175	4.95915	6.27465	6.94119	37.2255	1.9211	1.73378	1.80275	1.99383			NPL	7.52702	4.90239	6.17277	4.84713	38.7025	1.85454	1.65452	1.37515	1.69075			NPL	7.37439	4.93077	6.22371	5.89416	37.964	1.88782	1.69415	1.58895	1.84229			NPL	0.21586	0.0401375	0.0720427	1.48073	1.04441	0.0470618	0.0560414	0.302358	0.214304
	VFA	0.80871	0.432795	0.451339	0.465804	0.267069	0.483598	0.590613	0.589715	0.68332			VFA	0.701405	0.495698	0.426744	0.577065	0.383537	0.483031	0.64701	0.521391	0.525526			VFA	0.755058	0.464247	0.439041	0.521434	0.325303	0.483314	0.618811	0.555553	0.604423			VFA	0.0758761	0.0444791	0.0173909	0.0786731	0.0823557	0.000400387	0.0398784	0.048312	0.111577
	ASA	1.15092	0.849456	0.932685	0.952961	13.6102	0.724565	0.752047	0.636328	0.951034			ASA	1.44087	1.17066	0.994032	1.19555	14.2557	0.653219	0.66628	0.718291	0.818006			ASA	1.2959	1.01006	0.963359	1.07426	13.9329	0.688892	0.709164	0.67731	0.88452			ASA	0.20503	0.227127	0.0433789	0.171539	0.456459	0.0504499	0.0606465	0.0579566	0.0940655
	GNA	12.0677	7.50924	8.42662	9.40149	43.4937	2.19779	2.08713	1.67592	2.553			GNA	8.859	6.98126	8.95922	11.2338	44.8965	2.34633	2.12605	1.48541	1.95664			GNA	10.4634	7.24525	8.69292	10.3177	44.1951	2.27206	2.10659	1.58067	2.25482			GNA	2.26891	0.373335	0.376607	1.29565	0.991976	0.105032	0.0275231	0.134706	0.421689
GlcNAc	WGA	28.688	14.0595	12.8863	40.401	27.6328	27.3557	20.2055	44.9788	64.8743		GlcNAc	WGA	26.0504	18.9282	15.3315	42.6237	26.4441	24.7172	17.6671	50.534	67.5684		GlcNAc	WGA	27.3692	16.4939	14.1089	41.5123	27.0385	26.0364	18.9363	47.7564	66.2214		GlcNAc	WGA	1.86508	3.44271	1.72904	1.57164	0.840508	1.86569	1.79492	3.92815	1.905
	PWA	1.11015	1.1739	0.833476	0.79163	0.982848	1.00043	1.04473	0.889992	1.17449			PWA	1.05972	0.932437	0.890753	0.744879	0.968244	0.938532	0.866542	0.877386	1.31538			PWA	1.08493	1.05317	0.862115	0.768254	0.975546	0.969482	0.955636	0.883689	1.24493			PWA	0.0356584	0.170738	0.0405011	0.0330578	0.0103266	0.0437697	0.125997	0.00891362	0.0996232
	BS-II	4.2119	5.25615	2.96119	1.78413	2.18589	0.72872	1.54872	0.82495	1.2371			BS-II	3.59865	6.82289	2.82974	2.64605	1.95721	0.998598	2.06815	0.916766	1.28253			BS-II	3.90528	6.03952	2.89546	2.21509	2.07155	0.863659	1.80844	0.870858	1.25982			BS-II	0.433632	1.10785	0.092952	0.609469	0.161697	0.190833	0.367296	0.0649239	0.0321256
	LEL	10.438	8.72057	7.19447	4.05779	27.5846	17.0871	8.35127	19.2442	22.1167			LEL	9.84075	8.9691	6.97723	6.93669	29.199	17.6957	7.09813	23.0919	13.9499			LEL	10.1394	8.84484	7.08585	5.49724	28.3918	17.3914	7.7247	21.1681	18.0333			LEL	0.422326	0.175735	0.153614	2.03568	1.14158	0.430346	0.886102	2.72075	5.77479
	STL	37.1181	38.7507	72.1538	49.5907	15.956	49.6296	30.5373	56.8206	52.8596			STL	30.3431	35.2712	92.2044	59.3819	17.8086	47.082	28.1727	57.9994	48.7237			STL	33.7306	37.0109	82.1791	54.4863	16.8823	48.3558	29.355	57.41	50.7917			STL	4.79063	2.46041	14.1779	6.9234	1.30994	1.8014	1.67204	0.833503	2.92449
Gal, LacNAc	RCA	15.0524	16.1496	9.59324	15.5953	42.0246	15.9271	17.9816	24.2542	46.6169		Gal, LacNAc	RCA	21.967	20.7385	12.7181	17.5361	46.0963	18.0825	22.4067	27.7377	57.6926		Gal, LacNAc	RCA	18.5097	18.4441	11.1557	16.5657	44.0605	17.0048	20.1941	25.9959	52.1548		Gal, LacNAc	RCA	4.88937	3.24487	2.20961	1.37229	2.8791	1.52408	3.12903	2.46322	7.8317
	ECA	1.83008	1.37425	1.83781	1.45356	2.11895	1.37933	1.7574	2.05967	2.55255			ECA	1.85714	1.56462	1.56152	2.32883	2.3095	1.17705	1.58242	2.08399	2.61684			ECA	1.84361	1.46943	1.69967	1.8912	2.21422	1.27819	1.66991	2.07183	2.5847			ECA	0.0191364	0.134611	0.195366	0.618908	0.134737	0.143035	0.123729	0.0172	0.0454596
	PHA	0.426514	0.528107	0.490364	0.253859	0.500849	0.396686	0.440991	0.379412	0.437195			PHA	0.415691	0.635104	0.425542	0.361613	0.570943	0.417514	0.362739	0.412702	0.481732			PHA	0.421103	0.581606	0.457953	0.307736	0.535896	0.4071	0.401865	0.396057	0.459463			PHA	0.00765345	0.075658	0.0458358	0.0761932	0.0495634	0.0147274	0.0553329	0.0235399	0.0314922
	CAL	1.44907	1.46859	1.02822	1.02097	0.783606	1.95715	3.16044	1.11524	3.20633			CAL	1.70726	1.4063	1.11795	1.12381	1.52275	2.68534	2.87672	1.35135	3.24632			CAL	1.57817	1.43744	1.07308	1.07239	1.15318	2.32125	3.01858	1.2333	3.22632			CAL	0.182568	0.0440443	0.0634489	0.0727199	0.522655	0.514906	0.200619	0.166955	0.0282733
	MAL-II	0.831854	0.393892	0.445699	0.384348	0.210058	0.47302	0.695611	0.403261	0.557019			MAL-II	0.491803	0.418177	0.391883	0.373522	0.245813	0.55155	0.675471	0.43318	0.45045			MAL-II	0.661829	0.406035	0.418791	0.378935	0.227935	0.512285	0.685541	0.41822	0.503735			MAL-II	0.240453	0.017172	0.0380532	0.00765483	0.0252821	0.0555288	0.0142415	0.0211561	0.0753553
	PA-I	1.02847	0.471698	0.59775	0.465804	0.416673	0.693263	1.55134	0.502992	1.43681			PA-I	1.00234	0.552474	0.509689	0.506691	0.464472	0.642448	1.06444	0.62693	1.78316			PA-I	1.01541	0.512086	0.553719	0.486248	0.440572	0.667855	1.30789	0.564961	1.60998			PA-I	0.0184786	0.0571173	0.0622684	0.0289113	0.0337986	0.0359315	0.344296	0.0876372	0.244907
	AHP	1.1635	0.704143	0.73488	0.588384	0.363119	0.690498	0.821609	1.18919	1.70884			AHP	1.19686	0.73918	0.796366	0.551081	0.327988	0.546852	0.838646	1.16092	1.67511			AHP	1.18018	0.721661	0.765623	0.569732	0.345553	0.618675	0.830127	1.17505	1.69198			AHP	0.0235876	0.0247746	0.0434773	0.0263777	0.0248409	0.101573	0.0120473	0.0199851	0.0238481
Sial	SNA	7.28783	8.4186	4.77978	8.18392	2.31523	5.68125	3.39012	3.87976	6.25351		Sial	SNA	6.74155	9.70574	5.22431	9.89049	3.7222	5.91144	4.0531	4.36488	5.71822		Sial	SNA	7.01469	9.06217	5.00205	9.03721	3.01872	5.79635	3.72161	4.12232	5.98586		Sial	SNA	0.386279	0.91015	0.31433	1.20673	0.994878	0.162772	0.468799	0.343032	0.378507
	MAL-I	0.962113	0.748882	0.775911	0.948216	0.384916	1.05527	0.964668	1.59245	0.730817			MAL-I	0.958901	0.81015	0.697216	0.950587	0.477334	0.875085	1.17259	1.27886	0.799237			MAL-I	0.960507	0.779516	0.736563	0.949401	0.431125	0.965179	1.06863	1.43565	0.765027			MAL-I	0.00227123	0.0433232	0.0556456	0.00167651	0.0653495	0.127412	0.14702	0.221741	0.0483798
	HMA	0.722962	0.326785	0.297626	0.294983	0.286963	0.328215	0.416054	0.350143	0.487931			HMA	0.442623	0.33738	0.32096	0.303148	0.280112	0.386675	0.292206	0.370172	0.495808			HMA	0.582792	0.332083	0.309293	0.299066	0.283538	0.357445	0.35413	0.360158	0.49187			HMA	0.198229	0.00749234	0.0164992	0.00577388	0.00484439	0.0413378	0.0875738	0.0141626	0.00556992
Fuc	UEA	0.62148	0.778059	0.528501	0.355087	0.533641	0.680749	0.956793	0.611395	0.716784		Fuc	UEA	0.564653	1.00143	0.616675	0.473128	0.480907	0.620879	1.1612	0.663159	0.786724		Fuc	UEA	0.593066	0.889746	0.572588	0.414107	0.507274	0.650814	1.059	0.637277	0.751754		Fuc	UEA	0.0401827	0.15795	0.0623487	0.0834679	0.0372887	0.0423345	0.144539	0.0366026	0.0494552
	PSA	23.8213	15.5194	18.4112	40.9947	26.9276	16.4797	18.6384	22.6585	19.7202			PSA	21.24	20.6981	18.8866	37.0837	24.9371	22.4572	18.0954	24.4329	17.4112			PSA	22.5307	18.1087	18.6489	39.0392	25.9324	19.4685	18.3669	23.5457	18.5657			PSA	1.82521	3.66194	0.336172	2.7655	1.4075	4.22673	0.384008	1.25472	1.63273
	LTL	0.885018	0.552422	0.77836	0.494274	0.621375	0.921013	1.91621	0.778337	1.4001			LTL	0.823788	0.717343	0.733645	0.600883	0.62525	0.944414	1.9619	0.797051	1.82526			LTL	0.854403	0.634882	0.756003	0.547579	0.623312	0.932713	1.93906	0.787694	1.61268			LTL	0.0432964	0.116617	0.0316184	0.075384	0.00274034	0.0165467	0.0323068	0.0132332	0.300633
	AOL	1.17266	0.622352	0.682213	0.68803	0.526485	0.671386	0.76386	0.699389	1.46056			AOL	1.39461	0.832205	0.797316	0.771946	0.718859	0.748752	0.712882	0.839251	0.958771			AOL	1.28364	0.727279	0.739765	0.729988	0.622672	0.710069	0.738371	0.76932	1.20966			AOL	0.156943	0.148388	0.08139	0.0593375	0.136029	0.0547059	0.0360465	0.0988972	0.354815
	AAL	4.19302	3.05583	4.16248	4.7551	6.09079	7.83487	6.48231	7.3942	6.13476			AAL	5.30471	2.92724	4.59669	4.85091	5.3993	7.35503	6.18419	6.19526	6.67699			AAL	4.74887	2.99153	4.37958	4.80301	5.74505	7.59495	6.33325	6.79473	6.40588			AAL	0.786084	0.0909243	0.307028	0.0677516	0.488956	0.3393	0.210801	0.847776	0.383411
	AAA	3.15303	1.89872	2.36141	2.04827	1.90353	1.87207	1.96215	1.30301	5.69217			AAA	3.04333	1.92323	3.02201	2.56132	1.9372	1.02761	2.07063	2.69832	2.85598			AAA	3.09818	1.91098	2.69171	2.30479	1.92037	1.44984	2.01639	2.00066	4.27408			AAA	0.0775697	0.017331	0.467112	0.362776	0.023808	0.597125	0.0767105	0.986632	2.00549
T antigen	VVL	0.640276	0.771251	0.563538	0.35825	0.33387	0.616929	0.669362	0.822782	1.24034		T antigen	VVL	0.615925	0.568852	0.512093	0.444979	0.320128	0.668639	0.498766	0.653708	0.796109		T antigen	VVL	0.6281	0.670051	0.537816	0.401614	0.326999	0.642784	0.584064	0.738245	1.01822		T antigen	VVL	0.0172186	0.143118	0.0363772	0.0613263	0.00971736	0.0365645	0.12063	0.119553	0.314118
	JAC	16.7722	10.2509	10.4139	22.5792	1.88954	7.30216	12.1784	20.0254	22.2441			JAC	16.7494	11.4764	9.32226	17.9042	1.94649	8.08514	10.3294	21.1408	17.455			JAC	16.7608	10.8637	9.86806	20.2417	1.91802	7.69365	11.2539	20.5831	19.8495			JAC	0.0161139	0.866538	0.771879	3.30578	0.0402709	0.553655	1.30748	0.788702	3.3864
	ABL	3.9759	2.05991	3.22061	3.72722	1.83581	1.71503	1.60709	2.71009	5.50866			ABL	3.70553	3.14233	2.97038	4.74536	1.4906	1.43658	1.34642	3.7159	3.33302			ABL	3.84071	2.60112	3.0955	4.23629	1.6632	1.5758	1.47675	3.21299	4.42084			ABL	0.191175	0.765388	0.17694	0.719928	0.244103	0.196891	0.184324	0.711216	1.53841
	ACA	5.54061	5.81307	2.52982	2.34088	6.15827	11.5027	10.5153	6.08185	12.1043			ACA	4.25708	4.46237	3.21801	2.75432	8.74244	12.966	7.71198	8.78192	15.0695			ACA	4.89884	5.13772	2.87392	2.5476	7.45035	12.2343	9.11365	7.43189	13.5869			ACA	0.907593	0.955087	0.486623	0.292344	1.82729	1.03477	1.98227	1.90924	2.0967
	MPA	8.61418	5.28399	6.42285	10.7356	0.912166	5.56553	5.5233	9.81268	16.2388			MPA	9.45491	8.18666	6.75866	10.2897	1.01044	5.4047	4.43095	11.6691	10.7655			MPA	9.03454	6.73533	6.59075	10.5127	0.961303	5.48511	4.97713	10.7409	13.5021			MPA	0.594485	2.0525	0.237452	0.31531	0.0694911	0.113725	0.772405	1.31268	3.87026
a-Gal	PT-II	0.558545	0.274266	0.402959	0.276003	0.20011	0.421714	0.766485	0.445538	0.49117		a-Gal	PT-II	0.662459	0.360309	0.406736	0.307479	0.216515	0.38362	0.618549	0.471207	0.470783		a-Gal	PT-II	0.610502	0.317287	0.404847	0.291741	0.208313	0.402667	0.692517	0.458373	0.480977		a-Gal	PT-II	0.0734781	0.0608419	0.00267055	0.0222571	0.0116001	0.0269365	0.104606	0.0181507	0.0144154
	BS-I	2.88634	3.51974	2.68721	2.2444	0.725685	0.676372	1.1051	1.10463	1.2792			BS-I	2.50968	3.41244	3.12464	1.88277	0.629538	0.929773	0.801048	1.01758	1.12456			BS-I	2.69801	3.46609	2.90593	2.06358	0.677611	0.803072	0.953075	1.06111	1.20188			BS-I	0.266339	0.0758754	0.309312	0.255713	0.0679868	0.179181	0.214999	0.0615549	0.109346
	EEA	1.60719	1.73385	1.21378	1.07791	1.26379	1.62778	2.03302	1.92308	2.42454			EEA	1.62338	1.97898	1.29346	1.19527	1.44309	1.51166	1.8196	2.29191	2.14902			EEA	1.61529	1.85641	1.25362	1.13659	1.35344	1.56972	1.92631	2.10749	2.28678			EEA	0.0114432	0.173329	0.0563417	0.0829842	0.126784	0.0821068	0.150915	0.260802	0.194822
	Moa	5.67749	7.06866	4.99167	4.8605	8.61496	7.07947	5.98094	8.22097	9.8547			Moa	7.10422	4.97554	4.90455	4.43788	7.30649	7.84488	7.09054	8.42225	8.14252			Moa	6.39085	6.0221	4.94811	4.64919	7.96073	7.46217	6.53574	8.32161	8.99861			Moa	1.00885	1.48006	0.0616016	0.298837	0.925226	0.541226	0.784606	0.142324	1.2107
GalNac	HPL	4.2964	4.21027	5.27399	4.69758	0.400093	1.02121	1.09067	5.6424	7.11818		GalNac	HPL	1.07611	5.08282	4.78675	7.88402	0.360859	0.828411	1.00562	5.49272	5.13169		GalNac	HPL	2.68626	4.64655	5.03037	6.2908	0.380476	0.924808	1.04814	5.56756	6.12494		GalNac	HPL	2.27709	0.616987	0.34453	2.25315	0.0277427	0.136326	0.060139	0.105837	1.40466
	SJA	1.03527	0.543669	0.871445	0.625554	0.497788	0.571675	1.6839	0.888908	1.07626			SJA	1.01537	0.708608	0.812521	0.787103	0.551649	0.756455	1.63175	0.820679	1.02759			SJA	1.02532	0.626138	0.841983	0.706328	0.524719	0.664065	1.65783	0.854794	1.05192			SJA	0.0140773	0.11663	0.0416653	0.114233	0.0380853	0.130659	0.036875	0.0482451	0.0344116
	SBA	1.87545	1.24781	1.23541	1.72482	0.855155	0.633995	0.815046	2.40981	2.87469			SBA	1.47818	1.68253	1.36799	1.80049	1.43986	0.676995	0.939208	2.41006	2.57914			SBA	1.67682	1.46517	1.3017	1.76265	1.14751	0.655495	0.877127	2.40993	2.72692			SBA	0.280914	0.307396	0.0937434	0.0535035	0.41345	0.0304056	0.0877954	0.000175175	0.208986
	PNA	2.09572	1.3441	1.09191	1.51999	0.787814	0.805996	1.12741	3.62826	3.99521			PNA	1.93494	1.77643	1.25379	1.52657	1.06257	0.987336	1.26176	3.07479	3.10467			PNA	2.01533	1.56027	1.17285	1.52328	0.925191	0.896666	1.19459	3.35153	3.54994			PNA	0.113688	0.305709	0.114465	0.00465021	0.19428	0.128227	0.094999	0.391364	0.629707
	DBL	0.816577	0.909356	0.595253	0.853315	0.514878	0.714594	0.733673	0.805438	1.21659			DBL	0.861827	0.736996	0.723662	0.786021	0.649546	0.659475	0.622198	0.811228	1.47491			DBL	0.839202	0.823176	0.659457	0.819668	0.582212	0.687035	0.677935	0.808333	1.34575			DBL	0.0319964	0.121877	0.0907992	0.0475845	0.0952244	0.038975	0.0788249	0.00409451	0.182662
	DSL	91.8216	87.6774	96.5093	87.5941	96.4045	91.1822	94.9457	64.4426	93.4529			DSL	91.3558	87.7797	99.1533	94.2629	95.9312	87.6025	81.2955	76.561	96.08			DSL	91.5887	87.7286	97.8313	90.9285	96.1679	89.3923	88.1206	70.5018	94.7664			DSL	0.329421	0.0723366	1.86955	4.71556	0.334692	2.53129	9.6521	8.56903	1.85766
	WFL	1.82589	1.77425	0.810817	0.589175	4.65266	2.35634	1.57234	4.39576	6.53634			WFL	1.84778	2.10839	0.720056	1.10757	4.36103	2.77778	1.81747	4.64999	4.47792			WFL	1.83683	1.94132	0.765437	0.848375	4.50685	2.56706	1.69491	4.52287	5.50713			WFL	0.0154742	0.23627	0.0641782	0.366564	0.206217	0.298	0.173332	0.179769	1.45552
	SSA	0.837904	0.469753	0.525526	0.41519	0.490596	0.687006	0.883295	0.523589	0.944557			SSA	0.782201	0.563393	0.423138	0.472045	0.455897	0.585444	0.939208	0.622204	0.688188			SSA	0.810053	0.516573	0.474332	0.443618	0.473247	0.636225	0.911251	0.572896	0.816373			SSA	0.0393879	0.0662132	0.0723989	0.0402025	0.0245365	0.071815	0.0395363	0.0697316	0.18128
	PT-I	0.31782	0.307333	0.263944	0.259395	0.246678	0.330708	0.404242	0.51058	0.444752			PT-I	0.366016	0.315544	0.301726	0.28366	0.223661	0.332866	0.312358	0.617123	0.416041			PT-I	0.341918	0.311438	0.282835	0.271528	0.235169	0.331787	0.3583	0.563852	0.430396			PT-I	0.0340797	0.00580557	0.0267158	0.017158	0.0162754	0.00152632	0.0649715	0.0753374	0.0203014
	BPL	5.0033	2.81171	4.20535	5.22665	7.30707	3.20853	3.05859	7.00069	11.1285			BPL	4.3267	3.46115	3.47767	6.25359	6.0953	3.09977	2.45352	7.5074	7.4903			BPL	4.665	3.13643	3.84151	5.74012	6.70118	3.15415	2.75606	7.25405	9.3094			BPL	0.478433	0.459225	0.514551	0.726152	0.856856	0.0769031	0.427847	0.358298	2.5726
	LBA	0.530224	0.566038	0.427455	0.468177	0.340493	0.58497	0.725798	0.468303	0.727579			LBA	0.661593	0.452024	0.387075	0.416829	0.382296	0.553108	0.696342	0.619054	0.589652			LBA	0.595908	0.509031	0.407265	0.442503	0.361394	0.569039	0.71107	0.543678	0.658616			LBA	0.0928913	0.0806197	0.028553	0.0363082	0.0295592	0.0225297	0.0208286	0.106597	0.0975289
	CFL	0.426382	0.431823	0.264557	0.249905	0.240607	0.31492	0.400304	0.375076	0.3843			CFL	0.350117	0.491758	0.296918	0.273916	0.205082	0.334118	0.497116	0.35757	0.620933			CFL	0.38825	0.46179	0.280737	0.261911	0.222845	0.324519	0.44871	0.366323	0.502617			CFL	0.0539276	0.0423804	0.0228827	0.0169784	0.0251203	0.0135747	0.0684561	0.0123782	0.167325
	HAL	0.631706	0.643097	0.605663	0.438916	0.451415	0.56669	0.632612	0.521421	0.752407			HAL	0.583138	0.790396	0.622458	0.539171	0.448036	0.698268	0.639831	0.634806	1.22947			HAL	0.607422	0.716747	0.614061	0.489043	0.449726	0.632479	0.636222	0.578113	0.99094			HAL	0.034343	0.104156	0.0118755	0.0708913	0.00238902	0.0930398	0.00510416	0.0801754	0.337337
Controls	Buffer	0.404355	0.29469	0.382138	0.240415	0.223833	0.386675	0.652299	0.426879	0.4264		Controls	Buffer	0.38993	0.322095	0.312545	0.31614	0.218659	0.375917	0.654599	0.415443	0.472347		Ctrl	Buffer	0.397142	0.308392	0.347341	0.278278	0.221246	0.381296	0.653449	0.421161	0.449374		Controls	Buffer	0.0102003	0.0193782	0.0492093	0.053546	0.00365838	0.00760752	0.00162622	0.00808666	0.0324896

## Sheet: Sheet1
Lectin		Specificity	Monosaccharide
Concanavalin A	ConA	α-Man, α-Glc	Man
Narcissus Pseudonarcissus	NPL	Terminal and internal Man	Man
Vicia faba lectin	VFA	α-Man, Glc, GlcNAc	Mannose
Allium sativum lectin	ASA	α-1,3-mannose	Mannose
Galanthus nivalis agglutinin	GNA	α-D-Man, terminal α(1,3)mannose	Mannose
Triticum Vulgaris	WGA	(GlcNAc)n, sialic	GlcNac
Phytolacca americana	PWA	(GlcNAc)3	GlcNAc
Griffonia simplicifolia II	BS-II	Terminal GlcNAc	GlcNAc
Lycopersicon esculentum	LEL	(GlcNAc)3	GlcNAc
Solanum tuberosum	STL	(GlcNAc)3, LacNAc	GlcNac
Pseudomonas aeruginosa PA-I	PA-I	Gal	Gal
Datura stramonium	DSL	(β-1,4) linked Nacetylglucosamine oligomers, (GlcNAc)2-3, LacNAc	GlcNAc
Ricinus Communis Agglutinin,	RCA120	β-Gal, Lac, LacNAc	Gal
Erythrina Cristagalli A	ECA	Gal, GalNac	GalNac
Phaseolus Vulgaris Agglutining	PHA E+L	Oligomannoses	Lac
Cicer arietinum	CAL	Fetuin, Lac, IgM	Lac
Maackia amurensis Lectin II	MAL-II	LacNAc	Gal
Sambucus nigra	SNA	α-2-6 sialic acid on LacNAc	Sialic, Lac
Maackia amurensis Lectin I	MAL-I	α-2,3-SialLacNac	Sial
Homarus americanus	HMA	LAg1 NeuNAc. LAg2: GalNAc	Sial, GalNAc
Ulex Europaea Aggl	UEA-I	α-1,2Fuc. L-fucose	Fuc
Pisum sativum	PSA	Fucα-1,6GlcNAc and α-Man	Fuc
Lotus tetragonolobus	LTL	Terminal α-Fuc, Lex	Fuc
Aspergillus orzyae	AOL	Fuc	Fuc
Aleuria aurantia lectin	AAL	α -1,6Fuc to N-acetylglucosamine, α-1,3Fuc to N-acetyllactosamine	Fuc
Anguilla Anguilla agglutinin	AAA	D-Fucose, α-1,2Fuc, α-1,4Fuc	Fuc
Vicia villosa B4	VVL	GalNAc	GalNac
Jacalin	JAC	T antigen	GalNac
Agaricus bisporus	ABL	β-Gal(1-3)GalNAc, T antigen	Gal
Amarantus Caudatus	ACA	T antigen, (Galβ1-3GalNAcα-Thr/Ser)	Gal
Maclura Pomifera	MPA	T antigen, GalNAc	Gal
Helix pomatia	HPL	α-GalNAc terminal	GalNAc
Sophora japonica	SJA	GalNAc	GalNAc
Helix aspersa lectin	HAL	terminal N-acetyl-α-Dgalactosamine	GalNAc
Soybean agglutinin	SBA	αGal-GalNAc	GalNAc
Peanut agglutinin	PNA	T antigen, Gal (β-1,3) GalNAc	Gal
Dolichos biflorus lectin	DBL	Terminal GalNAc	GalNAc
Wisteria floribunda	WFL	GalNAc	GalNAc
Salvia sclarea lectin	SSA	Terminal GalNac linked to serine	GalNAc
Psophocarpus tetragonolobus I	PT-I	α-GalNAc	GalNAc
Bauhinia Purpurea Lectin	BPL	GalNAc	GalNAc
Chlostridium fragile lectin	CFL	N-acetyl-D-galatosamine.	GalNAc
Phaseolus lunatus (Lima bean) agglutinin	LBA	GalNAc, GalNAcα(1,3)[L-fuc α(1,2)]Gal	GalNAc
