# Supplementary material for: Inhibition of Hypersialylation in Human Intervertebral Disc Degeneration Modulates Inflammation and Metabolism
Source: Adv Sci (Weinh). 2025 Nov 14;13(6):e06669. doi: 10.1002/advs.202506669 (PMC12866799; doi:10.1002/advs.202506669)
Supplement: Supplementary file 2 — Supporting Information [file ADVS-13-e06669-s002.zip › advs72721-sup-0003-TableS2.xlsx]

## Sheet: Mass Spec_IVD_AF_H
Sample Name: AF_H			2AB labelled N-glycans your samples
			3µL water-7µL MeCN (10µL injected LCMS system), UPLC-FLD-QTOF YCA 219, negative mode
PeakUPLC	GUUPLC	tR (min)MS	Experimental mass (m/z)	Theoretical mass (m/z)	Error (ppm)	Ion	Assignment	Monosaccharide composition	Monoisotopic Mass	MALDI mass isotope plus Na minus 2AB	Notes
1	4.16	3.25	1029.39	1029.39	3.40007	[M-1H]-1	M3	HexNAc2Hex3	1030.4	933.318	VERY LOW
	4.28	4.05
2	4.76	4.42	1175.44	1175.45	8.08203	[M-1H]-1	F1M3	dHex1HexNAc2Hex3	1176.45	1079.38	MAJOR
			1232.46	1232.47	8.1138	[M-1H]-1	A1/M3B	HexNAc3Hex3	1233.48	1136.4	MAJOR BUT LOW
3	4.93		NO PEAKS
4	5.11	4.77	1191.44	1191.44	4.36446	[M-1H]-1	M4	HexNAc2Hex4	1192.45	1095.37	MAJOR
5	5.32	5.15	1378.5	1378.53	19.296	[M-1H]-1	F1A1	dHex1HexNAc3Hex3	1379.53	1282.45	MAJOR
			688.756	688.76	4.79122	[M-2H]-2			1379.53	1282.45
			717.258	717.27	17.9848	[M-2H]-2	A1B/A2	HexNAc4Hex3	1436.56	1339.48	VERY MINOR
6	5.67	5.92	NO PEAKS
7	5.84	6.33	696.753	696.757	5.59736	[M-2H]-2	M4A1 /A1G1	HexNAc3Hex4	1395.53	1298.45	MINOR
			1581.62	1581.61	9.92662	[M-1H]-1	F1A2	dHex1HexNAc4Hex3	1582.61	1485.53	MAJOR
			790.291	790.299	10.6289	[M-2H]-2			1582.61	1485.53
			818.806	818.81	4.51875	[M-2H]-2	A2B/A3	HexNAc5Hex3	1639.63	1542.56	MINOR
8	6.19	7.08	1540.58	1540.58	0.324553	[M-1H]-1	F1M4A1/F1A1G1	dHex1HexNAc3Hex4	1541.59	1444.51	MINOR
			769.777	769.786	12.2112	[M-2H]-2			1541.59	1444.51
			1353.49	1353.49	6.35392	[M-H]-2	M5	HexNAc2Hex5	1354.5	1257.42	MAJOR
			676.237	676.244	10.4992	[M-2H]-2			1354.5	1257.42
			920.354	920.35	5.10675	[M-2H]-2	A3B	HexNAc6Hex3	1842.71	1745.63	MINOR
			891.832	891.839	8.40959	[M-2H]-2	F1A2B	dHex1HexNAc5Hex3	1785.69	1688.61	MINOR
			842.313	842.305	9.73519	[M-2H]-2	A1G1S1	HexNAc3Hex4Neu5Ac1	1686.62	1589.55	MINOR
			891.832	891.839	8.40959	[M-2H]-2	F1A3	dHex1HexNAc5Hex3	1785.69	1688.61	MINOR
			1597.59	1597.6	9.63945	[M-1H]-1	A2G1/M4A2	HexNAc4Hex4	1598.61	1501.53	MINOR
			798.285	798.297	15.1573	[M-2H]-2			1598.61	1501.53
9	6.69	8.55	993.371	993.379	8.05332	[M-2H]-2	F1A3B	dHex1HexNAc6Hex3	1988.77	1891.69	MINOR
			920.354	920.35	5.10675	[M-2H]-2	A4	HexNAc6Hex3	1842.71	1745.63	VERY MINOR
			842.313	842.305	9.73519	[M-2H]-2	A1G1S1	HexNAc3Hex4NeuAc1	1686.62	1589.55	MINOR
			891.832	891.839	8.40959	[M-2H]-2	F1A3	dHex1HexNAc5Hex3	1785.69	1688.61	MINOR
			899.838	899.837	2.11149	[M-2H]-2	A2BG1	HexNAc5Hex4	1801.69	1704.61	MINOR
			777.777	777.784	7.97137	[M-2H]-2	M5A1/M4A1G1	HexNAc3Hex5	1557.58	1460.5	MINOR
			871.311	871.326	17.4447	[M-2H]-2	F1A2G1	dHex1HexNAc4Hex4	1744.67	1647.59	MAJOR
			1743.67	1743.66	7.11148	[M-1H]-1			1744.67	1647.59
10	6.8	8.78	863.329	863.328	1.27414	[M-2H]-2	F2A2	dHex2HexNAc4Hex3	1728.67	1631.59	2ND MAJOR
			871.311	871.326	17.4447	[M-2H]-2	F1A2G1	dHex1HexNAc4Hex4	1744.67	1647.59	MAJOR
11	6.96	9.27	1001.39	1001.38	8.98763	[M-2H]-2	A3BG1	HexNAc6Hex4	2004.77	1907.69	MINOR
			1021.89	1021.89	2.64216	[M-2H]-2	A4B	HexNAc7Hex3	2045.79	1948.71	MINOR
			993.364	993.379	14.496	[M-2H]-2	F1A4/F1A2GalNAc2	dHex1HexNAc6Hex3	1988.77	1891.69	MAJOR
12	7.1	9.58	757.266	757.27	5.67829	[M-2H]-2	M6	HexNAc2Hex6	1516.55	1419.48	MAJOR
			943.848	943.845	3.39039	[M-2H]-2	A2G1S1	HexNAc4Hex4NeuAc1	1889.7	1792.62	MINOR
			972.871	972.865	5.44782	[M-2H]-2	F1A3G1	dHex1HexNAc5Hex4	1947.75	1850.67	2ND MAJOR
			871.311	871.326	17.4447	[M-2H]-2	F1A2G1	dHex1HexNAc4Hex4	1744.67	1647.59	MINOR
13	7.25	10.05	879.31	879.323	14.7841	[M-2H]-2	M4A2G1	HexNAc4Hex6	1760.66	1663.58	MINOR
			964.857	964.85	7.25502	[M-2H]-2	A2G1S1(Ac)	HexNAc4 Hex4NeuAc1Ac1	1931.71	1834.64	2ND MAJOR
			964.857	964.868	11.6078	[M-2H]-2	F2A3	dHex2HexNAc5Hex3	1931.75	1834.67	MINOR
			879.31	879.323	14.7841	[M-2H]-2	A2G2	HexNAc4Hex5	1760.66	1663.58	MINOR
			935.848	935.847	0.854841	[M-2H]-2	F1A1GalNAc1S1	dHex1HexNAc4Hex3NeuAc1	1873.71	1776.63	MINOR
			972.858	972.865	7.70919	[M-2H]-2	F1A2G1GalNAc1	dHex1HexNAc5Hex4	1947.75	1850.67	MAJOR
			1045.38	1045.38	4.01766	[M-2H]-2	A2BG1S1	HexNAc5Hex4NeuAc1	2092.78	1995.7	MINOR
			993.371	993.379	8.05332	[M-2H]-2	F1A4	dHex1HexNAc6Hex3	1988.77	1891.69	MINOR
14	7.6	11.1	915.32	915.334	14.858	[M-2H]-2	F1A1G1S1	dHex1HexNAc3Hex4NeuAc1	1832.68	1735.6	MINOR
			952.344	952.352	8.61026	[M-2H]-2	F1A1G1Lac1	dHex1HexNAc4Hex5	1906.72	1809.64	MINOR
			923.326	923.331	6.065	[M-2H]-2	M4A1G1S1	HexNAc3Hex5NeuAc1	1848.68	1751.6	MINOR
			944.339	944.355	16.2015	[M-2H]-2	F2A2G1	dHex2HexNAc4Hex4	1890.72	1793.64	2ND MAJOR
			952.344	952.352	8.61026	[M-2H]-2	F1A2G2	dHex1HexNAc4Hex5	1906.72	1809.64	MAJOR
			1045.38	1045.38	4.01766	[M-2H]-2	A2BG1S1	HexNAc5Hex4NeuAc1	2092.78	1995.7	MINOR
15	7.74	11.48	1016.87	1016.88	10.2824	[M-2H]-2	F1A2G1S1	dHex1HexNAc4Hex4NeuAc1	2035.77	2141.76	MINOR
			1118.4	1118.41	6.49047	[M-2H]-2	F1A2BG1S1	dHex1HexNAc5Hex4NeuAc1	2238.84	1938.69	MINOR
			1037.38	1037.39	10.218	[M-2H]-2	F1A2GalNAc1S1	dHex1HexNAc5Hex3NeuAc1	2076.79	1979.71	MINOR
			1066.39	1066.41	14.8161	[M-2H]-2	F2A2GlcNAc2	dHex2HexNAc6Hex3	2134.83	2037.75	MAJOR
			1102.92	1102.92	6.25614	[M-2H]-2	A4BG1	HexNAc7Hex4	2207.85	2110.77	MINOR
			1053.89	1053.89	2.27727	[M-2H]-2	F1A2BG2	dHex1HexNAc5Hex5	2109.8	2012.72	MINOR
			943.829	943.845	16.5281	[M-2H]-2	A2G1S1	HexNAc4Hex4NeuAc1	1889.7	1792.62	MINOR
			1053.89	1053.89	2.27727	[M-2H]-2	F1A3G2	dHex1HexNAc5Hex5	2109.8	2012.72	MINOR
16	8.03	12.37	1066.41	1066.41	2.25055	[M-2H]-2	F2A4	dHex2HexNAc6Hex3	2134.83	2037.75	MINOR
			1110.4	1110.42	11.7974	[M-2H]-2	F2A2GalNAc1S1	dHex2HexNAc5Hex3NeuAc1	2222.85	2125.77	MINOR
			1045.38	1045.38	4.01766	[M-2H]-2	A2G1GalNAc1S1	HexNAc5Hex4NeuAc1	2092.78	1995.7	MINOR
			1045.89	1045.89	3.53764	[M-2H]-2	F2A3G1	dHex2HexNAc5Hex4	2093.8	1996.72	MAJOR
			838.287	838.297	11.2132	[M-2H]-2	M7D1	HexNAc2Hex7	1678.61	1581.53	2ND MAJOR
			952.344	952.352	8.61026	[M-2H]-2	F1A2G2	dHex1HexNAc4Hex5	1906.72	1809.64	MINOR
			992.343	992.331	12.4958	[M-2H]-2	F1A2G1G(Sul)1	dHex1HexNAc4Hex5Sul1	1986.68	1889.6	MINOR
			1056.85	1056.85	1.41931	[M-2H]-2	F1A2G(Sul)1S1	dHex1HexNAc4Hex4NeuAc1	2115.72	2018.64	MINOR
			1045.86	1045.88	11.378	[M-2H]-2	A2G2S1(Ac)	HexNAc4Hex5NeuAc1Ac1	2093.77	1996.69	MINOR
			1024.87	1024.87	4.58594	[M-2H]-2	A2G2S1	HexNAc5Hex4NeuAc1	2051.76	1954.68	MINOR
			2092.79	2092.8	0.860093	[M-2H]-2	F2A2G1GalNAc1	dHex1HexNAc5Hex4	4187.61	4090.53	MINOR
			996.36	996.36	0	[M-2H]-2	F1M4A1G1S1	dHex1HexNAc3Hex5NeuAc1	1994.73	1897.66	MINOR
			1016.87	1016.88	6.49047	[M-2H]-2	F1A2G1S1	dHex1HexNAc4Hex4NeuAc1	2035.77	1938.69	MINOR
17	8.19	12.9	1016.87	1016.88	6.49047	[M-2H]-2	F1A2G1S1	dHex1HexNAc4Hex4NeuAc1	2035.77	1938.69	MINOR
			1126.43	1126.41	16.6014	[M-2H]-2	A2BG2S1	HexNAc5Hex5NeuAc1	2254.84	2157.76	MINOR
			1138.91	1138.93	12.2045	[M-2H]-2	FA2GalNAc2S1	dHex1HexNAc6Hex3NeuAc1	2279.87	2182.79	MAJOR
			1118.4	1118.41	10.2824	[M-2H]-2	F1A2BG1S1	dHex1HexNAc5Hex4NeuAc1	2238.84	2141.76	MINOR
18	8.37	13.75	1074.41	1074.41	0.651523	[M-2H]-2	F1A4G1	dHex1HexNAc6Hex4	2150.82	2053.75	MINOR
			1053.87	1053.89	16.7949	[M-2H]-2	F1A3G2	dHex1HexNAc5Hex5	2109.8	2012.72	MINOR
			1056.85	1056.85	1.13545	[M-2H]-2	F1A2G(3Sul)1S1	dHex1HexNAc4Hex4NeuAc1	2115.72	2018.64	MINOR
			1110.4	1110.42	11.7974	[M-2H]-2	F2A2GalNAc1S1	dHex2HexNAc5Hex4	2222.85	2125.77	MINOR
			1097.89	1097.9	5.64715	[M-2H]-2	F1A2G2S1	dHex1HexNAc4Hex5NeuAc1	2197.81	2100.74	MINOR
			996.36	996.36	0	[M-2H]-2	F1M4A1G1S1	dHex1HexNAc3Hex5NeuAc1	1994.73	1897.66	MINOR
			1118.4	1118.41	10.2824	[M-2H]-2	F1A3G1S1	dHex1HexNAc5Hex4NeuAc1	2238.84	2141.76	MAJOR
			1061.87	1061.89	13.9374	[M-2H]-2	A3G3	HexNAc5Hex6	2125.79	2028.71	MINOR
			1024.87	1024.87	4.58594	[M-2H]-2	A2G2S1	HexNAc4Hex5NeuAc1	2051.76	1954.68	MINOR
			1025.38	1025.38	2.53564	[M-2H]-2	F2A2G2	dHex2HexNAc4Hex5	2052.78	1955.7	MINOR
			1163.41	1163.43	13.5805	[M-2H]-2	A3BG3	HexNAc6Hex6	2328.87	2231.79	MINOR
19	8.49		1211.95	1211.96	1.15516	[M-2H]-2	F2A2GalNAc2S1	dHex2HexNAc6Hex3NeuAc1	2425.93	2328.85	MINOR
			1248.44	1248.46	17.7819	[M-2H]-2	A4BG1S1	HexNAc7Hex4NeuAc1	2498.94	2401.86	MINOR
			1175.95	1175.94	4.42198	[M-2H]-2	F1A4BG1	dHex1HexNAc7Hex4	2353.9	2256.83	MINOR
20	8.6	15.05	1139.43	1139.44	4.21261	[M-2H]-2	F3A2GalNAc2	dHex3HexNAc6Hex3	2280.89	2183.81	MAJOR
			1139.42	1139.44	16.3239	[M-2H]-2	F3A4	dHex3HexNAc6Hex3	2280.89	2183.81	MAJOR
			1227.95	1227.95	3.17602	[M-2H]-2	A3BG2S1	HexNAc6Hex5NeuAc1	2457.91	2360.84	MINOR
			1199.45	1199.44	10.5049	[M-2H]-2	F1A2BG2S1	dHex1HexNAc5Hex5NeuAc1	2400.89	2303.81	MINOR
			1155.43	1155.43	2.33679	[M-2H]-2	F1A4G2	dHex1HexNAc6Hex5	2312.88	2215.8	MINOR
			1191.42	1191.44	16.2828	[M-2H]-2	F2A3G1S1	dHex2HexNAc5Hex4NeuAc1	2384.9	2287.82	MINOR
			1118.4	1118.41	10.2824	[M-2H]-2	F1A2G1GalNAc1S1	dHex1HexNAc5Hex4NeuAc1	2238.84
			1126.43	1126.41	16.6014	[M-2H]-2	A2BG2S1	HexNAc5Hex5NeuAc1	2254.84	2157.76	MINOR
21	8.79		1134.91	1134.92	9.60422	[M-2H]-2	F1A3G3	dHex1HexNAc5Hex6	2271.85	2174.77	MINOR
			1137.88	1137.88	2.46072	[M-2H]-2	F1A2G1G(Sul)1S1	dHex1HexNAc4Hex5NeuAc1	2277.77	2180.69	MINOR
			1248.44	1248.46	17.7819	[M-2H]-2	A4BG1S1	HexNAc7Hex4NeuAc1	2498.94	2401.86	MINOR
			919.323	919.322	1.52286	[M-2H]-2	M8	HexNAc2Hex8	1840.66	1743.58	MINOR
			1158.39	1158.39	2.50347	[M-2H]-2	F1A2G1GalNAc(Sul)1S1	dHex1HexNAc5Hex4NeuAc1Sul1	2318.8	2221.72	MINOR
			1284.47	1284.47	3.50338	[M-2H]-2	F1A2GalNAc2S2	dHex1HexNAc6Hex3NeuAc2	2570.96	2473.88	MINOR
			1097.88	1097.9	18.0344	[M-2H]-2	F1A2G2S1	dHex1HexNAc4Hex5NeuAc1	2197.81	2100.74	MAJOR
			1321.5	1321.49	7.71855	[M-2H]-2	F1A4BG1S1	dHex1HexNAc7Hex4NeuAc1	2645	2547.92	MINOR
22	8.94	15.43	1097.88	1097.9	18.0344	[M-2H]-2	F1A2G2S1	dHex1HexNAc4Hex5NeuAc1	2197.81	2100.74	MAJOR
			919.323	919.322	1.52286	[M-2H]-2	M8	HexNAc2Hex8	1840.66	1743.58	MINOR
			1211.95	1211.96	1.15516	[M-2H]-2	F2A2GalNAc2S1	dHex2HexNAc6Hex3NeuAc1	2425.93	2328.85	2ND MAJOR
			1271.95	1271.96	6.83985	[M-2H]-2	A2BG2S2	HexNAc5Hex5NeuAc2	2545.93	2448.85	MINOR
			1199.45	1199.44	10.5049	[M-2H]-2	FA2BG2S1	dHex1HexNAc5Hex5NeuAc1	2400.89	2303.81	MINOR
			1227.95	1227.95	3.17602	[M-2H]-2	A3BG2S1	HexNAc6Hex5NeuAc1	2457.91	2360.84	MINOR
			1134.91	1134.92	9.60422	[M-2H]-2	F1A3G3	dHex1HexNAc5Hex6	2271.85	2174.77	MINOR
23	9.15	15.68	1134.91	1134.92	9.60422	[M-2H]-2	F1A3G3	dHex1HexNAc5Hex6	2271.85	2174.77	MINOR
			1137.87	1137.88	9.66711	[M-2H]-2	F1A2G1G(Sul3)1S1	dHex1HexNAc4Hex5NeuAc1Sul1	2277.77	2180.69	MAJOR
			1219.94	1219.95	6.80354	[M-2H]-2	F1A4G1S1	dHex1HexNAc6Hex4NeuAc1	2441.92	2344.84	MINOR
			1373.48	1373.5	9.46488	[M-2H]-2	A3BG2S2	HexNAc6Hex5NeuAc2	2749.01	2651.93	MINOR
			1344.99	1344.99	0.743501	[M-2H]-2	F1A2BG2S2	dHex1HexNAc5Hex5NeuAc2	2691.99	2594.91	MINOR
			1199.45	1199.44	10.5049	[M-2H]-2	F1A3G2S1	dHex1HexNAc5Hex5NeuAc1	2400.89	2303.81	MINOR
24	9.36	16.35	1191.42	1191.44	16.2828	[M-2H]-2	F2A3G1S1	dHex2HexNAc5Hex4NeuAc1	2384.9	2287.82	2ND MAJOR
			1271.95	1271.96	6.83985	[M-2H]-2	A2BG2S2	HexNAc5Hex5NeuAc2	2545.93	2448.85	MINOR
			1228.44	1228.46	14.1641	[M-2H]-2	F2A3G2GalNAc1	dHex2HexNAc6Hex5	2458.94	2361.86	MINOR
			1263.97	1263.96	3.402	[M-2H]-2	F1A2G1GalNAc1S2	dHex1HexNAc5Hex4NeuAc2	2529.94	2432.86	MAJOR
			1243.45	1243.45	3.45813	[M-2H]-2	F1A2G2S2	dHex1HexNAc4Hex5NeuAc2	2488.91	2391.83	MINOR
			1170.41	1170.42	9.82554	[M-2H]-2	A2G2S2	HexNAc4Hex5NeuAc2	2342.85	2245.77	VERY MINOR
			1329.49	1329.49	3.38476	[M-2H]-2	A4BG2S1	HexNAc7Hex5NeuAc1	2660.99	2563.92	MINOR
			1228.44	1228.44	0.651231	[M-2H]-2	A3G3S(Ac)1	HexNAc5Hex6NeuAc1Ac1	2458.9	2361.82	MINOR
			1191.44	1191.44	4.36446	[M-2H]-2	F2A2G1GalNAc1S1	dHex2HexNAc5Hex4NeuAc1	2384.9	2287.82	MAJOR
			1321.5	1321.49	7.71855	[M-2H]-2	F1A4BG1S1	dHex1HexNAc7Hex4NeuAc1	2645	2547.92	MINOR
			1199.42	1199.44	13.1728	[M-2H]-2	F1A3G2S1	dHex1HexNAc5Hex5NeuAc1	2400.89	2303.81	MINOR
			1300.98	1300.98	1.46044	[M-2H]-2	F1A4G2S1	dHex1HexNAc6Hex5NeuAc1	2603.97	2506.89	MINOR
25	9.58	17.63	1000.34	1000.35	9.29675	[M-2H]-2	M9	HexNAc2Hex9	2002.71	1905.63	MINOR
			1243.44	1243.45	2.33223	[M-2H]-2	F1A2G2S2	dHex1HexNAc4Hex5NeuAc2	2488.91	2391.83	MAJOR
			1321.5	1321.49	7.71855	[M-2H]-2	F1A4BG1S1	dHex1HexNAc7Hex4NeuAc1	2645	2547.92	MINOR
			1263.95	1263.96	8.06987	[M-2H]-2	F1A2G1GalNAc1S2	dHex1HexNAc5Hex3NeuAc2	2529.94	2432.86	MINOR
			1300.96	1300.98	12.8365	[M-2H]-2	F1A3G2GalNAc1S1	dHex1HexNAc6Hex5NeuAc1	2603.97	2506.89	MINOR
			1308.97	1308.98	2.21547	[M-2H]-2	A3BG3S1	HexNAc6Hex6NeuAc1	2619.97	2522.89	MINOR
			1219.94	1219.95	6.80354	[M-2H]-2	F1A4G1S1	dHex1HexNAc6Hex4NeuAc1	2441.92	2344.84	MINOR
			1170.41	1170.42	9.82554	[M-2H]-2	A2G2S2	HexNAc4Hex5NeuAc2	2342.85	2245.77	MINOR
			1283.43	1283.43	5.53207	[M-2H]-2	F1A2G1G(Sul)1S1	dHex1HexNAc4Hex5NeuAc2Sul1	2568.87	2471.79	MINOR
			1373.48	1373.5	9.46488	[M-2H]-2	A3BG2S2	HexNAc6Hex5NeuAc2	2749.01	2651.93	MINOR
			1271.95	1271.96	6.83985	[M-2H]-2	A2BG2S2	HexNAc5Hex5NeuAc2	2545.93	2448.85	MINOR
			1344.97	1344.99	11.896	[M-2H]-2	F1A2BG2S2	dHex1HexNAc5Hex5NeuAc2	2691.99	2594.91	MINOR
			1329.49	1329.49	3.38476	[M-2H]-2	A4BG2S1	HexNAc7Hex5NeuAc1	2660.99	2563.92	MINOR
			1170.93	1170.93	1.96425	[M-2H]-2	F2A2G2S1	dHex2HexNAc4Hex5NeuAc1	2343.87	2246.79	MINOR
			1207.42	1207.44	11.5948	[M-2H]-2	A3G3S1	HexNAc5Hex6NeuAc1	2416.89	2319.81	MINOR
26	9.91	18.45	1236.46	1236.46	0.970514	[M-2H]-2	F1A4G3	dHex1HexNAc6Hex6	2474.93	2377.85	MINOR
			1308.97	1308.98	2.21547	[M-2H]-2	A3BG3S1	HexNAc6Hex6NeuAc1	2619.97	2522.89	MINOR
			1382	1382.01	5.28218	[M-2H]-2	F1A3BG3S1	dHex1HexNAc6Hex5NeuAc1	2766.03	2668.95	MINOR
			1300.98	1300.98	1.46044	[M-2H]-2	F1A4G2S1	dHex1HexNAc6Hex5NeuAc1	2603.97	2506.89	VERY MINOR
			1280.45	1280.47	11.7145	[M-2H]-2	F1A3G3S1	dHex1HexNAc5Hex6NeuAc1	2562.95	2465.87	MAJOR
			1337.98	1338	16.3677	[M-2H]-2	F1A4BG3	dHex1HexNAc7Hex5	2678.01	2580.93	MINOR
27	10.06	19.03	1283.43	1283.43	5.53207	[M-2H]-2	F1A2G1G(Sul)1S2	dHex1HexNAc4Hex5NeuAc2Sul1	2568.87	2471.79	MAJOR
			1454.55	1454.52	15.6065	[M-2H]-2	A3BG3S2	HexNAc6Hex6NeuAc2	2911.06	2813.98	MINOR
			1373.48	1373.5	9.46488	[M-2H]-2	A3BG2S2	HexNAc6Hex5NeuAc2	2749.01	2651.93	MINOR
			1037.06	1037.04	16.1035	[M-2H]-2	A4BG3S1	HexNAc7Hex6NeuAc1	2076.09	1979.02	MINOR
			1321.5	1321.49	7.71855	[M-2H]-2	F1A4BG1S1	dHex1HexNAc7Hex4NeuAc1	2645	2547.92	MINOR
			1468.05	1468.05	2.38412	[M-2H]-2	A4G3GlcNAc3	HexNAc9Hex6	2938.11	2841.03	MINOR
			1402.51	1402.52	4.27802	[M-2H]-2	F1A4BG2S1	dHex1HexNAc7Hex5NeuAc1	2807.05	2709.97	MINOR
			1382.01	1382.01	0.217076	[M-2H]-2	FA3BG3S1	dHex1HexNAc6Hex6NeuAc1	2766.03	2668.95	MINOR
			1475.04	1475.04	1.42369	[M-2H]-2	A4BG2S2	HexNAc7Hex5NeuAc2	2952.09	2855.01	MINOR
			1373.99	1374.01	10.0436	[M-2H]-2	F2A3G2GalNAc1S1	dHex2HexNAc6Hex5NeuAc1	2750.03	2652.95	MINOR
28	10.13		1345.98	1346	11.5899	[M-2H]-2	A4BG4	HexNAc7Hex7	2694	2596.93	MINOR
			1373.99	1374.01	10.0436	[M-2H]-2	F2A3G2GalNAc1S1	dHex2HexNAc6Hex5NeuAc1	2750.03	2652.95	MINOR
			1609.59	1609.59	0.434894	[M-2H]-2	A3G3Lac1	HexNAc6Hex7	3221.19	3124.11	MINOR
			1344.99	1344.99	0.743501	[M-2H]-2	F1A2BG2S2	dHex1HexNAc5Hex5NeuAc2	2691.99	2594.91	MINOR
			1243.44	1243.45	8.203	[M-2H]-2	F1A2G2S2	dHex1HexNAc4Hex5NeuAc2	2488.91	2391.83	MINOR
			1280.96	1280.98	8.8214	[M-2H]-2	F3A3G3	dHex3HexNAc5Hex6	2563.97	2466.89	MINOR
			1280.45	1280.47	11.7145	[M-2H]-2	F1A3G3S1	dHex1HexNAc5Hex6NeuAc1	2562.95	2465.87	MAJOR
			1317.49	1317.48	6.98301	[M-2H]-2	F1A4G4	dHex1HexNAc6Hex7	2636.98	2539.9	MINOR
29	10.29	19.45	1317.49	1317.48	6.98301	[M-2H]-2	F1A4G4	dHex1HexNAc6Hex7	2636.98	2539.9	MINOR
			1280.45	1280.47	11.7145	[M-2H]-2	F1A3G3S1	dHex1HexNAc5Hex6NeuAc1	2562.95	2465.87	MAJOR
			1454.53	1454.54	8.59376	[M-2H]-2	A3BG3S2	HexNAc6Hex6NeuAc2	2911.1	2814.02	MINOR
			1527.56	1527.55	1.96392	[M-2H]-2	F1A3BG3S2	HexNAc6Hex6NeuAc2	3057.12	2960.04	MINOR
			1081.36	1081.38	11.5593	[M-2H]-2	M9-Glc	dHex1HexNAc2Hex10	2164.77	2067.69	MINOR
30	10.44	20.08	1283.43	1283.43	0.155833	[M-2H]-2	F1A2G1G(Sul)1S2	dHex1HexNAc4Hex5NeuAc2Sul1	2568.87	2471.79	MINOR
			1317.49	1317.48	6.98301	[M-2H]-2	F1A3G3Lac1	dHex1HexNAc6Hex7	2636.98	2539.9	MINOR
			1402.51	1402.52	4.27802	[M-2H]-2	F1A4BG2S1	dHex1HexNAc7Hex5NeuAc1	2807.05	2709.97	MINOR
			1381.99	1382.01	10.7814	[M-2H]-2	F1A4G3S1	dHex1HexNAc6Hex6NeuAc1	2766.03	2668.95	MINOR
			1410.52	1410.52	4.18287	[M-2H]-2	A4BG3S1	HexNAc7Hex6NeuAc1	2823.05	2725.97	MINOR
			1556.06	1556.06	5.20544	[M-2H]-2	A4BG3S2	HexNAc7Hex6NeuAc2	3114.14	3017.06	MINOR
			1475.04	1475.04	1.42369	[M-2H]-2	A4BG2S2	HexNAc7Hex5NeuAc2	2952.09	2855.01	MINOR
			1382.5	1382.52	10.1988	[M-2H]-2	F3A4G3	dHex3HexNAc6Hex6	2767.05	2669.97	MINOR
			1548.05	1548.07	7.68701	[M-2H]-2	F1A4BG2S2	dHex1HexNAc7Hex5NeuAc2	3098.15	3001.07	MINOR
			1454.52	1454.52	5.98134	[M-2H]-2	A3BG3S2	HexNAc6Hex6NeuAc2	2911.06	2813.98	MINOR
			1446.52	1446.53	2.90351	[M-2H]-2	F1A3G2GalNAc1S2	dHex1HexNAc6Hex5NeuAc2	2895.07	2797.99	2ND MAJOR
			1426.01	1426.01	6.0308	[M-2H]-2	F1A3G3S2	dHex1HexNAc5Hex6NeuAc2	2854.04	2756.96	MAJOR
31	10.68	20.7	1426	1426.01	11.5006	[M-2H]-2	F1A3G3S2	dHex1HexNAc5Hex6NeuAc2	2854.04	2756.96	MAJOR
			1419.03	1419.02	1.33895	[M-2H]-2	F1A4BG4	dHex1HexNAc7Hex7	2840.06	2742.98	MINOR
			1548.05	1548.07	7.68701	[M-2H]-2	F1A4BG2S2	dHex1HexNAc7Hex5NeuAc2	3098.15	3001.07	MINOR
			1352.99	1352.98	2.51296	[M-2H]-2	A3G3S2	HexNAc5Hex6NeuAc2	2707.98	2610.9	MINOR
32	10.76	20.93	1483.55	1483.55	0.269624	[M-2H]-2	F1A4BG3S1	dHex1HexNAc7Hex6NeuAc1	2969.11	2872.03	MINOR
			1426	1426.01	11.5006	[M-2H]-2	F1A3BG3S2	dHex1HexNAc6Hex6NeuAc2	2854.04	2756.96	MINOR
			1600.09	1600.07	9.56207	[M-2H]-2	A3BG3S3	HexNAc6Hex6NeuAc3	3202.16	3105.08	MINOR
			1475.04	1475.04	1.42369	[M-2H]-2	A4BG2S2	HexNAc7Hex5NeuAc2	2952.09	2855.01	MINOR
			1426.01	1426.01	0.63113	[M-2H]-2	F1A3G3S2	dHex1HexNAc5Hex6NeuAc2	2854.04	2756.96	MAJOR
33	10.91	21.33	1463.01	1463.03	10.7312	[M-2H]-2	F1A4G4S1	dHex1HexNAc6Hex7NeuAc1	2928.06	2830.99	MAJOR
			1548.05	1548.07	7.68701	[M-2H]-2	F1A4BG2S2	dHex1HexNAc7Hex5NeuAc2	3098.15	3001.07	MINOR
			1483.55	1483.55	0.269624	[M-2H]-2	F1A4BG3S1	dHex1HexNAc7Hex6NeuAc1	2969.11	2872.03	MINOR
34	11.01		1483.55	1483.55	5.59471	[M-2H]-2	F1A4BG3S1	dHex1HexNAc7Hex6NeuAc1	2969.11	2872.03	MINOR
			1115.04	1115.06	19.99	[M-2H]-2	F1A3BG3S3	dHex1HexNAc6Hex6NeuAc3	2232.14	2135.07	MINOR
			1426.01	1426.01	6.0308	[M-2H]-2	F1A3G3S2	dHex1HexNAc5Hex6NeuAc2	2854.04	2756.96	MAJOR
35	11.24	22.02	1047.72	1047.71	10.4036	[M-3H]-3	F3A3G3S2	dHex3HexNAc5Hex6NeuAc2	3146.16	3049.08	MINOR
			1426	1426.01	11.5006	[M-2H]-2	F1A3BG3S2	dHex1HexNAc6Hex6NeuAc2	2854.04	2756.96	MINOR
			1600.09	1600.07	9.56207	[M-2H]-2	A3BG3S3	HexNAc6Hex6NeuAc3	3202.16	3105.08	MINOR
			1427.01	1427.02	6.30684	[M-2H]-2	A4G4Lac1	HexNAc7Hex8	2856.06	2758.98	MINOR
			998.686	998.686	0.500658	[M-3H]-3	A3G3S3	HexNAc5Hex6NeuAc3	2999.08	2902	MINOR
			1463.03	1463.03	4.71626	[M-2H]-2	F1A4G4S1	dHex1HexNAc6Hex7NeuAc1	2928.06	2830.99	MAJOR
36	11.47	22.62	1463.03	1463.03	0	[M-2H]-2	F1A4G4S1	dHex1HexNAc6Hex7NeuAc1	2928.06	2830.99	MAJOR
			1115.04	1115.06	19.99	[M-2H]-2	F1A3BG3S3	dHex1HexNAc6Hex6NeuAc3	2232.14	2135.07	MINOR
			1609.59	1609.59	0.186383	[M-2H]-2	A3G3Lac2	HexNAc7Hex8	3221.19	3124.11	MINOR
			1500.05	1500.05	0.266658	[M-2H]-2	F1A4G4Lac1	dHex1HexNAc7Hex8	3002.12	2905.04	MINOR
			1608.55	1608.58	17.904	[M-2H]-2	F1A4G4S2	dHex1HexNAc6Hex7NeuAc2	3219.17	3122.1	MINOR
			1463.54	1463.54	0.614946	[M-2H]-2	F3A4G4	dHex3HexNAc6Hex7	1464.55	1367.47	MINOR
37	11.62	23.2	998.686	998.686	0.500658	[M-3H]-3	A3G3S3	HexNAc5Hex6NeuAc3	2999.08	2902	MINOR
			1047.7	1047.71	8.59015	[M-3H]-3	F3A3G3S2	dHex3HexNAc5Hex6NeuAc2	3146.16	3049.08	MAJOR
			1500.05	1500.05	0.266658	[M-2H]-2	F1A3G3Lac2	dHex1HexNAc7Hex8	3002.12	2905.04	MINOR
			1600.09	1600.07	9.56207	[M-2H]-2	A3BG3S3	HexNAc6Hex6NeuAc3	3202.16	3105.08	MINOR
			1047.37	1047.37	0.954771	[M-3H]-3	F1A3G3S3	dHex1HexNAc5Hex6NeuAc3	3145.14	3048.06	2ND MAJOR
38	11.95	23.9	1609.08	1609.09	7.70622	[M-2H]-2	F3A4G4S1	dHex3HexNAc6Hex7NeuAc1	3220.19	3123.12	MAJOR
			1115.04	1115.06	19.99	[M-3H]-3	F1A3BG3S3	dHex1HexNAc6Hex6NeuAc3	3348.22	3251.14	MINOR
			1682.6	1682.62	12.0051	[M-2H]-2	F1A4G4Lac2	dHex1HexNAc8Hex9	3367.25	3270.17	MINOR
			1072.04	1072.05	9.79431	[M-3H]-3	F1A4G4S2	dHex1HexNAc6Hex7NeuAc2	3219.17	3122.09	2ND MAJOR
			1646.1	1646.11	6.37868	[M-2H]-2	F3A4G4Lac1	dHex3HexNAc7Hex8	3294.23	3197.15	MINOR
			1047.37	1047.37	0.954771	[M-3H]-3	F1A3G3S3	dHex1HexNAc5Hex6NeuAc3	3145.14	3048.06	2ND MAJOR
39	12.16	24.5	998.699	998.686	13.5178	[M-3H]-3	A3G3S3	HexNAc5Hex6NeuAc3	2999.08	2902	MINOR
			1600.09	1600.07	9.56207	[M-2H]-2	A3BG3S3	HexNAc6Hex6NeuAc3	3202.16	3105.08	MINOR
			1609.08	1609.09	7.70622	[M-2H]-2	F3A4G4S1	dHex3HexNAc6Hex7NeuAc1	3220.19	3123.12	2ND MAJOR
			1072.05	1072.05	2.7051	[M-3H]-3	F1A4G4S2	dHex1HexNAc6Hex7NeuAc2	3219.17	3122.09	MAJOR
			1169.08	1169.08	1.19752	[M-3H]-3	F1A4G4S3	dHex1HexNAc6Hex7NeuAc3	3510.27	3413.19	MINOR
			1047.37	1047.37	0.954771	[M-3H]-3	F1A3G3S3	dHex1HexNAc5Hex6NeuAc3	3145.14	3048.06	2ND MAJOR
			1115.04	1115.06	19.99	[M-3H]-3	F1A3BG3S3	dHex1HexNAc6Hex6NeuAc3	3348.22	3251.14	MINOR
			1096.72	1096.73	10.7593	[M-3H]-3	F1A4G4Lac1S1	dHex1HexNAc7Hex8NeuAc1	3293.21	3196.13	MINOR
40	12.64	25.65	1169.08	1169.08	1.19752	[M-3H]-3	F1A4G4S3	dHex1HexNAc6Hex7NeuAc3	3510.27	3413.19	MAJOR
			1072.73	1072.72	8.85597	[M-3H]-3	A3G3Lac3	HexNAc8Hex9	3221.19	3124.11	MINOR
			1096.72	1096.73	10.7593	[M-3H]-3	F1A4G4Lac1S1	dHex1HexNAc7Hex8NeuAc1	3293.21	3196.13	MINOR
41	12.81	26.38	1169.07	1169.08	13.2583	[M-3H]-3	F1A4G4S3	dHex1HexNAc6Hex7NeuAc3	3510.27	3413.19	MINOR
			1682.6	1682.62	12.0051	[M-2H]-2	F1A3G3Lac3	dHex1HexNAc8Hex9	3367.25	3270.17	MINOR
			1266.11	1266.11	3.15927	[M-3H]-3	F1A4G4S4	dHex1HexNAc6Hex7NeuAc4	3801.36	3704.29	MINOR
42	13.11		1193.77	1193.76	11.1413	[M-3H]-3	F1A4G4Lac1S2	dHex1HexNAc7Hex7NeuAc2	3584.31	3487.23	MAJOR
43	13.33	27.15	1193.77	1193.76	11.1413	[M-3H]-3	F1A4G4Lac1S2	dHex1HexNAc7Hex7NeuAc2	3584.31	3487.23	MAJOR
			1828.65	1828.67	12.5227	[M-2H]-2	F3A4G4Lac2	dHex3HexNAc8Hex9	3659.36	3562.28	MINOR
			1218.44	1218.44	0.164144	[M-3H]-3	F1A4G4Lac2S1	dHex1HexNAc8Hex9NeuAc1	3658.34	3561.26	MINOR
44	13.71	27.37	1193.76	1193.76	0	[M-3H]-3	F1A4G4Lac1S2	HexNAc9Hex10	3584.31	3487.23	MINOR
			1937.22	1937.24	9.8594	[M-3H]-3	F3A4G4Lac1S2	dHex3HexNAc7Hex8NeuAc2	5814.74	5717.66	MINOR
			1266.12	1266.11	2.6064	[M-3H]-3	F1A4G4S4	dHex1HexNAc6Hex7NeuAc4	3801.36	3704.29	MAJOR
			1792.16	1792.15	6.24946	[M-2H]-2	A4G4Lac3	HexNAc9Hex10	3586.32	3489.24	MINOR
			1169.07	1169.08	13.2583	[M-3H]-3	F1A4G4S3	dHex1HexNAc6Hex7NeuAc3	3510.27	3413.19	MINOR
45	13.9	28.18	1865.17	1865.18	7.2379	[M-2H]-2	F1A4G4Lac3	dHex1HexNAc9Hex10	3732.38	3635.3	MINOR
			1290.79	1290.79	0.154943	[M-3H]-3	F1A4G4Lac1S3	dHex1HexNAc7Hex8NeuAc3	3875.4	3778.32	MAJOR
			1291.12	1291.13	12.2373	[M-3H]-3	F3A4G4Lac1S2	dHex3HexNAc7Hex8NeuAc2	3876.42	3779.34	MINOR
			1388.15	1388.17	9.43692	[M-3H]-3	F3A4G4Lac1S3	dHex3HexNAc7Hex8NeuAc4	4167.52	4070.44	MINOR
46	14.41	29.48	1315.8	1315.81	12.1598	[M-3H]-3	F3A4G4Lac2S1	dHex3HexNAc8Hex9NeuAc1	3950.46	3853.38	MAJOR
			1316.15	1316.14	1.44361	[M-3H]-3	A4G4Lac4	HexNAc10Hex11	3951.45	3854.37	MINOR
			2119.28	2119.26	8.54072	[M-2H]-2	F1A4G4Lac2S3	dHex1HexNAc8Hex9NeuAc3	2120.27	2023.19	MINOR
			1937.22	1937.2	7.79474	[M-2H]-2	F3A4G4Lac1S2	dHex3HexNAc7Hex8NeuAc2	3876.42	3779.34	MINOR
			1388.15	1388.17	9.43692	[M-3H]-3	F3A4G4Lac1S3	dHex3HexNAc8Hex9NeuAc3	4167.52	4070.44	MINOR
47	14.94	30.48	1412.49	1412.5	11.469	[M-3H]-3	F1A4G4Lac2S3	dHex1HexNAc8Hex9NeuAc3	4240.53	4143.45	MAJOR
			1364.83	1364.83	0.805961	[M-3H]-3	F1A4G4Lac4	dHex1HexNAc10Hex11	4097.51	4000.43	MINOR

## Sheet: Mass Spec_IVD_NP_H
Sample Name: NP_H			2AB labelled N-glycans your samples
			3µL water-9µL MeCN (10µL injected LCMS system), UPLC-FLD-QTOF YCA 219, negative mode
PeakUPLC	GUUPLC	tR (min)MS	Experimental mass (m/z)	Theoretical mass (m/z)	Error (ppm)	Ion	Assignment	Monosaccharide composition	Monoisotopic Mass	MALDI mass isotope plus Na minus 2AB	Notes
1	4.14	3.17	1029.39	1029.39	0.485725	[M-1H]-1	M3	HexNAc2Hex3	1030.4	933.318	MAJOR
	4.26	4.05
2	4.73	4.33	1175.44	1175.45	8.08203	[M-H]-1	F1M3	dHex1HexNAc2Hex3	1176.44	1079.37	MAJOR
			1232.46	1232.47	8.1138	[M-1H]-1	A1/M3B	HexNAc3Hex3	1233.47	1136.39	MAJOR
3	4.91		NO PEAKS
4	5.09	4.83	1191.44	1191.44	4.36446	[M-1H]-1	M4	MAJOR	1192.44	1095.37	MAJOR
5	5.29	5.18	1378.5	1378.49	7.97975	[M-1H]-1	F1A1	MAJOR	1379.51	1282.43	MAJOR
			688.751	688.753	2.32304	[M-2H]-2			1379.52	1282.44
			717.263	717.27	10.3169	[M-2H]-2	A1B/A2	VERY MINOR	1436.54	1339.46	2ND MAJOR
6	5.65	5.97	NO PEAKS
7	5.83	6.43	696.769	696.757	17.6532	[M-2H]-2	M4A1 /A1G1	HexNAc3Hex4	1395.55	1298.47	MINOR
			1581.59	1581.61	12.0763	[M-2H]-2	F1A2	dHex1HexNAc4Hex3	3165.19	3068.11	MAJOR
			790.294	790.299	6.45325	[M-1H]-1			791.301	694.222
			818.806	818.81	4.51875	[M-2H]-2	A2B/A3	HexNAc5Hex3	1639.63	1542.55	MINOR
8	6.17	7.17	1540.57	1540.58	4.02446	[M-1H]-1	F1M4A1/FA1G1	dHex1HexNAc3Hex4	1541.58	1444.5	MINOR
			769.777	769.786	12.2112	[M-2H]-2			1541.57	1444.49
			1353.5	1353.49	4.87627	[M-1H]-1	M5	HexNAc2Hex5	1354.51	1257.43	MAJOR
			676.237	676.244	10.4992	[M-2H]-2			1354.49	1257.41
			920.354	920.35	5.10675	[M-2H]-2	A3B	HexNAc6Hex3	1842.72	1745.64	MINOR
			891.832	891.839	8.40959	[M-2H]-2	F1A2B	dHex1HexNAc5Hex3	1785.68	1688.6	MINOR
			842.313	842.305	9.73519	[M-2H]-2	A1G1S1	HexNAc3Hex4Neu5Ac1	1686.64	1589.56	MINOR
			891.832	891.839	8.40959	[M-1H]-1	F1A3	dHex1HexNAc5Hex3	892.839	795.76	MINOR
			1597.59	1597.6	9.63945	[M-1H]-1	A2G1/M4A2	HexNAc4Hex4	1598.59	1501.51	MINOR
			798.285	798.297	15.1573	[M-2H]-2			1598.58	1501.5
9	6.67	8.62	993.371	993.379	8.05332	[M-2H]-2	F1A3B	dHex1HexNAc6Hex3	1988.76	1891.68	MINOR
			920.342	920.35	8.36639	[M-2H]-2	A4	HexNAc6Hex3	1842.7	1745.62	MINOR
			842.313	842.305	9.73519	[M-2H]-2	A1G1S1	HexNAc3Hex4NeuAc1	1686.64	1589.56	MINOR
			891.85	891.839	12.2219	[M-2H]-2	F1A3	dHex1HexNAc5Hex3	1785.71	1688.64	MINOR
			899.838	899.837	2.11149	[M-2H]-2	A2BG1	HexNAc5Hex4	1801.69	1704.61	MINOR
			777.777	777.784	7.97137	[M-2H]-2	M5A1/M4A1G1	HexNAc3Hex5	1557.57	1460.49	MINOR
			871.317	871.326	10.3291	[M-2H]-2	F1A2G1	dHex1HexNAc4Hex4	1744.65	1647.57	MAJOR
			1743.64	1743.66	12.4451	[M-1H]-1			1744.64	1647.57
10	6.79	8.87	863.329	863.328	1.27414	[M-2H]-2	F2A2	dHex2HexNAc4Hex3	1728.67	1631.59	MINOR
			871.317	871.326	10.3291	[M-2H]-2	F1A2G1	dHex1HexNAc4Hex4	1744.65	1647.57	MAJOR
11	6.95	9.35	1001.39	1001.38	8.98763	[M-2H]-2	A3BG1	HexNAc6Hex4	2004.78	1907.71	MINOR
			1021.89	1021.89	2.64216	[M-2H]-2	A4B	HexNAc7Hex3	2045.79	1948.71
			993.364	993.379	14.496	[M-1H]-1	F1A4/F1A2GalNAc2	dHex1HexNAc6Hex3	994.371	897.293	MINOR
12	7.09	9.67	757.266	757.27	5.67829	[M-2H]-2	M6	HexNAc2Hex6	1516.55	1419.47	MAJOR
			943.848	943.845	3.39039	[M-2H]-2	A2G1S1	HexNAc4Hex4NeuAc1	1889.71	1792.63	MINOR
			972.858	972.865	7.70919	[M-1H]-1	F1A3G1	dHex1HexNAc5Hex4	973.865	876.786	MINOR
			871.317	871.326	10.3291	[M-2H]-2	F1A2G1	dHex1HexNAc4Hex4	1744.65	1647.57	2ND MAJOR
13	7.24	10.13	879.31	879.323	14.7841	[M-2H]-2	M4A2G1	HexNAc4Hex6	1760.63	1663.56	MINOR
			964.857	964.85	7.25502	[M-2H]-2	A2G1S1Ac	HexNAc4 Hex4NeuAc1Ac1	1931.73	1834.65	MAJOR
			964.857	964.868	11.6078	[M-2H]-2	F2A3	dHex2HexNAc5Hex3	1931.73	1834.65	MINOR
			879.322	879.323	0.909791	[M-2H]-2	A2G2	HexNAc4Hex5	1760.66	1663.58	MINOR
			935.848	935.847	0.854841	[M-2H]-2	F1A1GalNAc1S1	dHex1HexNAc4Hex3NeuAc1	1873.71	1776.63	MINOR
			972.858	972.865	7.70919	[M-2H]-2	F1A2G1GalNAc1	dHex1HexNAc5Hex4	1947.73	1850.65	MINOR
			1045.38	1045.38	4.01766	[M-2H]-2	A2BG1S1	HexNAc5Hex4NeuAc1	2092.77	1995.7	2ND MAJOR
			993.371	993.379	8.05332	[M-2H]-2	F1A4	dHex1HexNAc6Hex3	1988.76	1891.68	MINOR
14	7.59	11.22	915.326	915.334	7.97523	[M-2H]-2	F1A1G1S1	dHex1HexNAc3Hex4NeuAc1	1832.67	1735.59	MINOR
			952.344	952.352	8.61026	[M-2H]-2	F1A1G1Lac1	dHex1HexNAc4Hex5	1906.7	1809.62	MINOR
			923.332	923.331	0.649821	[M-2H]-2	M4A1G1S1	HexNAc3Hex5NeuAc1	1848.68	1751.6	VERY MINOR
			944.352	944.355	2.7532	[M-2H]-2	F2A2G1	dHex2HexNAc4Hex4	1890.72	1793.64	2ND MAJOR
			952.354	952.352	1.99506	[M-2H]-2	F1A2G2	dHex1HexNAc4Hex5	1906.72	1809.64	MAJOR
			1045.38	1045.38	4.01766	[M-2H]-2	A2BG1S1	HexNAc5Hex4NeuAc1	2092.77	1995.7	MINOR
15	7.72	11.58	1016.87	1016.88	10.2824	[M-2H]-2	F1A2G1S1	dHex1HexNAc4Hex4NeuAc1	2035.74	2141.74	MINOR
			1118.4	1118.41	10.7191	[M-2H]-2	F1A2BG1S1	dHex1HexNAc5Hex4NeuAc1	2238.82	1938.67	MINOR
			1037.38	1037.39	10.218	[M-2H]-2	F1A2GalNAc1S1	dHex1HexNAc5Hex3NeuAc1	2076.77	1979.69	MINOR
			1066.39	1066.41	14.8161	[M-2H]-2	F2A2GlcNAc2	dHex2HexNAc6Hex3	2134.8	2037.72	MINOR
			1102.92	1102.92	6.25614	[M-2H]-2	A4BG1	HexNAc7Hex4	2207.86	2110.78	MINOR
			1053.89	1053.89	2.27727	[M-2H]-2	F1A2BG2	dHex1HexNAc5Hex5	2109.8	2012.72	MAJOR
			943.835	943.845	9.95927	[M-2H]-2	A2G1S1	HexNAc4Hex4NeuAc1	1889.68	1792.61	MINOR
			1053.89	1053.89	2.27727	[M-2H]-2	F1A3G2	dHex1HexNAc5Hex5	2109.8	2012.72	MINOR
16	8.01	12.48	1066.39	1066.41	14.8161	[M-2H]-2	F2A4	dHex2HexNAc6Hex3	2134.8	2037.72	MINOR
			1110.4	1110.42	11.7974	[M-2H]-2	F2A2GalNAc1S1	dHex2HexNAc5Hex3NeuAc1	2222.82	2125.74	MINOR
			1045.38	1045.38	4.01766	[M-2H]-2	A2G1GalNAc1S1	HexNAc5Hex4NeuAc1	2092.77	1995.7	MINOR
			1045.88	1045.89	16.0628	[M-1H]-1	F2A3G1	dHex2HexNAc5Hex4		-97.0789	MINOR
			838.293	838.297	4.17513	[M-2H]-2	M7D1	HexNAc2Hex7	1678.6	1581.52	MINOR
			952.337	952.352	15.3305	[M-2H]-2	F1A2G2	dHex1HexNAc4Hex5	1906.69	1809.61	MINOR
			992.323	992.331	7.0541	[M-2H]-2	F1A2G1G(Sul)1	dHex1HexNAc4Hex5Sul1	1986.66	1889.58	MINOR
			1056.85	1056.85	1.41931	[M-2H]-2	F1A2G(Sul)1S1	dHex1HexNAc4Hex4NeuAc1	2115.72	2018.64	MINOR
			1045.86	1045.88	11.378	[M-2H]-2	A2G2S1(Ac)	HexNAc4Hex5NeuAc1Ac1	2093.74	1996.66	MINOR
			1024.87	1024.87	4.58594	[M-2H]-2	A2G2S1	HexNAc5Hex4NeuAc1	2051.75	1954.67	MAJOR
			2092.79	2092.8	0.860093	[M-2H]-2	F2A2G1GalNAc1	dHex1HexNAc5Hex4	4187.6	4090.52	MINOR
			996.36	996.36	0	[M-2H]-2	F1M4A1G1S1	dHex1HexNAc3Hex5NeuAc1	1994.73	1897.66	MINOR
			1016.87	1016.88	6.49047	[M-2H]-2	F1A2G1S1	dHex1HexNAc4Hex4NeuAc1	2035.75	1938.67	MINOR
17	8.17	13.03	1016.87	1016.88	6.49047	[M-2H]-2	F1A2G1S1	dHex1HexNAc4Hex4NeuAc1	2035.75	1938.67	MAJOR
			1126.43	1126.41	16.6014	[M-2H]-2	A2BG2S1	HexNAc5Hex5NeuAc1	2254.87	2157.79	MINOR
			1138.91	1138.93	12.2045	[M-2H]-2	FA2GalNAc2S1	dHex1HexNAc6Hex3NeuAc1	2279.84	2182.76	MINOR
			1118.4	1118.41	10.2824	[M-2H]-2	F1A2BG1S1	dHex1HexNAc5Hex4NeuAc1	2238.82	2141.74	MINOR
18	8.35	13.88	1074.41	1074.41	0.651523	[M-2H]-2	F1A4G1	dHex1HexNAc6Hex4	2150.83	2053.75	MINOR
			1053.87	1053.89	16.7949	[M-2H]-2	F1A3G2	dHex1HexNAc5Hex5	2109.76	2012.68	MINOR
			1056.85	1056.85	1.13545	[M-2H]-2	F1A2G(Sul)1S1	dHex1HexNAc4Hex4NeuAc1	2115.72	2018.64	MINOR
			1110.4	1110.42	11.7974	[M-2H]-2	F2A2GalNAc1S1	dHex2HexNAc5Hex4	2222.82	2125.74	MINOR
			1097.88	1097.9	18.0344	[M-2H]-2	F1A2G2S1	dHex1HexNAc4Hex5NeuAc1	2197.77	2100.7	MINOR
			996.36	996.36	0	[M-2H]-2	F1M4A1G1S1	dHex1HexNAc3Hex5NeuAc1	1994.73	1897.66	MINOR
			1118.4	1118.41	10.2824	[M-2H]-2	F1A3G1S1	dHex1HexNAc5Hex4NeuAc1	2238.82	2141.74	MAJOR
			1061.87	1061.89	13.9374	[M-2H]-2	A3G3	HexNAc5Hex6	2125.76	2028.68	MINOR
			1024.86	1024.87	11.0258	[M-2H]-2	A2G2S1	HexNAc4Hex5NeuAc1	2051.73	1954.65	MINOR
			1025.37	1025.38	15.3114	[M-2H]-2	F2A2G2	dHex2HexNAc4Hex5	2052.75	1955.67	MINOR
			1163.41	1163.43	13.5805	[M-2H]-2	A3BG3	HexNAc6Hex6	2328.84	2231.76	MINOR
19	8.47	14.2	1211.95	1211.96	1.15516	[M-2H]-2	F2A2GalNAc2S1	dHex2HexNAc6Hex3NeuAc1	2425.92	2328.84	MAJOR
			1248.44	1248.46	17.7819	[M-2H]-2	A4BG1S1	HexNAc7Hex4NeuAc1	2498.9	2401.82	MINOR
			1175.95	1175.94	4.42198	[M-2H]-2	F1A4BG1	dHex1HexNAc7Hex4	2353.91	2256.84	MINOR
20	8.59	15.17	1139.43	1139.44	4.21261	[M-2H]-2	F3A2GalNAc2	dHex3HexNAc6Hex3	2280.88	2183.8	MINOR
			1139.42	1139.44	16.3239	[M-2H]-2	F3A4	dHex3HexNAc6Hex3	2280.85	2183.77	MINOR
			1227.95	1227.95	3.17602	[M-2H]-2	A3BG2S1	HexNAc6Hex5NeuAc1	2457.92	2360.84	MINOR
			1199.45	1199.44	10.5049	[M-2H]-2	F1A2BG2S1	dHex1HexNAc5Hex5NeuAc1	2400.92	2303.84	MINOR
			1155.43	1155.43	2.33679	[M-2H]-2	F1A4G2	dHex1HexNAc6Hex5	2312.87	2215.79	MINOR
			1191.42	1191.44	16.2828	[M-2H]-2	F2A3G1S1	dHex2HexNAc5Hex4NeuAc1	2384.86	2287.78	MINOR
			1118.4	1118.41	10.2824	[M-2H]-2	F1A2G1GalNAc1S1	dHex1HexNAc5Hex4NeuAc1	2238.82
			1126.43	1126.41	16.6014	[M-2H]-2	A2BG2S1	HexNAc5Hex5NeuAc1	2254.87	2157.79	MINOR
21	8.78		1134.91	1134.92	9.60422	[M-2H]-2	F1A3G3	dHex1HexNAc5Hex6	2271.83	2174.75	MINOR
			1137.88	1137.88	2.46072	[M-2H]-2	F1A2G1G(Sul)1S1	dHex1HexNAc4Hex5NeuAc1	2277.78	2180.7	MINOR
			1248.44	1248.46	17.7819	[M-2H]-2	A4BG1S1	HexNAc7Hex4NeuAc1	2498.9	2401.82	MINOR
			919.323	919.322	1.52286	[M-2H]-2	M8	HexNAc2Hex8	1840.66	1743.58	MINOR
			1158.39	1158.39	2.50347	[M-2H]-2	F1A2G1GalNAc(Sul)1S1	dHex1HexNAc5Hex4NeuAc1Sul1	2318.8	2221.72	MINOR
			1284.47	1284.47	3.50338	[M-2H]-2	F1A2GalNAc2S2	dHex1HexNAc6Hex3NeuAc2	2570.95	2473.87	MINOR
			1097.88	1097.9	18.0344	[M-2H]-2	F1A2G2S1	dHex1HexNAc4Hex5NeuAc1	2197.77	2100.7	MAJOR
			1321.5	1321.49	7.71855	[M-2H]-2	F1A4BG1S1	dHex1HexNAc7Hex4NeuAc1	2645.02	2547.94	MINOR
22	8.93	15.53	1097.88	1097.9	18.0344	[M-2H]-2	F1A2G2S1	dHex1HexNAc4Hex5NeuAc1	2197.77	2100.7	MINOR
			919.323	919.322	1.52286	[M-2H]-2	M8	HexNAc2Hex8	1840.66	1743.58	MINOR
			1211.95	1211.96	1.15516	[M-2H]-2	F2A2GalNAc2S1	dHex2HexNAc6Hex3NeuAc1	2425.92	2328.84	MINOR
			1271.95	1271.96	6.83985	[M-2H]-2	A2BG2S2	HexNAc5Hex5NeuAc2	2545.91	2448.83	MINOR
			1199.45	1199.44	10.5049	[M-2H]-2	FA2BG2S1	dHex1HexNAc5Hex5NeuAc1	2400.92	2303.84	MINOR
			1227.95	1227.95	3.17602	[M-2H]-2	A3BG2S1	HexNAc6Hex5NeuAc1	2457.92	2360.84	MAJOR
			1134.92	1134.92	2.55525	[M-2H]-2	F1A3G3	dHex1HexNAc5Hex6	2271.86	2174.78	MINOR
23	9.14	15.8	1134.91	1134.92	9.60422	[M-2H]-2	F1A3G3	dHex1HexNAc5Hex6	2271.83	2174.75	MINOR
			1137.87	1137.88	9.66711	[M-2H]-2	F1A2G1G(Sul)1S1	dHex1HexNAc4Hex5NeuAc1Sul1	2277.75	2180.67	MINOR
			1219.94	1219.95	6.80354	[M-2H]-2	F1A4G1S1	dHex1HexNAc6Hex4NeuAc1	2441.9	2344.82	MINOR
			1373.5	1373.5	1.52894	[M-2H]-2	A3BG2S2	HexNAc6Hex5NeuAc2	2749.01	2651.94	MINOR
			1344.99	1344.99	0.743501	[M-2H]-2	F1A2BG2S2	dHex1HexNAc5Hex5NeuAc2	2691.99	2594.91	MAJOR
			1199.43	1199.44	10.1714	[M-2H]-2	F1A3G2S1	dHex1HexNAc5Hex5NeuAc1	2400.87	2303.79	MINOR
24	9.35	16.47	1191.42	1191.44	16.2828	[M-2H]-2	F2A3G1S1	dHex2HexNAc5Hex4NeuAc1	2384.86	2287.78	MINOR
			1271.95	1271.96	6.83985	[M-2H]-2	A2BG2S2	HexNAc5Hex5NeuAc2	2545.91	2448.83	MINOR
			1228.44	1228.46	14.1641	[M-2H]-2	F2A3G2GalNAc1	dHex2HexNAc6Hex5	2458.9	2361.82	MINOR
			1263.96	1263.96	2.37349	[M-2H]-2	F1A2G1GalNAc1S2	dHex1HexNAc5Hex4NeuAc2	2529.93	2432.85	MAJOR
			1243.44	1243.45	8.203	[M-2H]-2	F1A2G2S2	dHex1HexNAc4Hex5NeuAc2	2488.89	2391.81	MINOR
			1170.42	1170.42	2.13599	[M-2H]-2	A2G2S2	HexNAc4Hex5NeuAc2	2342.86	2245.78	MINOR
			1329.49	1329.49	3.38476	[M-2H]-2	A4BG2S1	HexNAc7Hex5NeuAc1	2661	2563.92	MINOR
			1228.44	1228.44	0.651231	[M-2H]-2	A3G3S(9Ac)1	HexNAc5Hex6NeuAc1Ac1	2458.9	2361.82	MINOR
			1191.44	1191.44	4.36446	[M-2H]-2	F2A2G1GalNAc1S1	dHex2HexNAc5Hex4NeuAc1	2384.89	2287.81	MINOR
			1321.5	1321.49	7.71855	[M-2H]-2	F1A4BG1S1	dHex1HexNAc7Hex4NeuAc1	2645.02	2547.94	MINOR
			1199.43	1199.44	7.25339	[M-2H]-2	F1A3G2S1	dHex1HexNAc5Hex5NeuAc1	2400.88	2303.8	MINOR
			1300.96	1300.98	12.8365	[M-2H]-2	F1A4G2S1	dHex1HexNAc6Hex5NeuAc1	2603.94	2506.86	MINOR
25	9.58	17.73	1000.34	1000.35	9.29675	[M-2H]-2	M9	HexNAc2Hex9	2002.69	1905.62	MINOR
			1243.44	1243.45	2.33223	[M-2H]-2	F1A2G2S2	dHex1HexNAc4Hex5NeuAc2	2488.9	2391.82	MINOR
			1321.5	1321.49	7.71855	[M-2H]-2	F1A4BG1S1	dHex1HexNAc7Hex4NeuAc1	2645.02	2547.94	MINOR
			1263.95	1263.96	8.06987	[M-2H]-2	F1A2G1GalNAc1S2	dHex1HexNAc5Hex3NeuAc2	2529.92	2432.84	MAJOR
			1300.96	1300.98	12.8365	[M-2H]-2	F1A3G2GalNAc1S1	dHex1HexNAc6Hex5NeuAc1	2603.94	2506.86	MINOR
			1308.97	1308.98	2.21547	[M-2H]-2	A3BG3S1	HexNAc6Hex6NeuAc1	2619.96	2522.88	2ND MAJOR
			1219.94	1219.95	6.80354	[M-2H]-2	F1A4G1S1	dHex1HexNAc6Hex4NeuAc1	2441.9	2344.82	MINOR
			1170.41	1170.42	9.82554	[M-2H]-2	A2G2S2	HexNAc4Hex5NeuAc2	2342.83	2245.75	MINOR
			1283.43	1283.43	5.53207	[M-2H]-2	F1A2G1G(Sul)1S1	dHex1HexNAc4Hex5NeuAc2Sul1	2568.88	2471.8	MINOR
			1373.5	1373.5	1.52894	[M-2H]-2	A3BG2S2	HexNAc6Hex5NeuAc2	2749.01	2651.94	MINOR
			1271.95	1271.96	6.83985	[M-2H]-2	A2BG2S2	HexNAc5Hex5NeuAc2	2545.91	2448.83	MINOR
			1344.97	1344.99	11.896	[M-2H]-2	F1A2BG2S2	dHex1HexNAc5Hex5NeuAc2	2691.96	2594.88	MINOR
			1329.49	1329.49	3.38476	[M-2H]-2	A4BG2S1	HexNAc7Hex5NeuAc1	2661	2563.92	MINOR
			1170.93	1170.93	1.96425	[M-2H]-2	F2A2G2S1	dHex2HexNAc4Hex5NeuAc1	2343.87	2246.79	MINOR
			1207.42	1207.44	11.5948	[M-2H]-2	A3G3S1	HexNAc5Hex6NeuAc1	2416.86	2319.78	MINOR
26	9.91	18.55	1236.46	1236.46	0.970514	[M-2H]-2	F1A4G3	dHex1HexNAc6Hex6	2474.93	2377.85	MINOR
			1308.97	1308.98	2.21547	[M-2H]-2	A3BG3S1	HexNAc6Hex6NeuAc1	2619.96	2522.88	MINOR
			1382	1382.01	5.28218	[M-2H]-2	F1A3BG3S1	dHex1HexNAc6Hex5NeuAc1	2766.01	2668.93	MINOR
			1300.98	1300.98	1.46044	[M-2H]-2	F1A4G2S1	dHex1HexNAc6Hex5NeuAc1	2603.97	2506.89	MINOR
			1280.45	1280.47	11.7145	[M-2H]-2	F1A3G3S1	dHex1HexNAc5Hex6NeuAc1	2562.92	2465.84	MINOR
			1337.98	1338	16.3677	[M-2H]-2	F1A4BG3	dHex1HexNAc7Hex5	2677.97	2580.89	MINOR
27	10.05	19.13	1283.43	1283.43	5.53207	[M-2H]-2	F1A2G1G(Sul)1S2	dHex1HexNAc4Hex5NeuAc2Sul1	2568.88	2471.8	MINOR
			1454.55	1454.52	15.6065	[M-2H]-2	A3BG3S2	HexNAc6Hex6NeuAc2	2911.11	2814.03	MINOR
			1373.5	1373.5	1.52894	[M-2H]-2	A3BG2S2	HexNAc6Hex5NeuAc2	2749.01	2651.94	MINOR
			1037.06	1037.04	16.1035	[M-2H]-2	A4BG3S1	HexNAc7Hex6NeuAc1	2076.13	1979.05	MINOR
			1321.5	1321.49	7.71855	[M-2H]-2	F1A4BG1S1	dHex1HexNAc7Hex4NeuAc1	2645.02	2547.94	MINOR
			1468.05	1468.05	2.38412	[M-2H]-2	A4G3GlcNAc3	HexNAc9Hex6	2938.12	2841.04	MINOR
			1402.51	1402.52	4.27802	[M-2H]-2	F1A4BG2S1	dHex1HexNAc7Hex5NeuAc1	2807.04	2709.96	MINOR
			1382.01	1382.01	0.217076	[M-2H]-2	FA3BG3S1	dHex1HexNAc6Hex6NeuAc1	2766.03	2668.95	MINOR
			1475.04	1475.04	1.42369	[M-2H]-2	A4BG2S2	HexNAc7Hex5NeuAc2	2952.09	2855.02	MINOR
			1373.99	1374.01	10.0436	[M-2H]-2	F2A3G2GalNAc1S1	dHex2HexNAc6Hex5NeuAc1	2750	2652.92	2ND MAJOR
28	10.14		1345.98	1346	11.5899	[M-2H]-2	A4BG4	HexNAc7Hex7	2693.97	2596.89	MINOR
			1373.99	1374.01	10.0436	[M-2H]-2	F2A3G2GalNAc1S1	dHex2HexNAc6Hex5NeuAc1	2750	2652.92	MINOR
			1609.59	1609.59	0.434894	[M-2H]-2	A3G3Lac1	HexNAc6Hex7	3221.19	3124.11	MINOR
			1344.99	1344.99	0.743501	[M-2H]-2	F1A2BG2S2	dHex1HexNAc5Hex5NeuAc2	2691.99	2594.91	MINOR
			1243.44	1243.45	8.203	[M-2H]-2	F1A2G2S2	dHex1HexNAc4Hex5NeuAc2	2488.89	2391.81	MINOR
			1280.96	1280.98	8.8214	[M-2H]-2	F3A3G3	dHex3HexNAc5Hex6	2563.94	2466.87	MINOR
			1280.45	1280.47	11.7145	[M-2H]-2	F1A3G3S1	dHex1HexNAc5Hex6NeuAc1	2562.92	2465.84	MINOR
			1317.49	1317.48	6.98301	[M-2H]-2	F1A4G4	dHex1HexNAc6Hex7	2637	2539.92	MAJOR
29	10.3	19.52	1317.49	1317.48	6.98301	[M-2H]-2	F1A4G4	dHex1HexNAc6Hex7	2637	2539.92	MAJOR
			1280.45	1280.47	11.7145	[M-2H]-2	F1A3G3S1	dHex1HexNAc5Hex6NeuAc1	2562.92	2465.84	MINOR
			1454.53	1454.54	8.59376	[M-2H]-2	A3BG3S2	HexNAc6Hex6NeuAc2	2911.08	2814	MINOR
			1527.56	1527.55	1.96392	[M-2H]-2	F1A3BG3S2	HexNAc6Hex6NeuAc2	3057.13	2960.05	MINOR
			1081.36	1081.38	11.5593	[M-2H]-2	M9-Glc	dHex1HexNAc2Hex10	2164.74	2067.66	MINOR
30	10.44	20.17	1283.43	1283.43	0.155833	[M-2H]-2	F1A2G1G(Sul)1S2	dHex1HexNAc4Hex5NeuAc2Sul1	2568.87	2471.79	MINOR
			1317.49	1317.48	6.98301	[M-2H]-2	F1A3G3Lac1	dHex1HexNAc6Hex7	2637	2539.92	MINOR
			1402.51	1402.52	4.27802	[M-2H]-2	F1A4BG2S1	dHex1HexNAc7Hex5NeuAc1	2807.04	2709.96	MAJOR
			1381.99	1382.01	10.7814	[M-2H]-2	F1A4G3S1	dHex1HexNAc6Hex6NeuAc1	2766	2668.92	MINOR
			1410.52	1410.52	4.18287	[M-2H]-2	A4BG3S1	HexNAc7Hex6NeuAc1	2823.06	2725.98	MINOR
			1556.06	1556.06	5.20544	[M-2H]-2	A4BG3S2	HexNAc7Hex6NeuAc2	3114.13	3017.05	MINOR
			1475.04	1475.04	1.42369	[M-2H]-2	A4BG2S2	HexNAc7Hex5NeuAc2	2952.09	2855.02	MINOR
			1382.5	1382.52	10.1988	[M-2H]-2	F3A4G3	dHex3HexNAc6Hex6	2767.02	2669.94	MINOR
			1548.05	1548.07	7.68701	[M-2H]-2	F1A4BG2S2	dHex1HexNAc7Hex5NeuAc2	3098.12	3001.04	MINOR
			1454.52	1454.52	5.98134	[M-2H]-2	A3BG3S2	HexNAc6Hex6NeuAc2	2911.05	2813.97	MINOR
			1446.52	1446.53	2.90351	[M-2H]-2	F1A3G2GalNAc1S2	dHex1HexNAc6Hex5NeuAc2	2895.06	2797.98	2ND MAJOR
			1426.01	1426.01	6.0308	[M-2H]-2	F1A3G3S2	dHex1HexNAc5Hex6NeuAc2	2854.02	2756.95	MINOR
31	10.7	20.78	1426.03	1426.01	10.2383	[M-2H]-2	F1A3G3S2	dHex1HexNAc5Hex6NeuAc2	2854.07	2756.99	MINOR
			1419.03	1419.02	1.33895	[M-2H]-2	F1A4BG4	dHex1HexNAc7Hex7	2840.07	2742.99	MINOR
			1548.05	1548.07	7.68701	[M-2H]-2	F1A4BG2S2	dHex1HexNAc7Hex5NeuAc2	3098.12	3001.04	MINOR
			1352.99	1352.98	2.51296	[M-2H]-2	A3G3S2	HexNAc5Hex6NeuAc2	2707.99	2610.91	MAJOR
32	10.78	21.02	1483.52	1483.55	15.7056	[M-2H]-2	F1A4BG3S1	dHex1HexNAc7Hex6NeuAc1	2969.06	2871.98	MINOR
			1426	1426.01	11.5006	[M-2H]-2	F1A3BG3S2	dHex1HexNAc6Hex6NeuAc2	2854.01	2756.93	MINOR
			1600.09	1600.07	9.56207	[M-2H]-2	A3BG3S3	HexNAc6Hex6NeuAc3	3202.19	3105.11	MINOR
			1475.04	1475.04	1.42369	[M-2H]-2	A4BG2S2	HexNAc7Hex5NeuAc2	2952.09	2855.02	MINOR
			1425.99	1426.01	16.9003	[M-2H]-2	F1A3G3S2	dHex1HexNAc5Hex6NeuAc2	2853.99	2756.91	MAJOR
33	10.92	21.4	1463.01	1463.03	10.7312	[M-2H]-2	F1A4G4S1	dHex1HexNAc6Hex7NeuAc1	2928.03	2830.95	MAJOR
			1446.52	1446.53	2.90351	[M-2H]-2	F1A3G2GalNAc1S2	dHex1HexNAc6Hex5NeuAc2	2895.06	2797.98	MINOR
			1389.98	1390	16.6906	[M-2H]-2	A3G3Lac1S1	HexNAc6Hex7NeuAc1	2781.97	2684.9	MINOR
			1548.05	1548.07	7.68701	[M-2H]-2	F1A4BG2S2	dHex1HexNAc7Hex5NeuAc2	3098.12	3001.04	MINOR
			1483.55	1483.55	0.269624	[M-2H]-2	F1A4BG3S1	dHex1HexNAc7Hex6NeuAc1	2969.11	2872.03	MINOR
34	11.03		1483.52	1483.55	15.7056	[M-2H]-2	F1A4BG3S1	dHex1HexNAc7Hex6NeuAc1	2969.06	2871.98	MINOR
			1115.04	1115.06	19.99	[M-2H]-2	F1A3BG3S3	dHex1HexNAc6Hex6NeuAc3	2232.1	2135.02	MINOR
			1426.01	1426.01	6.0308	[M-2H]-2	F1A3G3S2	dHex1HexNAc5Hex6NeuAc2	2854.02	2756.95	MINOR
35	11.24	22.08	1047.71	1047.71	2.29071	[M-3H]-3	F3A3G3S2	dHex3HexNAc5Hex6NeuAc2	3146.15	3049.07	MAJOR
			1426	1426.01	11.5006	[M-2H]-2	F1A3BG3S2	dHex1HexNAc6Hex6NeuAc2	2854.01	2756.93	MINOR
			1600.09	1600.07	9.56207	[M-2H]-2	A3BG3S3	HexNAc6Hex6NeuAc3	3202.19	3105.11	MINOR
			1427.01	1427.02	6.30684	[M-2H]-2	A4G4Lac1	HexNAc7Hex8	2856.04	2758.96	MINOR
			1571.55	1571.56	6.42673	[M-2H]-2	A3G3S3	HexNAc5Hex6NeuAc3	3145.12	3048.04	MINOR
			1047.36	1047.37	13.6532	[M-3H]-3	F1A3G3S3	dHex1HexNAc5Hex6NeuAc3	3145.09	3048.02	MINOR
			1463.01	1463.03	10.7312	[M-2H]-2	F1A4G4S1	dHex1HexNAc6Hex7NeuAc1	2928.03	2830.95	MINOR
36	11.46	22.68	1463.01	1463.03	10.7312	[M-2H]-2	F1A4G4S1	dHex1HexNAc6Hex7NeuAc1	2928.03	2830.95	MINOR
			1115.04	1115.06	19.99	[M-2H]-2	F1A3BG3S3	dHex1HexNAc6Hex6NeuAc3	2232.1	2135.02	MINOR
			1609.59	1609.59	0.186383	[M-2H]-2	A3G3Lac2	HexNAc7Hex8	3221.19	3124.11	MINOR
			1500.05	1500.05	0.266658	[M-2H]-2	F1A4G4Lac1	dHex1HexNAc7Hex8	3002.12	2905.04	MINOR
			1608.58	1608.58	2.54883	[M-2H]-2	F1A4G4S2	dHex1HexNAc6Hex7NeuAc2	3219.18	3122.1	MINOR
			1463.54	1463.54	0.614946	[M-2H]-2	F3A4G4	dHex3HexNAc6Hex7	2929.1	2832.02	MAJOR
37	11.61		998.686	998.686	0.500658	[M-3H]-3	A3G3S3	HexNAc5Hex6NeuAc3	2999.08	2902	MINOR
			1047.7	1047.71	8.59015	[M-3H]-3	F3A3G3S2	dHex3HexNAc5Hex6NeuAc2	3146.13	3049.05	MAJOR
			1500.05	1500.05	0.266658	[M-2H]-2	F1A3G3Lac2	dHex1HexNAc7Hex8	3002.12	2905.04	MINOR
			1600.09	1600.07	9.56207	[M-2H]-2	A3BG3S3	HexNAc6Hex6NeuAc3	3202.19	3105.11	MINOR
			1047.36	1047.37	13.6532	[M-3H]-3	F1A3G3S3	dHex1HexNAc5Hex6NeuAc3	3145.09	3048.02	MINOR
38	11.92	23.95	1609.06	1609.09	17.8983	[M-2H]-2	F3A4G4S1	dHex3HexNAc6Hex7NeuAc1	3220.14	3123.06	MAJOR
			1115.04	1115.06	19.99	[M-3H]-3	F1A3BG3S3	dHex1HexNAc6Hex6NeuAc3	3348.15	3251.07	MINOR
			1682.6	1682.62	12.0051	[M-2H]-2	F1A4G4Lac2	dHex1HexNAc8Hex9	3367.21	3270.13	MINOR
			1072.03	1072.05	16.2306	[M-3H]-3	F1A4G4S2	dHex1HexNAc6Hex7NeuAc2	3219.12	3122.04	MINOR
			1646.1	1646.11	6.37868	[M-2H]-2	F3A4G4Lac1	dHex3HexNAc7Hex8	3294.21	3197.13	MINOR
			1047.35	1047.37	19.8592	[M-3H]-3	F1A3G3S3	dHex1HexNAc5Hex6NeuAc3	3145.07	3048	MINOR
39	12.15		998.686	998.686	0.500658	[M-3H]-3	A3G3S3	HexNAc5Hex6NeuAc3	2999.08	2902	MAJOR
			1600.09	1600.07	9.56207	[M-2H]-2	A3BG3S3	HexNAc6Hex6NeuAc3	3202.19	3105.11	MINOR
			1609.06	1609.09	17.8983	[M-2H]-2	F3A4G4S1	dHex3HexNAc6Hex7NeuAc1	3220.14	3123.06	MINOR
			1072.05	1072.05	3.54461	[M-3H]-3	F1A4G4S2	dHex1HexNAc6Hex7NeuAc2	3219.16	3122.08	MINOR
			1169.08	1169.08	1.19752	[M-3H]-3	F1A4G4S3	dHex1HexNAc6Hex7NeuAc3	3510.26	3413.19	MINOR
			1047.36	1047.37	13.6532	[M-3H]-3	F1A3G3S3	dHex1HexNAc5Hex6NeuAc3	3145.09	3048.02	MINOR
			1115.04	1115.06	19.99	[M-3H]-3	F1A3BG3S3	dHex1HexNAc6Hex6NeuAc3	3348.15	3251.07	MINOR
			1096.72	1096.73	10.7593	[M-3H]-3	F1A4G4Lac1S1	dHex1HexNAc7Hex8NeuAc1	3293.18	3196.1	MINOR
40	12.59	25.68	1169.07	1169.08	7.27066	[M-3H]-3	F1A4G4S3	dHex1HexNAc6Hex7NeuAc3	3510.24	3413.16	MAJOR
			1072.73	1072.72	8.85597	[M-3H]-3	A3G3Lac3	HexNAc8Hex9	3221.22	3124.14	MINOR
			1096.72	1096.73	10.7593	[M-3H]-3	F1A4G4Lac1S1	dHex1HexNAc7Hex8NeuAc1	3293.18	3196.1	MINOR
41	12.73	26.42	1169.06	1169.08	19.3314	[M-3H]-3	F1A4G4S3	dHex1HexNAc6Hex7NeuAc3	3510.2	3413.12	MINOR
			1682.6	1682.62	12.0051	[M-2H]-2	F1A3G3Lac3	dHex1HexNAc8Hex9	3367.21	3270.13	MAJOR
			1266.1	1266.11	9.00393	[M-3H]-3	F1A4G4S4	dHex1HexNAc6Hex7NeuAc4	3801.33	3704.25	MINOR
42	13.09	26.88	1193.76	1193.76	0.753919	[M-3H]-3	F1A4G4Lac1S2	dHex1HexNAc7Hex7NeuAc2	3584.3	3487.22	MAJOR
43	13.23	27.18	1193.75	1193.76	12.5653	[M-3H]-3	F1A4G4Lac1S2	dHex1HexNAc7Hex7NeuAc2	3584.26	3487.18	MINOR
			1828.65	1828.67	12.5227	[M-2H]-2	F3A4G4Lac2	dHex3HexNAc8Hex9	3659.32	3562.24	MINOR
			1218.43	1218.44	5.99127	[M-3H]-3	F1A4G4Lac2S1	dHex1HexNAc8Hex9NeuAc1	3658.32	3561.24	MAJOR
44	13.61	27.4	1193.76	1193.76	0	[M-3H]-3	F1A4G4Lac1S2	HexNAc9Hex10	3584.31	3487.23	2ND MAJOR
			1291.12	1291.13	12.2373	[M-3H]-3	F3A4G4Lac1S2	dHex3HexNAc7Hex8NeuAc2	3876.37	3779.3	MINOR
			1266.12	1266.11	8.29309	[M-3H]-3	F1A4G4S4	dHex1HexNAc6Hex7NeuAc4	3801.4	3704.32	MINOR
			1194.41	1194.43	17.2467	[M-3H]-3	A4G4Lac3	HexNAc9Hex10	3586.26	3489.18	MAJOR
			1169.08	1169.08	1.19752	[M-3H]-3	F1A4G4S3	dHex1HexNAc6Hex7NeuAc3	3510.26	3413.19	MINOR
45	13.72	28.2	1865.17	1865.18	7.2379	[M-2H]-2	F1A4G4Lac3	dHex1HexNAc9Hex10	3732.35	3635.27	MAJOR
			1290.8	1290.79	5.57797	[M-3H]-3	F1A4G4Lac1S3	dHex1HexNAc7Hex8NeuAc3	3875.42	3778.34	MINOR
			1291.12	1291.13	12.2373	[M-3H]-3	F3A4G4Lac1S2	dHex3HexNAc7Hex8NeuAc2	3876.37	3779.3	MINOR
			1315.8	1315.81	12.1598	[M-3H]-3	F3A4G4Lac2S1	dHex3HexNAc8Hex9NeuAc1	3950.41	3853.33	MINOR
			1388.15	1388.17	9.43692	[M-3H]-3	F3A4G4Lac1S3	dHex3HexNAc7Hex8NeuAc4	4167.48	4070.4	MINOR
46	14.24	29.63	1315.8	1315.81	12.1598	[M-3H]-3	F3A4G4Lac2S1	dHex3HexNAc8Hex9NeuAc1	3950.41	3853.33	MINOR
			1315.48	1315.47	6.00545	[M-3H]-3	F1A4G4Lac2S2	dHex1HexNAc8Hex9NeuAc2	3949.46	3852.38	MINOR
			1316.16	1316.14	12.7646	[M-3H]-3	A4G4Lac4	HexNAc10Hex11	3951.5	3854.43	MINOR
			1412.51	1412.5	4.88494	[M-3H]-3	F1A4G4Lac2S3	dHex1HexNAc8Hex9NeuAc3	4240.55	4143.48	MINOR
			1291.12	1291.13	6.58336	[M-3H]-3	F3A4G4Lac1S2	dHex3HexNAc7Hex8NeuAc2	3876.4	3779.32	MINOR
			1388.15	1388.17	9.43692	[M-3H]-3	F3A4G4Lac1S3	dHex3HexNAc8Hex9NeuAc3	4167.48	4070.4	MINOR
47	14.7	30.38	1412.48	1412.5	16.9203	[M-3H]-3	F1A4G4Lac2S3	dHex1HexNAc8Hex9NeuAc3	4240.46	4143.38	MINOR
			1364.83	1364.83	0.805961	[M-3H]-3	F1A4G4Lac4	dHex1HexNAc10Hex11	4097.52	4000.44	MINOR

## Sheet: Mass Spec_IVD_AF_D
Sample Name: AF_D			2AB labelled N-glycans your samples
			3µL water-9µL MeCN (10µL injected LCMS system), UPLC-FLD-QTOF YCA 219, negative mode
PeakUPLC	GUUPLC	tR (min)MS	Experimental mass (m/z)	Theoretical mass (m/z)	Error (ppm)	Ion	Assignment	Monosaccharide composition	Monoisotopic mass	MALDI mass isotope plus Na minus 2AB	Notes
1	4.18	3.3	1029.4	1029.39	13.1146	[M-1H]-1	M3	HexNAc2Hex3	1030.41	933.331	MAJOR
	4.29	4.07
2	4.78	4.27	1175.44	1175.45	2.04178	[M-1H]-1	F1M3	dHex1HexNAc2Hex3	1176.45	1079.37	MAJOR
	4.84		1232.47	1232.47	3.57007	[M-1H]-1	A1/M3B	HexNAc3Hex3	1233.48	1136.4	MAJOR
3	4.95		NO PEAKS
4	5.14	4.78	1191.42	1191.44	16.2828	[M-1H]-1	M4	HexNAc2Hex4	1192.43	1095.35	MAJOR
5	5.35		1378.49	1378.49	2.46647	[M-1H]-1	F1A1	dHex1HexNAc3Hex3	1379.5	1282.42	2ND MAJOR
			688.74	688.753	18.0036	[M-2H]-2			1379.49	1282.42
			717.263	717.27	10.3169	[M-2H]-2	A1B/A2	HexNAc4Hex3	1436.54	1339.46	MAJOR
6	5.71	5.97	NO PEAKS
7	5.9	6.38	696.769	696.757	17.6532	[M-2H]-2	M4A1 /A1G1	HexNAc3Hex4	1395.55	1298.47	MINOR
			1581.59	1581.61	12.0763	[M-2H]-2	F1A2	dHex1HexNAc4Hex3	3165.19	3068.11	MAJOR
			790.294	790.299	6.45325	[M-1H]-1			791.301	694.222
			818.818	818.81	9.8924	[M-2H]-2	A2B/A3	HexNAc5Hex3	1639.65	1542.57	MINOR
8	6.23	7.1	1540.57	1540.58	4.02446	[M-1H]-1	F1M4A1/FA1G1	dHex1HexNAc3Hex4	1541.58	1444.5	MINOR
			769.777	769.786	12.2112	[M-2H]-2			1541.57	1444.49	MINOR
			1353.48	1353.49	11.8951	[M-1H]-1	M5	HexNAc2Hex5	1354.49	1257.41	MAJOR
			676.231	676.244	18.3366	[M-2H]-2			1354.48	1257.4	MINOR
			920.354	920.35	5.10675	[M-2H]-2	A3B	HexNAc6Hex3	1842.72	1745.64	MINOR
			891.832	891.839	8.40959	[M-2H]-2	F1A2B	dHex1HexNAc5Hex3	1785.68	1688.6	MINOR
			842.313	842.305	9.73519	[M-2H]-2	A1G1S1	HexNAc3Hex4NeuAc1	1686.64	1589.56	MINOR
			891.832	891.839	8.40959	[M-1H]-1	F1A3	dHex1HexNAc5Hex3	892.839	795.76	MINOR
			1597.59	1597.6	4.50676	[M-1H]-1	A2G1/M4A2	HexNAc4Hex4	1598.6	1501.52	MINOR
			798.296	798.297	0.626333	[M-2H]-2			1598.61	1501.53	MINOR
9	6.74	8.47	993.371	993.379	8.05332	[M-2H]-2	F1A3B	dHex1HexNAc6Hex3	1988.76	1891.68	MINOR
			920.342	920.35	8.36639	[M-2H]-2	A4	HexNAc6Hex3	1842.7	1745.62
			842.313	842.305	9.73519	[M-2H]-2	A1G1S1	HexNAc3Hex4NeuAc1	1686.64	1589.56	2ND MAJOR
			891.825	891.839	15.3615	[M-2H]-2	F1A3	dHex1HexNAc5Hex3	1785.66	1688.59	MINOR
			899.838	899.837	2.11149	[M-2H]-2	A2BG1	HexNAc5Hex4	1801.69	1704.61	MINOR
			777.772	777.784	15.2999	[M-2H]-2	M5A1/M4A1G1	HexNAc3Hex5	1557.56	1460.48	MAJOR
			871.322	871.326	4.2464	[M-2H]-2	F1A2G1	dHex1HexNAc4Hex4	1744.66	1647.58
10	6.86	8.83	863.317	863.328	12.6256	[M-2H]-2	F2A2	dHex2HexNAc4Hex3	1728.65	1631.57	MINOR
			871.323	871.326	3.09873	[M-2H]-2	F1A2G1	dHex1HexNAc4Hex4	1744.66	1647.58	MAJOR
11	7.01	9.28	1001.39	1001.38	8.98763	[M-2H]-2	A3BG1	HexNAc6Hex4	2004.78	1907.71	MAJOR
			1021.89	1021.89	2.64216	[M-2H]-2	A4B	HexNAc7Hex3	2045.79	1948.71	MINOR
			993.371	993.379	8.05332	[M-1H]-1	F1A4/F1A2GalNAc2	dHex1HexNAc6Hex3	994.378	897.299	MINOR
12	7.15	9.62	757.266	757.27	5.67829	[M-2H]-2	M6	HexNAc2Hex6	1516.55	1419.47	MINOR
			943.829	943.845	16.5281	[M-2H]-2	A2G1S1	HexNAc4Hex4NeuAc1	1889.67	1792.59	VERY MINOR
			972.871	972.865	5.44782	[M-2H]-2	F1A3G1	dHex1HexNAc5Hex4	1947.76	1850.68	MINOR
			871.323	871.326	3.09873	[M-2H]-2	F1A2G1	dHex1HexNAc4Hex4	1744.66	1647.58	MAJOR
13	7.3	10.08	879.31	879.323	14.7841	[M-2H]-2	M4A2G1	HexNAc4Hex6	1760.63	1663.56	MINOR
			964.863	964.85	13.7845	[M-2H]-2	A2G1S1(Ac)	HexNAc4 Hex4NeuAc1Ac1	1931.74	1834.66	2ND MAJOR
			964.857	964.868	11.6078	[M-2H]-2	F2A3	dHex2HexNAc5Hex3	1931.73	1834.65	MINOR
			879.322	879.323	0.909791	[M-2H]-2	A2G2	HexNAc4Hex5	1760.66	1663.58	MINOR
			935.835	935.847	12.6089	[M-2H]-2	F1A1GalNAc1S1	dHex1HexNAc4Hex3NeuAc1	1873.68	1776.61	MINOR
			972.858	972.865	7.70919	[M-2H]-2	F1A2G1GalNAc1	dHex1HexNAc5Hex4	1947.73	1850.65	MAJOR
			1045.38	1045.38	4.01766	[M-2H]-2	A2BG1S1	HexNAc5Hex4Neu5Ac1	2092.77	1995.7	MINOR
			993.371	993.379	8.05332	[M-1H]-1	F1A4	dHex1HexNAc6Hex3	994.378	897.299	MINOR
14	7.65	11.17	915.326	915.334	7.97523	[M-2H]-2	F1A1G1S1	dHex1HexNAc3Hex4NeuAc1	1832.67	1735.59	2ND MAJOR
			952.344	952.352	8.61026	[M-2H]-2	F1A1G1Lac1	dHex1HexNAc4Hex5	1906.7	1809.62	MINOR
			923.344	923.331	14.0795	[M-2H]-2	M4A1G1S1	HexNAc3Hex5NeuAc1	1848.7	1751.62	MINOR
			944.339	944.355	16.2015	[M-2H]-2	F2A2G1	dHex2HexNAc4Hex4	1890.69	1793.61	MINOR
			952.344	952.352	8.61026	[M-2H]-2	F1A2G2	dHex1HexNAc4Hex5	1906.7	1809.62	MAJOR
			1045.38	1045.38	4.01766	[M-2H]-2	A2BG1S1	HexNAc5Hex4NeuAc1	2092.77	1995.7	MINOR
15	7.79	11.53	1016.88	1016.88	10.2824	[M-2H]-2	F1A2G1S1	dHex1HexNAc4Hex4NeuAc1	2035.78	2141.74	MINOR
			1118.4	1118.41	6.29379	[M-2H]-2	F1A2BG1S1	dHex1HexNAc5Hex4NeuAc1	2238.82	1938.7	MINOR
			1037.38	1037.39	10.218	[M-2H]-2	F1A2GalNAc1S1	dHex1HexNAc5Hex3NeuAc1	2076.77	1979.69	MINOR
			1066.39	1066.41	14.8161	[M-2H]-2	F2A2GlcNAc2	dHex2HexNAc6Hex3	2134.8	2037.72	MINOR
			1102.92	1102.92	6.25614	[M-2H]-2	A4BG1	HexNAc7Hex4	2207.86	2110.78	MAJOR
			1053.9	1053.89	8.53978	[M-2H]-2	F1A2BG2	dHex1HexNAc5Hex5	2109.82	2012.74	MINOR
			943.829	943.845	16.5281	[M-2H]-2	A2G1S1	HexNAc4Hex4NeuAc1	1889.67	1792.59	2ND MAJOR
			1053.89	1053.89	2.27727	[M-2H]-2	F1A3G2	dHex1HexNAc5Hex5	2109.8	2012.72	MINOR
16	8.08	12.43	1066.41	1066.41	2.25055	[M-2H]-2	F2A4	dHex2HexNAc6Hex3	2134.82	2037.75	MAJOR
			1110.4	1110.42	11.7974	[M-2H]-2	F2A2GalNAc1S1	dHex2HexNAc5Hex3NeuAc1	2222.82	2125.74	MINOR
			1045.38	1045.38	4.01766	[M-2H]-2	A2G1GalNAc1S1	HexNAc5Hex4NeuAc1	2092.77	1995.7	MINOR
			1045.89	1045.89	3.53764	[M-2H]-2	F2A3G1	dHex2HexNAc5Hex4	2093.8	1996.72	MINOR
			838.287	838.297	11.2132	[M-2H]-2	M7D1	HexNAc2Hex7	1678.59	1581.51	MINOR
			952.357	952.352	4.72514	[M-2H]-2	F1A2G2	dHex1HexNAc4Hex5	1906.73	1809.65	MINOR
			992.336	992.331	5.9456	[M-2H]-2	F1A2G1G(Sul)1	dHex1HexNAc4Hex5Sul1	1986.69	1889.61	MINOR
			1056.85	1056.85	1.41931	[M-2H]-2	F1A2G(Sul)1S1	dHex1HexNAc4Hex4NeuAc1	2115.72	2018.64	MINOR
			1045.86	1045.88	11.378	[M-2H]-2	A2G2S1(Ac)	HexNAc4Hex5NeuAc1Ac1	2093.74	1996.66	MINOR
			1024.85	1024.87	17.4656	[M-2H]-2	A2G2S1	HexNAc5Hex4NeuAc1	2051.72	1954.64	MINOR
			1045.88	1045.89	9.75242	[M-1H]-1	F2A2G1GalNAc1	dHex1HexNAc5Hex4	2093.78	1996.7	MINOR
			996.36	996.36	0	[M-2H]-2	F1M4A1G1S1	dHex1HexNAc3Hex5NeuAc1	1994.73	1897.66	MINOR
			923.344	923.331	14.0795	[M-2H]-2	M4A1G1S1	HexNAc3Hex5NeuAc1	1848.7
			1016.87	1016.88	6.49047	[M-2H]-2	F1A2G1S1	dHex1HexNAc4Hex4NeuAc1	2035.75	1938.67	MINOR
17	8.23	12.97	1016.87	1016.88	6.49047	[M-2H]-2	F1A2G1S1	dHex1HexNAc4Hex4NeuAc1	2035.75	1938.67	MAJOR
			1126.43	1126.41	16.6014	[M-2H]-2	A2BG2S1	HexNAc5Hex5NeuAc1	2254.87	2157.79	2ND MAJOR
			1138.92	1138.93	6.14614	[M-2H]-2	FA2GalNAc2S1	dHex1HexNAc6Hex3NeuAc1	2279.85	2182.77	MINOR
			1118.4	1118.41	10.2824	[M-2H]-2	F1A2BG1S1	dHex1HexNAc5Hex4NeuAc1	2238.82	2141.74	MINOR
18	8.41	13.83	1074.41	1074.41	0.651523	[M-2H]-2	F1A4G1	dHex1HexNAc6Hex4	2150.83	2053.75	MINOR
			1053.89	1053.89	4.08012	[M-2H]-2	F1A3G2	dHex1HexNAc5Hex5	2109.79	2012.71	MINOR
			1190.93	1190.93	1.09158	[M-2H]-2	A2G1GalNAc1S2	HexNAc5Hex4NeuAc2	2383.88	2286.8	MINOR
			1056.83	1056.85	17.5048	[M-2H]-2	F1A2G(Sul)1S1	dHex1HexNAc4Hex4NeuAc1	2115.68	2018.6	MINOR
			1110.4	1110.42	11.7974	[M-2H]-2	F2A2GalNAc1S1	dHex2HexNAc5Hex4	2222.82	2125.74	MINOR
			1097.89	1097.9	11.8408	[M-2H]-2	F1A2G2S1	dHex1HexNAc4Hex5NeuAc1	2197.79	2100.71	MINOR
			996.36	996.36	0	[M-2H]-2	F1M4A1G1S1	dHex1HexNAc3Hex5NeuAc1	1994.73	1897.66	MINOR
			1118.4	1118.41	10.2824	[M-2H]-2	F1A3G1S1	dHex1HexNAc5Hex4NeuAc1	2238.82	2141.74	MINOR
			1061.89	1061.89	4.89693	[M-2H]-2	A3G3	HexNAc5Hex6	2125.8	2028.72	MINOR
			1024.89	1024.87	14.636	[M-2H]-2	A2G2S1	HexNAc4Hex5NeuAc1	2051.79	1954.71	MINOR
			1025.37	1025.38	15.3114	[M-2H]-2	F2A2G2	dHex2HexNAc4Hex5	2052.75	1955.67	MAJOR
			1163.41	1163.43	13.5805	[M-2H]-2	A3BG3	HexNAc6Hex6	2328.84	2231.76	2ND MAJOR
19	8.52	14.17	1211.95	1211.96	1.15516	[M-2H]-2	F2A2GalNAc2S1	dHex2HexNAc6Hex3NeuAc1	2425.92	2328.84	MINOR
			1248.44	1248.46	17.7819	[M-2H]-2	A4BG1S1	HexNAc7Hex4NeuAc1	2498.9	2401.82	MAJOR
			1175.95	1175.94	4.42198	[M-2H]-2	F1A4BG1	dHex1HexNAc7Hex4	2353.91	2256.84	MINOR
20	8.65	14.83	1139.42	1139.44	16.3239	[M-2H]-2	F3A2GalNAc2	dHex3HexNAc6Hex3	2280.85	2183.77	MINOR
			1139.42	1139.44	16.3239	[M-2H]-2	F3A4	dHex3HexNAc6Hex3	2280.85	2183.77	MINOR
			1227.95	1227.95	3.17602	[M-2H]-2	A3BG2S1	HexNAc6Hex5NeuAc1	2457.92	2360.84	MINOR
			1199.45	1199.44	10.5049	[M-2H]-2	F1A2BG2S1	dHex1HexNAc5Hex5NeuAc1	2400.92	2303.84	MINOR
			1155.43	1155.43	2.33679	[M-2H]-2	F1A4G2	dHex1HexNAc6Hex5	2312.87	2215.79	MINOR
			1191.44	1191.44	1.59471	[M-2H]-2	F2A3G1S1	dHex2HexNAc5Hex4NeuAc1	2384.9	2287.82	MINOR
			1118.4	1118.41	10.2824	[M-2H]-2	F1A2G1GalNAc1S1	dHex1HexNAc5Hex4NeuAc1	2238.82
			1126.43	1126.41	16.6014	[M-2H]-2	A2BG2S1	HexNAc5Hex5NeuAc1	2254.87	2157.79	MINOR
21	8.83	15.13	1134.91	1134.92	9.60422	[M-2H]-2	F1A3G3	dHex1HexNAc5Hex6	2271.83	2174.75	MINOR
			1137.88	1137.88	2.46072	[M-2H]-2	F1A2G1G(Sul)1S1	dHex1HexNAc4Hex5NeuAc1	2277.78	2180.7	MINOR
			1248.44	1248.46	17.7819	[M-2H]-2	A4BG1S1	HexNAc7Hex4NeuAc1	2498.9	2401.82	MINOR
			919.323	919.322	1.52286	[M-2H]-2	M8	HexNAc2Hex8	1840.66	1743.58	MINOR
			1158.38	1158.39	9.49593	[M-2H]-2	F1A2G1GalNAc(Sul)1S1	dHex1HexNAc5Hex4NeuAc1Sul1	2318.78	2221.7	MINOR
			1284.47	1284.47	3.50338	[M-2H]-2	F1A2GalNAc2S2	dHex1HexNAc6Hex3NeuAc2	2570.95	2473.87	MINOR
			1097.88	1097.9	18.0344	[M-2H]-2	F1A2G2S1	dHex1HexNAc4Hex5NeuAc1	2197.77	2100.7	MAJOR
			1321.5	1321.49	7.71855	[M-2H]-2	F1A4BG1S1	dHex1HexNAc7Hex4NeuAc1	2645.02	2547.94	MINOR
22	8.99	15.52	1097.88	1097.9	18.0344	[M-2H]-2	F1A2G2S1	dHex1HexNAc4Hex5NeuAc1	2197.77	2100.7	MAJOR
			919.309	919.323	15.1198	[M-2H]-2	M8	HexNAc2Hex8	1840.63	1743.55	MINOR
			1211.94	1211.96	12.9543	[M-2H]-2	F2A2GalNAc2S1	dHex2HexNAc6Hex3NeuAc1	2425.89	2328.81	MINOR
			1271.95	1271.96	6.83985	[M-2H]-2	A2BG2S2	HexNAc5Hex5NeuAc2	2545.91	2448.83	MINOR
			1199.45	1199.44	10.5049	[M-2H]-2	FA2BG2S1	dHex1HexNAc5Hex5NeuAc1	2400.92	2303.84	MINOR
			1227.95	1227.95	3.17602	[M-2H]-2	A3BG2S1	HexNAc6Hex5NeuAc1	2457.92	2360.84	MINOR
			1134.91	1134.92	9.60422	[M-2H]-2	F1A3G3	dHex1HexNAc5Hex6	2271.83	2174.75	MAJOR
23	9.2	15.77	1134.91	1134.92	9.60422	[M-2H]-2	F1A3G3	dHex1HexNAc5Hex6	2271.83	2174.75	MINOR
			1137.88	1137.88	2.46072	[M-2H]-2	F1A2G1G(Sul)1S1	dHex1HexNAc4Hex5NeuAc1Sul1	2277.78	2180.7	MINOR
			1219.94	1219.95	6.80354	[M-2H]-2	F1A4G1S1	dHex1HexNAc6Hex4NeuAc1	2441.9	2344.82	MINOR
			1373.49	1373.5	5.09648	[M-2H]-2	A3BG2S2	HexNAc6Hex5NeuAc2	2749	2651.92	MINOR
			1344.99	1344.99	0.743501	[M-2H]-2	F1A2BG2S2	dHex1HexNAc5Hex5NeuAc2	2691.99	2594.91	MAJOR
			1199.43	1199.44	7.25339	[M-2H]-2	F1A3G2S1	dHex1HexNAc5Hex5NeuAc1	2400.88	2303.8	MINOR
24	9.41	16.42	1191.42	1191.44	16.2828	[M-2H]-2	F2A3G1S1	dHex2HexNAc5Hex4NeuAc1	2384.86	2287.78	MINOR
			1271.95	1271.96	6.83985	[M-2H]-2	A2BG2S2	HexNAc5Hex5NeuAc2	2545.91	2448.83	MAJOR
			1228.44	1228.46	14.1641	[M-2H]-2	F2A3G2GalNAc1	dHex2HexNAc6Hex5	2458.9	2361.82	MINOR
			1263.96	1263.96	2.37349	[M-2H]-2	F1A2G1GalNAc1S2	dHex1HexNAc5Hex4NeuAc2	2529.93	2432.85	MINOR
			1243.45	1243.45	3.45813	[M-2H]-2	F1A2G2S2	dHex1HexNAc4Hex5NeuAc2	2488.92	2391.84	MINOR
			1170.4	1170.42	15.8063	[M-2H]-2	A2G2S2	HexNAc4Hex5NeuAc2	2342.81	2245.74	MAJOR
			1329.49	1329.49	3.38476	[M-2H]-2	A4BG2S1	HexNAc7Hex5NeuAc1	2661	2563.92	MINOR
			1228.44	1228.44	0.651231	[M-2H]-2	A3G3S(Ac)1	HexNAc5Hex6NeuAc1Ac1	2458.9	2361.82	MINOR
			1191.44	1191.44	4.36446	[M-2H]-2	F2A2G1GalNAc1S1	dHex2HexNAc5Hex4NeuAc1	2384.89	2287.81	MINOR
			1321.5	1321.49	7.71855	[M-2H]-2	F1A4BG1S1	dHex1HexNAc7Hex4NeuAc1	2645.02	2547.94	MINOR
			1199.44	1199.44	4.5021	[M-2H]-2	F1A3G2S1	dHex1HexNAc5Hex5NeuAc1	2400.9	2303.83	MINOR
			1300.98	1300.98	4.15072	[M-2H]-2	F1A4G2S1	dHex1HexNAc6Hex5NeuAc1	2603.98	2506.9	MINOR
25	9.67	17.38	1000.35	1000.35	3.69871	[M-2H]-2	M9	HexNAc2Hex9	2002.72	1905.64	MINOR
			1243.45	1243.45	3.45813	[M-2H]-2	F1A2G2S2	dHex1HexNAc4Hex5NeuAc2	2488.92	2391.84	MAJOR
			1321.5	1321.49	7.71855	[M-2H]-2	F1A4BG1S1	dHex1HexNAc7Hex4NeuAc1	2645.02	2547.94	MINOR
			1263.94	1263.96	13.9245	[M-2H]-2	F1A2G1GalNAc1S2	dHex1HexNAc5Hex3NeuAc2	2529.9	2432.82	MINOR
			1300.98	1300.98	1.46044	[M-2H]-2	F1A3G2GalNAc1S1	dHex1HexNAc6Hex5NeuAc1	2603.97	2506.89	MINOR
			1308.97	1308.98	2.21547	[M-2H]-2	A3BG3S1	HexNAc6Hex6NeuAc1	2619.96	2522.88	MINOR
		17.87	1219.94	1219.95	6.80354	[M-2H]-2	F1A4G1S1	dHex1HexNAc6Hex4NeuAc1	2441.9	2344.82	MINOR
			1170.41	1170.42	9.82554	[M-2H]-2	A2G2S2	HexNAc4Hex5NeuAc2	2342.83	2245.75	2ND MAJOR
			1283.43	1283.43	5.53207	[M-2H]-2	F1A2G1G(Sul)1S1	dHex1HexNAc4Hex5NeuAc2Sul1	2568.88	2471.8	MINOR
			1373.49	1373.5	5.09648	[M-2H]-2	A3BG2S2	HexNAc6Hex5NeuAc2	2749	2651.92	MINOR
			1271.95	1271.96	6.83985	[M-2H]-2	A2BG2S2	HexNAc5Hex5NeuAc2	2545.91	2448.83	MINOR
			1344.97	1344.99	11.896	[M-2H]-2	F1A2BG2S2	dHex1HexNAc5Hex5NeuAc2	2691.96	2594.88	MINOR
			1329.49	1329.49	3.38476	[M-2H]-2	A4BG2S1	HexNAc7Hex5NeuAc1	2661	2563.92	MINOR
			1170.93	1170.93	1.96425	[M-2H]-2	F2A2G2S1	dHex2HexNAc4Hex5NeuAc1	2343.87	2246.79	MINOR
			1207.42	1207.44	17.5579	[M-2H]-2	A3G3S1	HexNAc5Hex6NeuAc1	2416.85	2319.77	MINOR
26	9.98	18.52	1236.44	1236.46	10.6757	[M-2H]-2	F1A4G3	dHex1HexNAc6Hex6	2474.9	2377.82	MAJOR
			1308.97	1308.98	2.21547	[M-2H]-2	A3BG3S1	HexNAc6Hex6NeuAc1	2619.96	2522.88	MINOR
			1382	1382.01	5.28218	[M-2H]-2	F1A3BG3S1	dHex1HexNAc6Hex5NeuAc1	2766.01	2668.93	MINOR
			1300.98	1300.98	1.46044	[M-2H]-2	F1A4G2S1	dHex1HexNAc6Hex5NeuAc1	2603.97	2506.89	MINOR
			1280.45	1280.47	11.7145	[M-2H]-2	F1A3G3S1	dHex1HexNAc5Hex6NeuAc1	2562.92	2465.84	MINOR
			1337.98	1338	16.3677	[M-2H]-2	F1A4BG3	dHex1HexNAc7Hex5	2677.97	2580.89	MINOR
27	10.1	19.12	1283.43	1283.43	5.53207	[M-2H]-2	F1A2G1G(3Sul)1S2	dHex1HexNAc4Hex5NeuAc2Sul1	2568.88	2471.8	MINOR
			1454.55	1454.52	15.6065	[M-2H]-2	A3BG3S2	HexNAc6Hex6NeuAc2	2911.11	2814.03	MINOR
			1373.49	1373.5	5.09648	[M-2H]-2	A3BG2S2	HexNAc6Hex5NeuAc2	2749	2651.92	MINOR
			1037.06	1037.04	16.1035	[M-2H]-2	A4BG3S1	HexNAc7Hex6NeuAc1	2076.13	1979.05	MINOR
			1321.5	1321.49	7.71855	[M-2H]-2	F1A4BG1S1	dHex1HexNAc7Hex4NeuAc1	2645.02	2547.94	MINOR
			1468.05	1468.05	2.38412	[M-2H]-2	A4G3GlcNAc3	HexNAc9Hex6	2938.12	2841.04	MINOR
			1402.51	1402.52	4.27802	[M-2H]-2	F1A4BG2S1	dHex1HexNAc7Hex5NeuAc1	2807.04	2709.96	MINOR
			1382.01	1382.01	0.217076	[M-2H]-2	FA3BG3S1	dHex1HexNAc6Hex6NeuAc1	2766.03	2668.95	MINOR
			1475.04	1475.04	1.42369	[M-2H]-2	A4BG2S2	HexNAc7Hex5NeuAc2	2952.09	2855.02	MINOR
			1373.99	1374.01	10.0436	[M-2H]-2	F2A3G2GalNAc1S1	dHex2HexNAc6Hex5NeuAc1	2750	2652.92	MINOR
28	10.19		1345.98	1346	11.5899	[M-2H]-2	A4BG4	HexNAc7Hex7	2693.97	2596.89	MINOR
			1374.01	1374.01	1.01892	[M-2H]-2	F2A3G2GalNAc1S1	dHex2HexNAc6Hex5NeuAc1	2750.03	2652.95	MINOR
			1609.59	1609.59	0.434894	[M-2H]-2	A3G3Lac1	HexNAc6Hex7	3221.19	3124.11	MINOR
			1344.99	1344.99	0.743501	[M-2H]-2	F1A2BG2S2	dHex1HexNAc5Hex5NeuAc2	2691.99	2594.91	MINOR
			1243.44	1243.45	8.203	[M-2H]-2	F1A2G2S2	dHex1HexNAc4Hex5NeuAc2	2488.89	2391.81	MINOR
			1280.96	1280.98	8.8214	[M-2H]-2	F3A3G3	dHex3HexNAc5Hex6	2563.94	2466.87	MINOR
			1280.45	1280.47	11.7145	[M-2H]-2	F1A3G3S1	dHex1HexNAc5Hex6NeuAc1	2562.92	2465.84	MINOR
			1317.47	1317.48	9.94319	[M-2H]-2	F1A4G4	dHex1HexNAc6Hex7	2636.96	2539.88	MAJOR
29	10.35	19.5	1317.48	1317.48	4.32643	[M-2H]-2	F1A4G4	dHex1HexNAc6Hex7	2636.97	2539.89	MAJOR
			1280.45	1280.47	11.7145	[M-2H]-2	F1A3G3S1	dHex1HexNAc5Hex6NeuAc1	2562.92	2465.84	MINOR
			1454.53	1454.54	8.59376	[M-2H]-2	A3BG3S2	HexNAc6Hex6NeuAc2	2911.08	2814	MINOR
			1527.56	1527.55	1.96392	[M-2H]-2	F1A3BG3S2	HexNAc6Hex6NeuAc2	3057.13	2960.05	MINOR
			1081.37	1081.38	5.36354	[M-2H]-2	M9-Glc	dHex1HexNAc2Hex10	2164.75	2067.68	MINOR
30	10.49	20.15	1283.41	1283.43	11.6096	[M-2H]-2	F1A2G1G(Sul)1S2	dHex1HexNAc4Hex5NeuAc2Sul1	2568.84	2471.76	MAJOR
			1317.49	1317.48	6.98301	[M-2H]-2	F1A3G3Lac1	dHex1HexNAc6Hex7	2637	2539.92	MINOR
			1402.51	1402.52	4.27802	[M-2H]-2	F1A4BG2S1	dHex1HexNAc7Hex5NeuAc1	2807.04	2709.96	MINOR
			1382	1382.01	5.28218	[M-2H]-2	F1A4G3S1	dHex1HexNAc6Hex6NeuAc1	2766.01	2668.93	MINOR
			1410.52	1410.52	4.18287	[M-2H]-2	A4BG3S1	HexNAc7Hex6NeuAc1	2823.06	2725.98	MINOR
			1556.06	1556.06	5.20544	[M-2H]-2	A4BG3S2	HexNAc7Hex6NeuAc2	3114.13	3017.05	MINOR
			1475.04	1475.04	1.42369	[M-2H]-2	A4BG2S2	HexNAc7Hex5NeuAc2	2952.09	2855.02	MINOR
			1382.52	1382.52	0.867983	[M-2H]-2	F3A4G3	dHex3HexNAc6Hex6	2767.05	2669.97	MINOR
			1548.05	1548.07	7.68701	[M-2H]-2	F1A4BG2S2	dHex1HexNAc7Hex5NeuAc2	3098.12	3001.04	MINOR
			1454.52	1454.52	5.98134	[M-2H]-2	A3BG3S2	HexNAc6Hex6NeuAc2	2911.05	2813.97	MINOR
			1446.5	1446.53	19.0111	[M-2H]-2	F1A3G2GalNAc1S2	dHex1HexNAc6Hex5NeuAc2	2895.01	2797.93	2ND MAJOR
			1426.03	1426.01	10.2383	[M-2H]-2	F1A3G3S2	dHex1HexNAc5Hex6NeuAc2	2854.07	2756.99	MINOR
31	10.74	20.75	1426	1426.01	11.5006	[M-2H]-2	F1A3G3S2	dHex1HexNAc5Hex6NeuAc2	2854.01	2756.93	MINOR
			1419.03	1419.02	1.33895	[M-2H]-2	F1A4BG4	dHex1HexNAc7Hex7	2840.07	2742.99	MINOR
			1548.05	1548.07	7.68701	[M-2H]-2	F1A4BG2S2	dHex1HexNAc7Hex5NeuAc2	3098.12	3001.04	MAJOR
			1352.99	1352.98	2.51296	[M-2H]-2	A3G3S2	HexNAc5Hex6NeuAc2	2707.99	2610.91	MINOR
32	10.83	21	1483.55	1483.55	0.269624	[M-2H]-2	F1A4BG3S1	dHex1HexNAc7Hex6NeuAc1	2969.11	2872.03	MINOR
			1426	1426.01	11.5006	[M-2H]-2	F1A3BG3S2	dHex1HexNAc6Hex6NeuAc2	2854.01	2756.93	MINOR
			1600.09	1600.07	9.56207	[M-2H]-2	A3BG3S3	HexNAc6Hex6NeuAc3	3202.19	3105.11	MINOR
			1475.04	1475.04	1.42369	[M-2H]-2	A4BG2S2	HexNAc7Hex5NeuAc2	2952.09	2855.02	MINOR
			1426.01	1426.01	0.63113	[M-2H]-2	F1A3G3S2	dHex1HexNAc5Hex6NeuAc2	2854.04	2756.96	MAJOR
33	10.97	21.4	1463.01	1463.03	10.7312	[M-2H]-2	F1A4G4S1	dHex1HexNAc6Hex7NeuAc1	2928.03	2830.95	MAJOR
			1548.05	1548.07	7.68701	[M-2H]-2	F1A4BG2S2	dHex1HexNAc7Hex5NeuAc2	3098.12	3001.04	MINOR
			1483.52	1483.55	15.7056	[M-2H]-2	F1A4BG3S1	dHex1HexNAc7Hex6NeuAc1	2969.06	2871.98	MINOR
34	11.09	21.77	1483.55	1483.55	5.59471	[M-2H]-2	F1A4BG3S1	dHex1HexNAc7Hex6NeuAc1	2969.12	2872.04	MAJOR
			1115.04	1115.06	19.99	[M-2H]-2	F1A3BG3S3	dHex1HexNAc6Hex6NeuAc3	2232.1	2135.02	MINOR
			1426.01	1426.01	0.63113	[M-2H]-2	F1A3G3S2	dHex1HexNAc5Hex6NeuAc2	2854.04	2756.96	MINOR
35	11.29	22.07	1047.73	1047.71	16.7031	[M-3H]-3	F3A3G3S2	dHex3HexNAc5Hex6NeuAc2	3146.21	3049.13	MINOR
			1426	1426.01	11.5006	[M-2H]-2	F1A3BG3S2	dHex1HexNAc6Hex6NeuAc2	2854.01	2756.93	MINOR
			1600.09	1600.07	9.56207	[M-2H]-2	A3BG3S3	HexNAc6Hex6NeuAc3	3202.19	3105.11	MINOR
			1427.01	1427.02	6.30684	[M-2H]-2	A4G4Lac1	HexNAc7Hex8	2856.04	2758.96	MINOR
			998.686	998.686	0.500658	[M-3H]-3	A3G3S3	HexNAc5Hex6NeuAc3	2999.08	2902	MINOR
			1463.01	1463.03	10.7312	[M-2H]-2	F1A4G4S1	dHex1HexNAc6Hex7NeuAc1	2928.03	2830.95	MAJOR
36	11.51	22.67	1463.03	1463.03	0	[M-2H]-2	F1A4G4S1	dHex1HexNAc6Hex7NeuAc1	2928.06	2830.99	MAJOR
			1115.04	1115.06	19.99	[M-2H]-2	F1A3BG3S3	dHex1HexNAc6Hex6NeuAc3	2232.1	2135.02	MINOR
			1609.59	1609.59	0.186383	[M-2H]-2	A3G3Lac2	HexNAc7Hex8	3221.19	3124.11	MINOR
			1500.05	1500.05	0.266658	[M-2H]-2	F1A4G4Lac1	dHex1HexNAc7Hex8	3002.12	2905.04	MINOR
			1072.04	1072.05	9.79431	[M-3H]-3	F1A4G4S2	dHex1HexNAc6Hex7NeuAc2	3219.14	3122.06	MINOR
			1463.54	1463.54	0.614946	[M-2H]-2	F3A4G4	dHex3HexNAc6Hex7	2929.1	2832.02	MINOR
37	11.64	23.23	998.673	998.686	12.5164	[M-3H]-3	A3G3S3	HexNAc5Hex6NeuAc3	2999.04	2901.96	3RD MAJOR
			1047.73	1047.71	16.7031	[M-3H]-3	F3A3G3S2	dHex3HexNAc5Hex6NeuAc2	3146.21	3049.13	MAJOR
			1500.05	1500.05	0.266658	[M-2H]-2	F1A3G3Lac2	dHex1HexNAc7Hex8	3002.12	2905.04	2ND MAJOR
			1600.09	1600.07	9.56207	[M-2H]-2	A3BG3S3	HexNAc6Hex6NeuAc3	3202.19	3105.11	MINOR
			1047.36	1047.37	7.16078	[M-3H]-3	F1A3G3S3	dHex1HexNAc5Hex6NeuAc3	3145.11	3048.04	2ND MAJOR
38	11.97	23.93	1609.08	1609.09	7.70622	[M-2H]-2	F3A4G4S1	dHex3HexNAc6Hex7NeuAc1	3220.17	3123.09	2ND MAJOR
			1115.04	1115.06	19.99	[M-3H]-3	F1A3BG3S3	dHex1HexNAc6Hex6NeuAc3	3348.15	3251.07	MINOR
			1682.6	1682.62	12.0051	[M-2H]-2	F1A4G4Lac2	dHex1HexNAc8Hex9	3367.21	3270.13	MINOR
			1608.58	1608.58	2.54883	[M-2H]-2	F1A4G4S2	dHex1HexNAc6Hex7NeuAc2	3219.18	3122.1	MINOR
			1609.06	1609.09	17.8983	[M-2H]-2	F3A4G4Lac1	dHex3HexNAc7Hex8	3220.14	3123.06	MAJOR
			1047.37	1047.37	0.954771	[M-3H]-3	F1A3G3S3	dHex1HexNAc5Hex6NeuAc3	3145.13	3048.06	MINOR
39	12.22	24.58	998.687	998.686	1.60211	[M-3H]-3	A3G3S3	HexNAc5Hex6NeuAc3	2999.08	2902	MINOR
			1072.07	1072.05	15.2045	[M-3H]-3	A3BG3S3	HexNAc6Hex6NeuAc3	3219.22	3122.14	MINOR
			1609.09	1609.09	2.54802	[M-2H]-2	F3A4G4S1	dHex3HexNAc6Hex7NeuAc1	3220.2	3123.12	MINOR
			1072.05	1072.05	2.7051	[M-3H]-3	F1A4G4S2	dHex1HexNAc6Hex7NeuAc2	3219.18	3122.1	MINOR
			1169.08	1169.08	1.19752	[M-3H]-3	F1A4G4S3	dHex1HexNAc6Hex7NeuAc3	3510.26	3413.19	MINOR
			1047.38	1047.37	5.34672	[M-3H]-3	F1A3G3S3	dHex1HexNAc5Hex6NeuAc3	3145.15	3048.07	MINOR
			1115.04	1115.06	19.99	[M-3H]-3	F1A3BG3S3	dHex1HexNAc6Hex6NeuAc3	3348.15	3251.07	MINOR
			1096.72	1096.73	10.7593	[M-3H]-3	F1A4G4Lac1S1	dHex1HexNAc7Hex8NeuAc1	3293.18	3196.1	MAJOR
40	12.62	25.67	1169.1	1169.08	10.7777	[M-3H]-3	F1A4G4S3	dHex1HexNAc6Hex7NeuAc3	3510.31	3413.23	MAJOR
			1072.73	1072.72	8.85597	[M-3H]-3	A3G3Lac3	HexNAc8Hex9	3221.22	3124.14	MINOR
			1096.72	1096.73	10.7593	[M-3H]-3	F1A4G4Lac1S1	dHex1HexNAc7Hex8NeuAc1	3293.18	3196.1	MINOR
			975.359	975.359	0.410105	[M-3H]-3	F3A4G4S2	dHex3HexNAc6Hex7NeuAc2	2929.1	2832.02	MINOR
41	12.9	26.43	1169.43	1169.42	7.78162	[M-3H]-3	F1A4G4S3	dHex1HexNAc6Hex7NeuAc3	3511.32	3414.24	MINOR
			1682.6	1682.62	12.0051	[M-2H]-2	F1A3G3Lac3	dHex1HexNAc8Hex9	3367.21	3270.13	MINOR
			1266.11	1266.11	3.15927	[M-3H]-3	F1A4G4S4	dHex1HexNAc6Hex7NeuAc4	3801.35	3704.27	MAJOR
42	13.14	26.83	1193.77	1193.76	11.1413	[M-3H]-3	F1A4G4Lac1S2	dHex1HexNAc7Hex7NeuAc2	3584.35	3487.27	MINOR
43	13.22	27.17	1193.77	1193.76	11.1413	[M-3H]-3	F1A4G4Lac1S2	dHex1HexNAc7Hex7NeuAc2	3584.35	3487.27	MINOR
			1828.65	1828.67	12.5227	[M-2H]-2	F3A4G4Lac2	dHex3HexNAc8Hex9	3659.32	3562.24	MINOR
			1218.44	1218.44	0.164144	[M-3H]-3	F1A4G4Lac2S1	dHex1HexNAc8Hex9NeuAc1	3658.34	3561.26	MINOR
44	13.64	27.38	1193.76	1193.76	0	[M-3H]-3	F1A4G4Lac1S2	HexNAc9Hex10	3584.31	3487.23	MINOR
			1937.22	1937.24	9.8594	[M-2H]-2	F3A4G4Lac1S2	dHex3HexNAc7Hex8NeuAc2	3876.45	3779.37	MINOR
			1266.1	1266.11	9.00393	[M-3H]-3	F1A4G4S4	dHex1HexNAc6Hex7NeuAc4	3801.33	3704.25	MINOR
			1194.43	1194.43	5.35819	[M-3H]-3	A4G4Lac3	HexNAc9Hex10	3586.3	3489.22	MAJOR
			1169.07	1169.08	13.2583	[M-3H]-3	F1A4G4S3	dHex1HexNAc6Hex7NeuAc3	3510.22	3413.14	MINOR
45	13.86	28.18	1865.17	1865.18	7.2379	[M-2H]-2	F1A4G4Lac3	dHex1HexNAc9Hex10	3732.35	3635.27	MAJOR
			1290.79	1290.79	0.154943	[M-3H]-3	F1A4G4Lac1S3	dHex1HexNAc7Hex8NeuAc3	3875.4	3778.32	MINOR
			1291.12	1291.13	12.2373	[M-3H]-3	F3A4G4Lac1S2	dHex3HexNAc7Hex8NeuAc2	3876.37	3779.3	MINOR
			1388.15	1388.17	9.43692	[M-3H]-3	F3A4G4Lac1S3	dHex3HexNAc7Hex8NeuAc4	4167.48	4070.4	MINOR
46	14.3	28.58	1315.8	1315.81	12.1598	[M-3H]-3	F3A4G4Lac2S1	dHex3HexNAc8Hex9NeuAc1	3950.41	3853.33	MINOR
			1316.15	1316.14	1.44361	[M-3H]-3	A4G4Lac4	HexNAc10Hex11	3951.46	3854.38	MINOR
			1291.12	1291.13	12.2373	[M-3H]-3	F3A4G4Lac1S2	dHex3HexNAc7Hex8NeuAc2	3876.37	3779.3	MINOR
			2119.28	2119.26	8.54072	[M-2H]-2	F1A4G4Lac2S3	dHex1HexNAc8Hex9NeuAc3	4240.57	4143.49	MINOR
			1937.22	1937.2	7.79474	[M-2H]-2	F3A4G4Lac1S2	dHex3HexNAc7Hex8NeuAc2	3876.45	3779.37	MINOR
			1388.15	1388.17	9.43692	[M-3H]-3	F3A4G4Lac1S3	dHex3HexNAc8Hex9NeuAc3	4167.48	4070.4	MINOR
47	14.75	30.55	1412.49	1412.5	11.469	[M-3H]-3	F1A4G4Lac2S3	dHex1HexNAc8Hex9NeuAc3	4240.49	4143.41	MINOR
			1364.83	1364.83	0.805961	[M-3H]-3	F1A4G4Lac4	dHex1HexNAc10Hex11	4097.52	4000.44	MINOR

## Sheet: Mass Spec_IVD_NP_D
Sample Name: NP_D			2AB labelled N-glycans your samples
			3µL water-9µL MeCN (10µL injected LCMS system), UPLC-FLD-QTOF YCA 219, negative mode
PeakUPLC	GUUPLC	tR (min)MS	Experimental mass (m/z)	Theoretical mass (m/z)	Error (ppm)	Ion	Assignment	Monosaccharide composition	Monoisotopic mass	MALDI mass isotope plus Na minus 2AB	Notes
1	4.16	3.25	1029.38	1029.39	5.92584	[M-1H]-1	M3	HexNAc2Hex3	1030.39	933.311	MAJOR
	4.28	4.05
2	4.75	4.25	1175.44	1175.45	2.04178	[M-1H]-1	F1M3	dHex1HexNAc2Hex3	1176.45	1079.37	MAJOR
			1232.46	1232.47	8.1138	[M-1H]-1	A1/M3B	HexNAc3Hex3	1233.47	1136.39	MAJOR
3	4.93		NO PEAKS
4	5.11	4.77	1191.45	1191.44	7.46994	[M-1H]-1	M4	HexNAc2Hex4	1192.46	1095.38	MAJOR
5	5.31	5.15	1378.49	1378.49	2.46647	[M-1H]-1	F1A1	dHex1HexNAc3Hex3	1379.5	1282.42	MAJOR
		5.35	688.763	688.753	15.0998	[M-2H]-2			1379.54	1282.46
			717.279	717.27	12.687	[M-2H]-2	A1B/A2	HexNAc4Hex3	1436.57	1339.49	MAJOR
6	5.67	5.93	NO PEAKS
7	5.85	6.35	696.753	696.757	5.59736	[M-2H]-2	M4A1 /A1G1	HexNAc3Hex4	1395.52	1298.44	VERY MINOR
			1581.64	1581.61	18.8416	[M-2H]-2	F1A2	dHex1HexNAc4Hex3	3165.29	3068.21	MINOR
			790.306	790.299	8.0982	[M-1H]-1			791.313	694.234	MAJOR
			818.818	818.81	9.8924	[M-2H]-2	A2B/A3	HexNAc5Hex3	1639.65	1542.57
8	6.19	7.08	1540.58	1540.58	1.2333	[M-1H]-1	F1M4A1/F1A1G1	dHex1HexNAc3Hex4	1541.59	1444.51	MINOR
			769.788	769.786	2.59812	[M-2H]-2			1541.59	1444.51
			1353.51	1353.49	10.4175	[M-1H]-1	M5	HexNAc2Hex5	1354.52	1257.44	MINOR
			676.247	676.244	5.32352	[M-2H]-2			1354.51	1257.43	MINOR
			920.354	920.35	5.10675	[M-2H]-2	A3B	HexNAc6Hex3	1842.72	1745.64	MINOR
			891.832	891.839	8.40959	[M-2H]-2	F1A2B	dHex1HexNAc5Hex3	1785.68	1688.6	MINOR
			842.313	842.305	9.73519	[M-2H]-2	A1G1S1	HexNAc3Hex4Neu5Ac1	1686.64	1589.56	MAJOR
			891.832	891.839	8.40959	[M-1H]-1	F1A3	dHex1HexNAc5Hex3	892.839	795.76
			798.29	798.297	7.8918	[M-2H]-2	A2G1/M4A2	HexNAc4Hex4	1598.6	1501.52	MINOR
			1597.59	1597.6	4.50676	[M-1H]-1			1598.6	1501.52	VERY MINOR
9	6.69	8.43	993.371	993.379	8.05332	[M-2H]-2	F1A3B	dHex1HexNAc6Hex3	1988.76	1891.68	MINOR
			920.354	920.35	5.10675	[M-2H]-2	A4	HexNAc6Hex3	1842.72	1745.64
			842.313	842.305	9.73519	[M-2H]-2	A1G1S1	HexNAc3Hex4Neu5Ac1	1686.64	1589.56	MAJOR
			891.844	891.839	5.38214	[M-2H]-2	F1A3	dHex1HexNAc5Hex3	1785.7	1688.62	MINOR
			899.838	899.837	2.11149	[M-2H]-2	A2BG1	HexNAc5Hex4	1801.69	1704.61	2ND MAJOR
			777.789	777.784	6.81424	[M-2H]-2	M5A1/M4A1G1	HexNAc3Hex5	1557.59	1460.51	MAJOR
			871.329	871.326	3.44303	[M-2H]-2	F1A2G1	dHex1HexNAc4Hex4	1744.67	1647.59	MINOR
			1743.65	1743.66	7.57029	[M-1H]-1			1744.65	1647.57	MINOR
10	6.82	8.78	863.329	863.328	1.27414	[M-2H]-2	F2A2	dHex2HexNAc4Hex3	1728.67	1631.59	MINOR
			871.329	871.326	3.44303	[M-2H]-2	F1A2G1	dHex1HexNAc4Hex4	1744.67	1647.59	MAJOR
11	6.96	9.25	871.329	871.326	3.44303	[M-2H]-2	A3BG1	HexNAc6Hex4	1744.67	1647.59	MINOR
			1021.89	1021.89	2.64216	[M-2H]-2	A4B	HexNAc7Hex3	2045.79	1948.71	MINOR
			993.371	993.379	8.05332	[M-1H]-1	F1A4/F1A2GalNAc2	dHex1HexNAc6Hex3	994.378	897.299	MAJOR
12	7.11	9.58	757.266	757.27	5.67829	[M-2H]-2	M6	HexNAc2Hex6	1516.55	1419.47	MINOR
			943.848	943.845	3.39039	[M-2H]-2	A2G1S1	HexNAc4Hex4Neu5Ac1	1889.71	1792.63	MINOR
			972.864	972.865	1.13068	[M-1H]-1	F1A3G1	dHex1HexNAc5Hex4	973.871	876.793	MINOR
			871.311	871.326	17.4447	[M-2H]-2	A2F1G1	dHex1HexNAc4Hex4	1744.64	1647.56	MAJOR
13	7.26	10.03	879.31	879.323	14.7841	[M-2H]-2	M4A2G1	HexNAc4Hex6	1760.63	1663.56	MAJOR
			964.844	964.85	6.0113	[M-2H]-2	A2G1S1(Ac)	HexNAc4 Hex4NeuAc1 Ac1	1931.7	1834.62	MAJOR
			964.857	964.868	11.6078	[M-2H]-2	F2A3	dHex2HexNAc5Hex3	1931.73	1834.65	MINOR
			879.322	879.323	0.909791	[M-2H]-2	A2G2	HexNAc4Hex5	1760.66	1663.58	MINOR
			935.848	935.847	0.854841	[M-2H]-2	F1A1GalNAc1S1	dHex1HexNAc4Hex3NeuAc1	1873.71	1776.63	MINOR
			972.858	972.865	7.70919	[M-2H]-2	F1A2G1GalNAc1	dHex1HexNAc5Hex4	1947.73	1850.65	MINOR
			1045.38	1045.38	4.01766	[M-2H]-2	A2BG1S1	HexNAc5Hex4NeuAc1	2092.77	1995.7	MINOR
			993.39	993.379	11.476	[M-1H]-1	F1A4	dHex1HexNAc6Hex3	994.397	897.318	MINOR
14	7.6	11.1	915.32	915.334	14.858	[M-2H]-2	F1A1G1S1	dHex1HexNAc3Hex4NeuAc1	1832.65	1735.58	MINOR
			952.344	952.352	8.61026	[M-2H]-2	F1A1G1Lac1	dHex1HexNAc4Hex5	1906.7	1809.62	MINOR
			923.319	923.331	12.8881	[M-2H]-2	M4A1G1S1	HexNAc3Hex5NeuAc1	1848.65	1751.57	MINOR
			944.339	944.355	16.2015	[M-2H]-2	F2A2G1	dHex2HexNAc4Hex4	1890.69	1793.61	MINOR
			952.344	952.352	8.61026	[M-2H]-2	F1A2G2	dHex1HexNAc4Hex5	1906.7	1809.62	MAJOR
			1045.38	1045.38	4.01766	[M-2H]-2	A2BG1S1	HexNAc5Hex4NeuAc1	2092.77	1995.7	MINOR
15	7.74	11.47	1016.86	1016.88	19.3731	[M-2H]-2	F1A2G1S1	dHex1HexNAc4Hex4NeuAc1	2035.73	1938.65	MINOR
			1118.4	1118.41	10.2824	[M-2H]-2	F1A2BG1S1	dHex1HexNAc5Hex4NeuAc1	2238.82	2141.74	MINOR
			1037.38	1037.39	10.218	[M-2H]-2	F1A2GalNAc1S1	dHex1HexNAc5Hex3NeuAc1	2076.77	1979.69	MINOR
			1066.39	1066.41	14.8161	[M-2H]-2	F2A2GlcNAc2	dHex2HexNAc6Hex3	2134.8	2037.72	MINOR
			1102.92	1102.92	6.25614	[M-2H]-2	A4BG1	HexNAc7Hex4	2207.86	2110.78	MAJOR
			1053.87	1053.89	16.7949	[M-2H]-2	F1A2BG2	dHex1HexNAc5Hex5	2109.76	2012.68	MINOR
			943.829	943.845	16.5281	[M-2H]-2	A2G1S1	HexNAc4Hex4NeuAc1	1889.67	1792.59	MINOR
			1053.89	1053.89	4.08012	[M-2H]-2	F1A3G2	dHex1HexNAc5Hex5	2109.79	2012.71	MINOR
16	8.03	12.37	1066.41	1066.41	2.25055	[M-2H]-2	F2A4	dHex2HexNAc6Hex3	2134.82	2037.75	MINOR
			1110.4	1110.42	11.7974	[M-2H]-2	F2A2GalNAc1S1	dHex2HexNAc5Hex3NeuAc1	2222.82	2125.74	MINOR
			1045.38	1045.38	4.01766	[M-2H]-2	A2G1GalNAc1S1	HexNAc5Hex4NeuAc1	2092.77	1995.7	MAJOR
			1045.89	1045.89	3.53764	[M-2H]-2	F2A3G1	dHex2HexNAc5Hex4	2093.8	1996.72	MINOR
			838.281	838.297	18.2513	[M-2H]-2	M7D1	HexNAc2Hex7	1678.58	1581.5	MINOR
			952.344	952.352	8.61026	[M-2H]-2	F1A2G2	dHex1HexNAc4Hex5	1906.7	1809.62	MINOR
			992.343	992.331	12.4958	[M-2H]-2	F1A2G1G(Sul)1	dHex1HexNAc4Hex5Sul1	1986.7	1889.62	MINOR
			1056.85	1056.85	1.41931	[M-2H]-2	F1A2G(Sul)1S1	dHex1HexNAc4Hex4NeuAc1	2115.72	2018.64	MINOR
			1045.86	1045.88	11.378	[M-2H]-2	A2G2S1(Ac)	HexNAc4Hex5NeuAc1Ac1	2093.74	1996.66	MINOR
			1024.85	1024.87	17.4656	[M-2H]-2	A2G2S1	HexNAc5Hex4NeuAc1	2051.72	1954.64	MINOR
			2092.79	2092.8	0.860093	[M-2H]-2	F2A2G1GalNAc1	dHex1HexNAc5Hex4	4187.6	4090.52	MINOR
			996.36	996.36	0	[M-2H]-2	F1M4A1G1S1	dHex1HexNAc3Hex5NeuAc1	1994.73	1897.66	MINOR
			923.344	923.331	14.0795	[M-2H]-2	M4A1G1S1	HexNAc3Hex5NeuAc1	1848.7
			1016.87	1016.88	6.49047	[M-2H]-2	F1A2G1S1	dHex1HexNAc4Hex4NeuAc1	2035.75	1938.67	MINOR
17	8.19	12.9	1016.87	1016.88	6.49047	[M-2H]-2	F1A2G1S1	dHex1HexNAc4Hex4NeuAc1	2035.75	1938.67	MAJOR
			1126.43	1126.41	16.6014	[M-2H]-2	A2BG2S1	HexNAc5Hex5NeuAc1	2254.87	2157.79	2ND MAJOR
			1138.91	1138.93	12.2045	[M-2H]-2	FA2GalNAc2S1	dHex1HexNAc6Hex3NeuAc1	2279.84	2182.76	MINOR
			1118.4	1118.41	10.2824	[M-2H]-2	F1A2BG1S1	dHex1HexNAc5Hex4NeuAc1	2238.82	2141.74	MINOR
18	8.37	13.77	1074.41	1074.41	0.651523	[M-2H]-2	F1A4G1	dHex1HexNAc6Hex4	2150.83	2053.75	MAJOR
			1053.87	1053.89	16.7949	[M-2H]-2	F1A3G2	dHex1HexNAc5Hex5	2109.76	2012.68	MINOR
			1056.83	1056.85	17.5048	[M-2H]-2	F1A2G(Sul)1S1	dHex1HexNAc4Hex4NeuAc1	2115.68	2018.6	MINOR
			1110.4	1110.42	11.7974	[M-2H]-2	F2A2GalNAc1S1	dHex2HexNAc5Hex4	2222.82	2125.74	MINOR
			1097.89	1097.9	5.64715	[M-2H]-2	F1A2G2S1	dHex1HexNAc4Hex5NeuAc1	2197.8	2100.72	MINOR
			996.36	996.36	0	[M-2H]-2	F1M4A1G1S1	dHex1HexNAc3Hex5NeuAc1	1994.73	1897.66	MINOR
			1118.4	1118.41	10.2824	[M-2H]-2	F1A3G1S1	dHex1HexNAc5Hex4NeuAc1	2238.82	2141.74	MINOR
			1061.89	1061.89	4.89693	[M-2H]-2	A3G3	HexNAc5Hex6	2125.8	2028.72	MINOR
			1024.85	1024.87	17.4656	[M-2H]-2	A2G2S1	HexNAc4Hex5NeuAc1	2051.72	1954.64	MINOR
			1025.37	1025.38	15.3114	[M-2H]-2	F2A2G2	dHex2HexNAc4Hex5	2052.75	1955.67	MINOR
			1163.41	1163.43	13.5805	[M-2H]-2	A3BG3	HexNAc6Hex6	2328.84	2231.76	MINOR
19	8.47	14.1	1211.95	1211.96	1.15516	[M-2H]-2	F2A2GalNAc2S1	dHex2HexNAc6Hex3NeuAc1	2425.92	2328.84	MINOR
			1248.44	1248.46	17.7819	[M-2H]-2	A4BG1S1	HexNAc7Hex4NeuAc1	2498.9	2401.82	MINOR
			1175.95	1175.94	4.42198	[M-2H]-2	F1A4BG1	dHex1HexNAc7Hex4	2353.91	2256.84	MAJOR
20	8.6	15.05	1139.42	1139.44	16.3239	[M-2H]-2	F3A2GalNAc2	dHex3HexNAc6Hex3	2280.85	2183.77	MINOR
			1139.42	1139.44	16.3239	[M-2H]-2	F3A4	dHex3HexNAc6Hex3	2280.85	2183.77	MINOR
			1227.95	1227.95	3.17602	[M-2H]-2	A3BG2S1	HexNAc6Hex5NeuAc1	2457.92	2360.84	MINOR
			1199.45	1199.44	10.5049	[M-2H]-2	F1A2BG2S1	dHex1HexNAc5Hex5NeuAc1	2400.92	2303.84	MINOR
			1155.43	1155.43	2.33679	[M-2H]-2	F1A4G2	dHex1HexNAc6Hex5	2312.87	2215.79	MINOR
			1191.45	1191.44	7.46994	[M-2H]-2	F2A3G1S1	dHex2HexNAc5Hex4NeuAc1	2384.92	2287.84	MINOR
			1118.4	1118.41	10.2824	[M-2H]-2	F1A2G1GalNAc1S1	dHex1HexNAc5Hex4NeuAc1	2238.82	2141.74	MINOR
			1126.43	1126.41	16.6014	[M-2H]-2	A2BG2S1	HexNAc5Hex5NeuAc1	2254.87	2157.79	MINOR
21	8.79		1134.9	1134.92	15.6839	[M-2H]-2	F1A3G3	dHex1HexNAc5Hex6	2271.82	2174.74	VERY MINOR
			1137.88	1137.88	2.46072	[M-2H]-2	F1A2G1G(3Sul)1S1	dHex1HexNAc4Hex5NeuAc1	2277.78	2180.7	MINOR
			1248.44	1248.46	17.7819	[M-2H]-2	A4BG1S1	HexNAc7Hex4NeuAc1	2498.9	2401.82	MINOR
			919.309	919.323	15.1198	[M-2H]-2	M8	HexNAc2Hex8	1840.63	1743.55	MINOR
			1158.38	1158.39	9.49593	[M-2H]-2	F1A2G1GalNAc(Sul)1S1	dHex1HexNAc5Hex4NeuAc1Sul1	2318.78	2221.7	MINOR
			1284.47	1284.47	3.50338	[M-2H]-2	F1A2GalNAc2S2	dHex1HexNAc6Hex3NeuAc2	2570.95	2473.87	MINOR
			1097.89	1097.9	5.64715	[M-2H]-2	F1A2G2S1	dHex1HexNAc4Hex5NeuAc1	2197.8	2100.72	MAJOR
			1321.5	1321.49	7.71855	[M-2H]-2	F1A4BG1S1	dHex1HexNAc7Hex4NeuAc1	2645.02	2547.94	MINOR
22	8.95	15.43	1097.89	1097.9	5.64715	[M-2H]-2	F1A2G2S1	dHex1HexNAc4Hex5NeuAc1	2197.8	2100.72	MAJOR
			919.323	919.322	1.52286	[M-2H]-2	M8	HexNAc2Hex8	1840.66	1743.58	MINOR
			1211.95	1211.96	1.15516	[M-2H]-2	F2A2GalNAc2S1	dHex2HexNAc6Hex3NeuAc1	2425.92	2328.84	MINOR
			1271.95	1271.96	6.83985	[M-2H]-2	A2BG2S2	HexNAc5Hex5NeuAc2	2545.91	2448.83	MINOR
			1199.43	1199.44	7.25339	[M-2H]-2	FA2BG2S1	dHex1HexNAc5Hex5NeuAc1	2400.88	2303.8	MINOR
			1227.95	1227.95	3.17602	[M-2H]-2	A3BG2S1	HexNAc6Hex5NeuAc1	2457.92	2360.84	MINOR
			1134.91	1134.92	9.60422	[M-2H]-2	F1A3G3	dHex1HexNAc5Hex6	2271.83	2174.75	MINOR
23	9.15	15.68	1134.9	1134.92	15.6839	[M-2H]-2	F1A3G3	dHex1HexNAc5Hex6	2271.82	2174.74	VERY MINOR
			1137.87	1137.88	9.66711	[M-2H]-2	F1A2G1G(Sul)1S1	dHex1HexNAc4Hex5NeuAc1Sul1	2277.75	2180.67	VERY MINOR
			1219.94	1219.95	6.80354	[M-2H]-2	F1A4G1S1	dHex1HexNAc6Hex4NeuAc1	2441.9	2344.82	MAJOR
			1373.5	1373.5	2.98508	[M-2H]-2	A3BG2S2	HexNAc6Hex5NeuAc2	2749.02	2651.94	MINOR
			1344.99	1344.99	0.743501	[M-2H]-2	F1A2BG2S2	dHex1HexNAc5Hex5NeuAc2	2691.99	2594.91	MINOR
			1199.45	1199.44	10.5049	[M-2H]-2	F1A3G2S1	dHex1HexNAc5Hex5NeuAc1	2400.92	2303.84	2ND MAJOR
24	9.37	16.72	1191.42	1191.44	16.2828	[M-2H]-2	F2A3G1S1	dHex2HexNAc5Hex4NeuAc1	2384.86	2287.78	MAJOR
			1271.95	1271.96	6.83985	[M-2H]-2	A2BG2S2	HexNAc5Hex5NeuAc2	2545.91	2448.83	MINOR
			1228.44	1228.46	14.1641	[M-2H]-2	F2A3G2GalNAc1	dHex2HexNAc6Hex5	2458.9	2361.82	2ND MAJOR
			1263.95	1263.96	8.06987	[M-2H]-2	F1A2G1GalNAc1S2	dHex1HexNAc5Hex4NeuAc2	2529.92	2432.84	MINOR
			1243.45	1243.45	3.45813	[M-2H]-2	F1A2G2S2	dHex1HexNAc4Hex5NeuAc2	2488.92	2391.84	MINOR
			1170.41	1170.42	9.82554	[M-2H]-2	A2G2S2	HexNAc4Hex5NeuAc2	2342.83	2245.75	MAJOR
			1329.49	1329.49	3.38476	[M-2H]-2	A4BG2S1	HexNAc7Hex5NeuAc1	2661	2563.92	MINOR
			1228.44	1228.44	0.651231	[M-2H]-2	A3G3S(Ac)1	HexNAc5Hex6NeuAc1Ac1	2458.9	2361.82	MINOR
			1191.44	1191.44	4.36446	[M-2H]-2	F2A2G1GalNAc1S1	dHex2HexNAc5Hex4NeuAc1	2384.89	2287.81	MINOR
			1321.5	1321.49	7.71855	[M-2H]-2	F1A4BG1S1	dHex1HexNAc7Hex4NeuAc1	2645.02	2547.94	MINOR
			1199.43	1199.44	7.25339	[M-2H]-2	F1A3G2S1	dHex1HexNAc5Hex5NeuAc1	2400.88	2303.8	2ND MAJOR
			1300.96	1300.98	12.8365	[M-2H]-2	F1A4G2S1	dHex1HexNAc6Hex5NeuAc1	2603.94	2506.86	MINOR
25	9.64	17.78	1000.34	1000.35	9.29675	[M-2H]-2	M9	HexNAc2Hex9	2002.69	1905.62	MINOR
			1243.43	1243.45	13.9934	[M-2H]-2	F1A2G2S2	dHex1HexNAc4Hex5NeuAc2	2488.87	2391.8	2ND MAJOR
			1321.5	1321.49	7.71855	[M-2H]-2	F1A4BG1S1	dHex1HexNAc7Hex4NeuAc1	2645.02	2547.94	MINOR
			1263.95	1263.96	8.06987	[M-2H]-2	F1A2G1GalNAc1S2	dHex1HexNAc5Hex3NeuAc2	2529.92	2432.84	MINOR
			1300.96	1300.98	12.8365	[M-2H]-2	F1A3G2GalNAc1S1	dHex1HexNAc6Hex5NeuAc1	2603.94	2506.86	MINOR
			1308.97	1308.98	2.21547	[M-2H]-2	A3BG3S1	HexNAc6Hex6NeuAc1	2619.96	2522.88	MINOR
			1219.94	1219.95	6.80354	[M-2H]-2	F1A4G1S1	dHex1HexNAc6Hex4NeuAc1	2441.9	2344.82	MINOR
			1170.41	1170.42	9.82554	[M-2H]-2	A2G2S2	HexNAc4Hex5NeuAc2	2342.83	2245.75	MINOR
			1283.43	1283.43	5.53207	[M-2H]-2	F1A2G1G(Sul)1S1	dHex1HexNAc4Hex5NeuAc2Sul1	2568.88	2471.8	MINOR
			1373.5	1373.5	2.98508	[M-2H]-2	A3BG2S2	HexNAc6Hex5Neu5Ac2	2749.02	2651.94	MINOR
			1271.95	1271.96	6.83985	[M-2H]-2	A2BG2S2	HexNAc5Hex5NeuAc2	2545.91	2448.83	MINOR
			1344.97	1344.99	11.896	[M-2H]-2	F1A2BG2S2	dHex1HexNAc5Hex5NeuAc2	2691.96	2594.88	MINOR
			1329.49	1329.49	3.38476	[M-2H]-2	A4BG2S1	HexNAc7Hex5NeuAc1	2661	2563.92	MAJOR
			1170.91	1170.93	13.9206	[M-2H]-2	F2A2G2S1	dHex2HexNAc4Hex5NeuAc1	2343.84	2246.76	MINOR
			1207.44	1207.44	6.04586	[M-2H]-2	A3G3S1	HexNAc5Hex6NeuAc1	2416.9	2319.82	MINOR
26	9.94	18.45	1236.45	1236.46	4.85257	[M-2H]-2	F1A4G3	dHex1HexNAc6Hex6	2474.92	2377.84	MINOR
			1308.97	1308.98	2.21547	[M-2H]-2	A3BG3S1	HexNAc6Hex6NeuAc1	2619.96	2522.88	MINOR
			1382	1382.01	5.28218	[M-2H]-2	F1A3BG3S1	dHex1HexNAc6Hex5NeuAc1	2766.01	2668.93	MINOR
			1300.98	1300.98	4.15072	[M-2H]-2	F1A4G2S1	dHex1HexNAc6Hex5NeuAc1	2603.98	2506.9	MINOR
			1280.48	1280.47	11.2459	[M-2H]-2	F1A3G3S1	dHex1HexNAc5Hex6NeuAc1	2562.97	2465.9	MINOR
			1337.98	1338	16.3677	[M-2H]-2	F1A4BG3	dHex1HexNAc7Hex5	2677.97	2580.89	MAJOR
27	10.06	19.05	1283.43	1283.43	5.53207	[M-2H]-2	F1A2G1G(Sul)1S2	dHex1HexNAc4Hex5NeuAc2Sul1	2568.88	2471.8	MINOR
			1454.55	1454.52	15.6065	[M-2H]-2	A3BG3S2	HexNAc6Hex6NeuAc2	2911.11	2814.03	MINOR
			1373.5	1373.5	2.98508	[M-2H]-2	A3BG2S2	HexNAc6Hex5NeuAc2	2749.02	2651.94	MINOR
			1037.06	1037.04	16.1035	[M-2H]-2	A4BG3S1	HexNAc7Hex6NeuAc1	2076.13	1979.05	MINOR
			1321.5	1321.49	7.71855	[M-2H]-2	F1A4BG1S1	dHex1HexNAc7Hex4NeuAc1	2645.02	2547.94	MINOR
			1468.05	1468.05	2.38412	[M-2H]-2	A4G3GlcNAc3	HexNAc9Hex6	2938.12	2841.04	MINOR
			1402.51	1402.52	4.27802	[M-2H]-2	F1A4BG2S1	dHex1HexNAc7Hex5NeuAc1	2807.04	2709.96	MINOR
			1382	1382.01	5.28218	[M-2H]-2	FA3BG3S1	dHex1HexNAc6Hex6NeuAc1	2766.01	2668.93	MINOR
			1475.04	1475.04	1.42369	[M-2H]-2	A4BG2S2	HexNAc7Hex5Neu5Ac2	2952.09	2855.02	MAJOR
			1373.99	1374.01	10.0436	[M-2H]-2	F2A3G2GalNAc1S1	dHex2HexNAc6Hex5Neu5Ac1	2750	2652.92	MINOR
28	10.16		1345.98	1346	11.5899	[M-2H]-2	A4BG4	HexNAc7Hex7	2693.97	2596.89	MINOR
			1374.01	1374.01	1.01892	[M-2H]-2	F2A3G2GalNAc1S1	dHex2HexNAc6Hex5NeuAc1	2750.03	2652.95	MINOR
			1609.59	1609.59	0.434894	[M-2H]-2	A3G3Lac1	HexNAc6Hex7	3221.19	3124.11	MINOR
			1344.99	1344.99	0.743501	[M-2H]-2	F1A2BG2S2	dHex1HexNAc5Hex5NeuAc2	2691.99	2594.91	MINOR
			1243.44	1243.45	8.203	[M-2H]-2	F1A2G2S2	dHex1HexNAc4Hex5NeuAc2	2488.89	2391.81	MINOR
			1280.96	1280.98	8.8214	[M-2H]-2	F3A3G3	dHex3HexNAc5Hex6	2563.94	2466.87	MINOR
			1280.45	1280.47	11.7145	[M-2H]-2	F1A3G3S1	dHex1HexNAc5Hex6NeuAc1	2562.92	2465.84	MINOR
			1317.49	1317.48	6.98301	[M-2H]-2	F1A4G4	dHex1HexNAc6Hex7	2637	2539.92	MAJOR
29	10.31	19.43	1317.49	1317.48	1.36624	[M-2H]-2	F1A4G4	dHex1HexNAc6Hex7	2636.99	2539.91	MINOR
			1280.45	1280.47	11.7145	[M-2H]-2	F1A3G3S1	dHex1HexNAc5Hex6Neu5Ac1	2562.92	2465.84	MINOR
			1454.53	1454.54	8.59376	[M-2H]-2	A3BG3S2	HexNAc6Hex6NeuAc2	2911.08	2814	MAJOR
			1527.56	1527.55	1.96392	[M-2H]-2	F1A3BG3S2	HexNAc6Hex6NeuAc2	3057.13	2960.05	MINOR
			1081.38	1081.38	1.01722	[M-2H]-2	M9-Glc	dHex1HexNAc2Hex10	2164.77	2067.69	MINOR
30	10.46	20.08	1283.42	1283.43	5.84373	[M-2H]-2	F1A2G1G(Sul)1S2	dHex1HexNAc4Hex5NeuAc2Sul1	2568.85	2471.77	SLIGHT MAJOR
			1317.49	1317.48	6.98301	[M-2H]-2	F1A3G3Lac1	dHex1HexNAc6Hex7	2637	2539.92	MINOR
			1402.51	1402.52	4.27802	[M-2H]-2	F1A4BG2S1	dHex1HexNAc7Hex5NeuAc1	2807.04	2709.96	MINOR
			1382	1382.01	5.28218	[M-2H]-2	F1A4G3S1	dHex1HexNAc6Hex6NeuAc1	2766.01	2668.93	MINOR
			1410.52	1410.52	4.18287	[M-2H]-2	A4BG3S1	HexNAc7Hex6NeuAc1	2823.06	2725.98	MINOR
			1556.06	1556.06	5.20544	[M-2H]-2	A4BG3S2	HexNAc7Hex6NeuAc2	3114.13	3017.05	MINOR
			1475.04	1475.04	1.42369	[M-2H]-2	A4BG2S2	HexNAc7Hex5NeuAc2	2952.09	2855.02	MINOR
			1382.52	1382.52	0.867983	[M-2H]-2	F3A4G3	dHex3HexNAc6Hex6	2767.05	2669.97	MINOR
			1548.05	1548.07	7.68701	[M-2H]-2	F1A4BG2S2	dHex1HexNAc7Hex5NeuAc2	3098.12	3001.04	MINOR
			1454.52	1454.52	5.98134	[M-2H]-2	A3BG3S2	HexNAc6Hex6NeuAc2	2911.05	2813.97	MINOR
			1446.51	1446.53	13.6188	[M-2H]-2	F1A3G2GalNAc1S2	dHex1HexNAc6Hex5NeuAc2	2895.03	2797.95	MINOR
			1426.02	1426.01	4.83866	[M-2H]-2	F1A3G3S2	dHex1HexNAc5Hex6NeuAc2	2854.06	2756.98	MINOR
31	10.71	20.7	1426	1426.01	11.5006	[M-2H]-2	F1A3G3S2	dHex1HexNAc5Hex6NeuAc2	2854.01	2756.93	MINOR
			1419.03	1419.02	1.33895	[M-2H]-2	F1A4BG4	dHex1HexNAc7Hex7	2840.07	2742.99	MAJOR
			1548.05	1548.07	7.68701	[M-2H]-2	F1A4BG2S2	dHex1HexNAc7Hex5NeuAc2	3098.12	3001.04	MINOR
			1352.99	1352.98	2.51296	[M-2H]-2	A3G3S2	HexNAc5Hex6NeuAc2	2707.99	2610.91	MINOR
32	10.8	20.93	1483.55	1483.55	0.269624	[M-2H]-2	F1A4BG3S1	dHex1HexNAc7Hex6NeuAc1	2969.11	2872.03	MINOR
			1426	1426.01	11.5006	[M-2H]-2	F1A3BG3S2	dHex1HexNAc6Hex6NeuAc2	2854.01	2756.93	MINOR
			1600.09	1600.07	9.56207	[M-2H]-2	A3BG3S3	HexNAc6Hex6NeuAc3	3202.19	3105.11	MINOR
			1475.04	1475.04	1.42369	[M-2H]-2	A4BG2S2	HexNAc7Hex5NeuAc2	2952.09	2855.02	MINOR
			1426.02	1426.01	4.83866	[M-2H]-2	F1A3G3S2	dHex1HexNAc5Hex6NeuAc2	2854.06	2756.98	MAJOR
33	10.94	21.35	1463.01	1463.03	10.7312	[M-2H]-2	F1A4G4S1	dHex1HexNAc6Hex7NeuAc1	2928.03	2830.95	MAJOR
			1548.05	1548.07	7.68701	[M-2H]-2	F1A4BG2S2	dHex1HexNAc7Hex5NeuAc2	3098.12	3001.04	MINOR
			1483.52	1483.55	15.7056	[M-2H]-2	F1A4BG3S1	dHex1HexNAc7Hex6NeuAc1	2969.06	2871.98	MINOR
34	11.05		1483.55	1483.55	5.59471	[M-2H]-2	F1A4BG3S1	dHex1HexNAc7Hex6NeuAc1	2969.12	2872.04	MINOR
			1115.04	1115.06	19.99	[M-2H]-2	F1A3BG3S3	dHex1HexNAc6Hex6NeuAc3	2232.1	2135.02	MINOR
			1425.99	1426.01	16.9003	[M-2H]-2	F1A3G3S2	dHex1HexNAc5Hex6NeuAc2	2853.99	2756.91	MINOR
35	11.25	22.02	1047.72	1047.71	4.00874	[M-3H]-3	F3A3G3S2	dHex3HexNAc5Hex6Neu5Ac2	3146.17	3049.09	MINOR
			1426	1426.01	11.5006	[M-2H]-2	F1A3BG3S2	dHex1HexNAc6Hex6NeuAc2	2854.01	2756.93	MAJOR
			1600.09	1600.07	9.56207	[M-2H]-2	A3BG3S3	HexNAc6Hex6NeuAc3	3202.19	3105.11	MINOR
			1427.01	1427.02	6.30684	[M-2H]-2	A4G4Lac1	HexNAc7Hex8	2856.04	2758.96	MINOR
			998.673	998.686	12.5164	[M-3H]-3	A3G3S3	HexNAc5Hex6NeuAc3	2999.04	2901.96	MINOR
			1463	1463.03	16.0626	[M-2H]-2	F1A4G4S1	dHex1HexNAc6Hex7NeuAc1	2928.02	2830.94	MINOR
36	11.47	22.62	1463.03	1463.03	0	[M-2H]-2	F1A4G4S1	dHex1HexNAc6Hex7NeuAc1	2928.06	2830.99	MINOR
			1115.04	1115.06	19.99	[M-2H]-2	F1A3BG3S3	dHex1HexNAc6Hex6NeuAc3	2232.1	2135.02	MINOR
			1609.59	1609.59	0.186383	[M-2H]-2	A3G3Lac2	HexNAc7Hex8	3221.19	3124.11	MINOR
			1500.05	1500.05	0.266658	[M-2H]-2	F1A4G4Lac1	dHex1HexNAc7Hex8	3002.12	2905.04	MINOR
			1072.04	1072.05	9.79431	[M-3H]-3	F1A4G4S2	dHex1HexNAc6Hex7NeuAc2	3219.14	3122.06	MINOR
			1463.54	1463.54	0.614946	[M-2H]-2	F3A4G4	dHex3HexNAc6Hex7	2929.1	2832.02	MAJOR
37	11.61	23.2	1498.53	1498.53	4.53777	[M-2H]-2	A3G3S3	HexNAc5Hex6NeuAc3	2999.07	2901.99	MAJOR
			1047.7	1047.71	8.59015	[M-3H]-3	F3A3G3S2	dHex3HexNAc5Hex6NeuAc2	3146.13	3049.05	MAJOR
			1500.05	1500.05	0.266658	[M-2H]-2	F1A3G3Lac2	dHex1HexNAc7Hex8	3002.12	2905.04	MINOR
			1600.09	1600.07	9.56207	[M-2H]-2	A3BG3S3	HexNAc6Hex6NeuAc3	3202.19	3105.11	MINOR
			1047.35	1047.37	19.8592	[M-3H]-3	F1A3G3S3	dHex1HexNAc5Hex6NeuAc3	3145.07	3048	MINOR
38	11.93	23.88	1609.09	1609.09	2.54802	[M-2H]-2	F3A4G4S1	dHex3HexNAc6Hex7NeuAc1	3220.2	3123.12	MAJOR
			1115.04	1115.06	19.99	[M-3H]-3	F1A3BG3S3	dHex1HexNAc6Hex6NeuAc3	3348.15	3251.07	MINOR
			1682.6	1682.62	12.0051	[M-2H]-2	F1A4G4Lac2	dHex1HexNAc8Hex9	3367.21	3270.13	MINOR
			1608.57	1608.58	7.6465	[M-2H]-2	F1A4G4S2	dHex1HexNAc6Hex7NeuAc2	3219.15	3122.07	MINOR
			1646.1	1646.11	6.37868	[M-2H]-2	F3A4G4Lac1	dHex3HexNAc7Hex8	3294.21	3197.13	MINOR
			1047.39	1047.37	18.0452	[M-3H]-3	F1A3G3S3	dHex1HexNAc5Hex6NeuAc3	3145.19	3048.11	MINOR
39	12.12	24.47	998.699	998.686	13.5178	[M-3H]-3	A3G3S3	HexNAc5Hex6NeuAc3	2999.12	2902.04	MINOR
			1600.09	1600.07	9.56207	[M-2H]-2	A3BG3S3	HexNAc6Hex6NeuAc3	3202.19	3105.11	MAJOR
			1609.06	1609.09	17.8983	[M-2H]-2	F3A4G4S1	dHex3HexNAc6Hex7NeuAc1	3220.14	3123.06	MINOR
			1072.05	1072.05	2.7051	[M-3H]-3	F1A4G4S2	dHex1HexNAc6Hex7NeuAc2	3219.18	3122.1	MINOR
			1169.08	1169.08	1.19752	[M-3H]-3	F1A4G4S3	dHex1HexNAc6Hex7NeuAc3	3510.26	3413.19	MINOR
			1047.36	1047.37	7.16078	[M-3H]-3	F1A3G3S3	dHex1HexNAc5Hex6NeuAc3	3145.11	3048.04	MINOR
			1115.04	1115.06	19.99	[M-3H]-3	F1A3BG3S3	dHex1HexNAc6Hex6NeuAc3	3348.15	3251.07	MINOR
			1096.72	1096.73	10.7593	[M-3H]-3	F1A4G4Lac1S1	dHex1HexNAc7Hex8NeuAc1	3293.18	3196.1	MINOR
40	12.61	25.63	1169.07	1169.08	7.27066	[M-3H]-3	F1A4G4S3	dHex1HexNAc6Hex7NeuAc3	3510.24	3413.16	MAJOR
			1072.73	1072.72	8.85597	[M-3H]-3	A3G3Lac3	HexNAc8Hex9	3221.22	3124.14	MINOR
			1096.72	1096.73	10.7593	[M-3H]-3	F1A4G4Lac1S1	dHex1HexNAc7Hex8NeuAc1	3293.18	3196.1	MINOR
41	12.88	26.38	1169.42	1169.42	4.27561	[M-3H]-3	F1A4G4S3	dHex1HexNAc6Hex7NeuAc3	3511.27	3414.2	MINOR
			1682.6	1682.62	12.0051	[M-2H]-2	F1A3G3Lac3	dHex1HexNAc8Hex9	3367.21	3270.13	MINOR
			1266.11	1266.11	3.15927	[M-3H]-3	F1A4G4S4	dHex1HexNAc6Hex7NeuAc4	3801.35	3704.27	MINOR
			1139.74	1139.74	7.37008	[M-3H]-3	F1A4G3Lac1S2	dHex1HexNAc7Hex7NeuAc2	3422.23	3325.15	MINOR
42	13.14	26.83	1193.77	1193.76	11.1413	[M-3H]-3	F1A4G4Lac1S2	dHex1HexNAc7Hex8NeuAc2	3584.35	3487.27	MINOR
43	13.23	27.13	1193.77	1193.76	11.1413	[M-3H]-3	F1A4G4Lac1S2	dHex1HexNAc7Hex8NeuAc2	3584.35	3487.27	MINOR
			1828.65	1828.67	12.5227	[M-2H]-2	F3A4G4Lac2	dHex3HexNAc8Hex9	3659.32	3562.24	MINOR
			1218.45	1218.44	5.74505	[M-3H]-3	F1A4G4Lac2S1	dHex1HexNAc8Hex9NeuAc1	3658.36	3561.28	MINOR
44	13.64	27.33	1193.76	1193.76	0	[M-3H]-3	F1A4G4Lac1S2	HexNAc9Hex10	3584.31	3487.23	MINOR
			1937.22	1937.24	9.8594	[M-2H]-2	F3A4G4Lac1S2	dHex3HexNAc7Hex8NeuAc2	3876.45	3779.37	MINOR
			1266.11	1266.11	3.15927	[M-3H]-3	F1A4G4S4	dHex1HexNAc6Hex7NeuAc4	3801.35	3704.27	MINOR
			1194.45	1194.43	12.3908	[M-3H]-3	A4G4Lac3	HexNAc9Hex10	3586.37	3489.29	MINOR
			1169.07	1169.08	13.2583	[M-3H]-3	F1A4G4S3	dHex1HexNAc6Hex7NeuAc3	3510.22	3413.14	MINOR
45	13.82	28.15	1865.17	1865.18	7.2379	[M-2H]-2	F1A4G4Lac3	dHex1HexNAc9Hex10	3732.35	3635.27	MINOR
			1290.79	1290.79	0.154943	[M-3H]-3	F1A4G4Lac1S3	dHex1HexNAc7Hex8NeuAc3	3875.4	3778.32	MINOR
			1291.12	1291.13	12.2373	[M-3H]-3	F3A4G4Lac1S2	dHex3HexNAc7Hex8NeuAc2	3876.37	3779.3	MINOR
			1388.15	1388.17	9.43692	[M-3H]-3	F3A4G4Lac1S3	dHex3HexNAc7Hex8NeuAc4	4167.48	4070.4	MINOR
46	14.36	29.53	1315.8	1315.81	12.1598	[M-3H]-3	F3A4G4Lac2S1	dHex3HexNAc8Hex9NeuAc1	3950.41	3853.33	MINOR
			1316.13	1316.14	9.87734	[M-3H]-3	A4G4Lac4	HexNAc10Hex11	3951.41	3854.34	MINOR
			2119.28	2119.26	8.54072	[M-2H]-2	F1A4G4Lac2S3	dHex1HexNAc8Hex9NeuAc3	4240.57	4143.49	MINOR
			1937.22	1937.2	7.79474	[M-2H]-2	F3A4G4Lac1S2	dHex3HexNAc7Hex8NeuAc2	3876.45	3779.37	MINOR
			1388.15	1388.17	9.43692	[M-3H]-3	F3A4G4Lac1S3	dHex3HexNAc8Hex9NeuAc3	4167.48	4070.4	MINOR
47	14.84	30.52	1412.49	1412.5	11.469	[M-3H]-3	F1A4G4Lac2S3	dHex1HexNAc8Hex9NeuAc3	4240.49	4143.41	MINOR
			1364.83	1364.83	0.805961	[M-3H]-3	F1A4G4Lac4	dHex1HexNAc10Hex11	4097.52	4000.44	MINOR

## Sheet: UPLC_AF_H
	UND							NAN1								ABS							ABS+JBH							ABS+SPG							ABS+BTG							ABS+BTG+AMF
	% Area	GU						% Area	GU	GU						% Area	GU	GU					% Area	GU	GU					% Area	GU	GU					% Area	GU	GU					% Area	GU	GU	GU
1	0.09				0.09	jnk?		0.07				0.07	jnk?			0.06				0.07	jnk?							jnk?							jnk?		0.08				0.08	jnk?		0.07				0.07	jnk?
	0															0.01	4.02						0.58	4.2	-0.22	-0.37931				0.49	4.14	-0.13	-0.265306				0							0
2	0.11	4.16	-0.05	-0.166667	0.36	M3		0.12	4.2	-0.01	-0.0833333	0.36	M3			0.1	4.13	0.04	0.129032	0.36	M3						0.36	M3						0.36	M3		0.37	4.22	-0.02	-0.0540541	0.36	M3		0.37	4.24	-0.01	-0.027027	0.36	M3
3	0.3	4.28						0.24	4.32							0.21	4.23
																0.01	4.47
								0.01	4.55							0	4.62																				0.01	4.57						0	4.55	0	0
								0	4.64																																			0	4.6	0	0
4	0.38	4.76	-0.11	-0.161765	0.04	F(6)M3		0.16	4.81	0	0	0.04	F(6)M3			0.13	4.71	0	0	0.04	F(6)M3		0.91	4.64	-0.26	-0.285714	0.19	F(6)M3		0.66	4.74	-0.09	-0.136364	0.04	F(6)M3		0.74	4.76	0.68	0.918919	0.04	F(6)M3		0.72	4.77	0.7	0.972222	0.04	F(6)M3
					0.16	M3B						0.16	M3B							0.16	M3B						0.26	M3B						0.16	M3B						0.16	M3B						0.16	M3B
					0.07	A1		0.19	4.84	-0.04	-0.210526	0.07	A1			0.19	4.76	0	0	0.07	A1						0.12	A1						0.07	A1						0.92	A1						0.92	A1
5	0.3	4.93	0		0.3	jnk?		0.26	4.98	0	0	0.3	jnk?			0.25	4.9	0	0	0.3	jnk?		0.22	4.84	0	0	0.3	jnk?						0.3	jnk?						0.3	jnk?						0.3	jnk?
6	0.5	5.11	-0.05	-0.1	0.45	M4		0.41	5.17	0.04	0.097561	0.45	M4			0.38	5.07	0.05	0.131579	0.45	M4		0.49	5	-0.04	-0.0816327	0.45	M4		0.4	5.05	0.05	0.125	0.45	M4		0.41	5.05	0.04	0.097561	0.45	M4		0.39	5.06	0.06	0.153846	0.45	M4
7	0.29	5.32	-0.01	-0.0344828	0.15	A1B		0.27	5.37	0.01	0.037037	0.15	A1B			0.29	5.27	1.9082e-17	6.57999e-17	0.15	A1B		0.13	5.29	-0.1	-0.769231	0.05	A1B		3.1	5.29	-0.43	-0.13871	0.15	A1B		3.12	5.31	0.25	0.0801282	0.15	A1B		3.1	5.33	0.27	0.0870968	0.15	A1B
					0.06	F(6)A1						0.06	F(6)A1							0.06	F(6)A1						-0.04	F(6)A1						0.06	F(6)A1						0.82	F(6)A1						0.82	F(6)A1
					0.07	A2						0.07	A2							0.07	A2						0.02	A2						2.46	A2						2.81	A2						2.81	A2
																														0.42	5.48	-0.42	-1				0.41	5.51	0	0				0.4	5.52	0.01	0.025
8	0.31	5.67	0	0	0.31	jnk?		0.28	5.73	0.03	0.107143	0.31	jnk?			0.27	5.63	0.04	0.148148	0.31	jnk?		0.52	5.57	-0.21	-0.403846	0.31	jnk?		0.51	5.59	-0.2	-0.392157	0.31	jnk?		0.72	5.6	-0.01	-0.0138889	0.31	jnk?		0.69	5.61	0.02	0.0289855	0.31	jnk?
9	0.44	5.84	0	0	0.05	A1G(3)1		0.46	5.91	0.68	1.47826	0.75	A1G(3)1			0.42	5.79	0.68	1.61905	0.85	A1G(3)1		0.9	5.7	0.59	0.655556	1.45	A1G(3)1		18.16	5.76	-0.01	-0.000550661	0.85	A1G(3)1		18.55	5.78	-0.44	-0.0237197				18.46	5.8	0.88	0.0476706
					0.04	A2B						0.04	A2B			0.25	5.91	-0.07	-0.28	0.04	A2B						0.04	A2B						0.18	A2B						0.18	A2B						0.18	A2B
					0.05	M4A1						0.05	M4A1							0.05	M4A1		0.88	5.79	-0.29	-0.329545	0.05	M4A1						0.05	M4A1						0.26	M4A1						0.26	M4A1
					0.25	F(6)A2						0.25	F(6)A2							0.25	F(6)A2						0.49	F(6)A2						16.36	F(6)A2						16.48	F(6)A2						17.3	F(6)A2
																				0.05	F(6)A1GalNAc1													0.05	F(6)A1GalNAc1						0.05	F(6)A1GalNAc1						0.05	F(6)A1GalNAc1
					0.05	A3						0.05	A3							0.05	A3						0.05	A3						1.54	A3						1.54	A3						1.9	A3
10	13.89	6.19	0.41	0.0295176				12.52	6.26	1.03	0.0822684				0.7	11.44	6.15	0.41	0.0358392				13.5	6.06	-0.1	-0.00740741				16.09	6.13	-1.38	-0.0857676				12.73	6.11	0.34	0.0267086				12.49	6.12	0.53	0.0424339		A3'
					0.9	F(6)M4A1						0.9	F(6)M4A1							0.9	F(6)M4A1						0.9	F(6)M4A1						2.25	F(6)M4A1						2.25	F(6)M4A1						2.25	F(6)M4A1
					0.75	F(6)A1G(3)1						0.75	F(6)A1G(3)1							0.76	F(6)A1G(3)1						2.55	F(6)A1G(3)1						0.76	F(6)A1G(3)1
					9.95	M5						9.95	M5							9.95	M5						9.95	M5						9.95	M5						9.95	M5						9.95	M5
					0.35	A3B						0.35	A3B			1.06	6.24	-0.01	-0.00943396	0.35	A3B		2.26	6.16	-0.09	-0.039823	0.35	A3B		6.37	6.37	0.14	0.021978	2.76	A3B		3.43	6.21	0.23	0.0670554	2.76	A3B		3.53	6.23	0.05	0.0141643	2.76	A3B
					0.1	F(6)A2B						0.1	F(6)A2B							0.1	F(6)A2B						0.1	F(6)A2B						0.87	F(6)A2B						0.87	F(6)A2B						0.87	F(6)A2B
												0.5	A2G(4)1							0.52	A2G(4)1						0.72	A2G(4)1
					0.35	A2G(3)1						0.35	A2G(3)1							0.35	A2G(3)1						0.35	A2G(3)1						0.35	A2G(3)1
																0.69	6.42	7.63278e-17	1.1062e-16																		6.58	6.38	0.21	0.0319149				7.7	6.4	0.52	0.0675325
					0.7	A1G(3)1S(3)1																								5.22	6.49	0.85	0.162835
					0.6	F(6)A3						0.6	F(6)A3							0.6	F(6)A3						0.6	F(6)A3						8.41	F(6)A3						9.81	F(6)A3						10.46	F(6)A3
					0.05	M4A2						0.05	M4A2							0.05	M4A2						0.05	M4A2						0.05	M4A2						0.68	M4A2						0.68	M4A2
11	0.53	6.69	0.02	0.0377358	0.01	F(6)A3B		0.7	6.76	0.31	0.442857	0.01	F(6)A3B			0.27	6.5	-0.07	-0.259259	0.01	F(6)A3B		0.19	6.38	-0.01	-0.0526316	0.01	F(6)A3B						0.61	F(6)A3B		6.35	6.5	-0.21	-0.0330709	0.61	F(6)A3B		5.52	6.52	0.15	0.0271739	0.61	F(6)A3B
																																		1.7	F(6)A1G1GlcNAc1						1.7	F(6)A1G1GlcNAc1						1.7	F(6)A1G1GlcNAc1
																				0.02	F(6)A2GalNAc1									1.45	6.59	0.02	0.0137931								0.86	F(6)A2GalNAc1						0.86	F(6)A2GalNAc1
					0.17	A4						0.17	A4							0.17	A4						0.17	A4						0.17	A4						0.17	A4						0.4	A4
					0.1	A1G(3)1S(6)1						0.1	A1G(3)1S(6)1
					0.06	A3F1						0.06	A3F1			0.66	6.64	0	0	0.06	A3F1		0.55	6.54	-0.03	-0.0545455	0.06	A3F1		3.3	6.69	-0.61	-0.184848	0.06	A3F1		3.18	6.69	-0.22	-0.0691824	0.06	A3F1		3.71	6.7	-0.91	-0.245283
					0.01	A2BG(4)1						0.02	A2BG(4)1							0.03	A2BG(4)1						0.03	A2BG(4)1
					0.2	M4A1G(3)1						0.21	M4A1G(3)1							0.21	M4A1G(3)1						0.21	M4A1G(3)1						0.21	M4A1G(3)1
					0.4	M5A1						0.4	M5A1							0.4	M5A1						0.4	M5A1						0.4	M5A1						0.4	M5A1						0.4	M5A1
					0.15	F(6)A2[6]G(4)1						0.15	F(6)A2[6]G(4)1							0.15	F(6)A2[6]G(4)1						0.02	F(6)A2[6]G(4)1
12	1.08	6.8	0.1	0.0925926	0.2	F(6)A2F1		1.35	6.89	-0.02	-0.0148148	0.2	F(6)A2F1			2.36	6.78	0.04	0.0169492	0.2	F(6)A2F1		1.63	6.66	-0.11	-0.0674847	1.73	F(6)A2F1						0.2	F(6)A2F1						0.2	F(6)A2F1
					0.86	F(6)A2[3]G(4)1						0.88	F(6)A2[3]G(4)1							1.09	F(6)A2[3]G(4)1						0.27	F(6)A2[3]G(4)1
					0.12	F(6)A2[3]G(3)1						0.12	F(6)A2[3]G(3)1							0.12	F(6)A2[3]G(3)1						0.12	F(6)A2[3]G(3)1						0.12	F(6)A2[3]G(3)1
																				0.8	A2G1GalNAc1													0.8	A2G1GalNAc1						0.8	A2G1GalNAc1						0.8	A2G1GalNAc1
																																									0.6	F(6)A2GalNAc(Sul)1						0.6	F(6)A2GalNAc(Sul)1
13	0.42	6.96	0.02	0.047619	0.02	A3BG(4)1		0.58	7.04	-0.12	-0.206897	0.02	A3BG(4)1			2.14	6.92	-0.26	-0.121495	0.02	A3BG(4)1		1.45	6.8	-0.33	-0.227586	0.02	A3BG(4)1		4.64	6.87	-0.3	-0.0646552				5.22	6.88	-0.35	-0.0670498				5.47	6.89	0.01	0.00182815
					0.03	A4B						0.03	A4B							0.03	A4B						0.03	A4B						1.04	A4B						1.04	A4B						1.24	A4B
					0.15	F(6)A2GalNAc2						0.15	F(6)A2GalNAc2							0.22	F(6)A2GalNAc2													0.22	F(6)A2GalNAc2						0.22	F(6)A2GalNAc2						0.22	F(6)A2GalNAc2
					0.24	F(6)A4						0.24	F(6)A4							0.24	F(6)A4						0.24	F(6)A4						3.98	F(6)A4						4.51	F(6)A4						5.02	F(6)A4
												0.02	F(6)A2BG(4)1							0.03	F(6)A2BG(4)1						0.03	F(6)A2BG(4)1
14	5.87	7.1	0.02	0.00340716	4.53	M6		5.1	7.18	0.45	0.0882353	4.53	M6		0.73	5.14	7.07	-0.52	-0.101167	4.53	M6		5.85	6.99	0.11	0.0188034	4.53	M6		8.35	7.05	-0.15	-0.0179641	4.53	M6		5.79	7.02	0.35	0.0604491	4.53	M6		5.81	7.03	0.33	0.0567986	4.53	M6
												0.32	F(6)A2G(3Sul)1							0.33	F(6)A2G(3Sul)1						0.33	F(6)A2G(3Sul)1						1.81	F(6)A2G(3Sul)1						1.81	F(6)A2G(3Sul)1						1.81	F(6)A2G(3Sul)1
					0.5	A2G(4)1S(3)1
					0.5	F(6)A3G(3)1						0.5	F(6)A3G(3)1							0.9	F(6)A3G(3)1						0.9	F(6)A3G(3)1						1.4	F(6)A3G(3)1
					0.2	A2F1G1						0.2	A2F1G1							0.2	A2F1G1						0.2	A2F1G1						0.2	A2F1G1						0.8	A2F1G1						0.8	A2F1G1
15	1.85	7.25	0.15	0.0810811	0.63	M4A2G(3)1		0.7	7.29	0.03	0.0428571	0.63	M4A2G(3)1			9.56	7.21	-2.56	-0.267782	0.63	M4A2G(3)1		7.82	7.09	-1.78	-0.227621	0.63	M4A2G(3)1						0.63	M4A2G(3)1		2.24	7.11	0.19	0.0848214				2.33	7.13	0.1	0.0429185
					0.73	A2G1S(9Ac)1		2.37	7.33	0.1	0.0421941	0.73	A2G1S(9Ac)1							0.73	A2G1S(9Ac)1						0.73	A2G1S(9Ac)1						1.43	A2G1S(9Ac)1						1.43	A2G1S(9Ac)1						1.43	A2G1S(9Ac)1
					0.4	F(6)A3F1						0.4	F(6)A3F1							0.4	F(6)A3F1						0.4	F(6)A3F1		5.76	7.19	-0.07	-0.0121528	0.4	F(6)A3F1		5.77	7.19	-2.72	-0.471404	0.4	F(6)A3F1		6.44	7.2	-3.02	-0.468944
					0.3	A2G(4,4)2						0.6	A2G(4,4)2							1.87	A2G(4,4)2						1.87	A2G(4,4)2
												0.65	F(6)A2F1GalNAc1							1.15	F(6)A2F1GalNAc1						0.4	F(6)A2F1GalNAc1						1.65	F(6)A2F1GalNAc1						1.65	F(6)A2F1GalNAc1						1.65	F(6)A2F1GalNAc1
																																		1	A3G(4)1GlcNAc1						1	A3G(4)1GlcNAc1						1	A3G(4)1GlcNAc1
												0.15	F(6)M4A1G1							1.35	F(6)M4A1G(4)1						1.35	F(6)M4A1G(4)1
					0.05	F(6)A1GalNAc1S(6)1						0.05	F(6)A1GalNAc1S(6)1																					0.84	F(6)A2G(3)1GalNAc1		0.39	7.32	-0.39	-1
					0.01	F(6)A2G(3)1GalNAc1						0.01	F(6)A2G(3)1GalNAc1							0.84	F(6)A2G(3)1GalNAc1
																														0.47	7.29	0	0
																														0.73	7.41	-0.17	-0.232877	0.37	A3F1G1		0.55	7.4	-0.04	-0.0727273	0.37	A3F1G1						0.07	A3F1G1
																											0.63	F(6)A2F2
					0.01	A2BG(4)1S(3)1
					0.03	A4F1						0.03	A4F1							0.03	A4F1						0.03	A4F1						0.03	A4F1						0.03	A4F1
16	4.04	7.6	0.24	0.0594059	0.01	F(6)A1G(3)1S(6)1		7.86	7.68	-1.11	-0.141221	0.01	F(6)A1G(3)1S(6)1			18.21	7.56	-0.83	-0.0455794				18.95	7.46	-0.75	-0.0395778				2.15	7.49	-0.04	-0.0186047				1.52	7.48	0.56	0.368421				1.78	7.5	-0.07	-0.0393258
												0.02	A2BG(4,4)2							0.11	A2BG(4,4)2						0.11	A2BG(4,4)2
																																		2.19	F(6)A4B						2.19	F(6)A4B						2.19	F(6)A4B
																																					0.69	7.52	0	0
					1.7	F(6)A1G1Lac1						1.7	F(6)A1G1Lac1							1.7	F(6)A1G1Lac1						1.7	F(6)A1G1Lac1
																																		0.22	F(6)A3G(4)1GlcNAc1						0.22	F(6)A3G(4)1GlcNAc1						0.22	F(6)A3G(4)1GlcNAc1
					0.01	M4A1G(3)1S(3)1
					0.1	F(6)A2F1G1						0.1	F(6)A2F1G1							0.1	F(6)A2F1G1						0.12	F(6)A2F1G1						0.1	F(6)A2F1G1						0.62	F(6)A2F1G1
					2.6	F(6)A2G(4,4)2						4.11	F(6)A2G(4,4)2							14.87	F(6)A2G(4,4)2						15.67	F(6)A2G(4,4)2		6.28	7.64	-1.38	-0.219745				3.37	7.65	-0.92	-0.272997				3.73	7.66	-1.43	-0.383378
												0.6	F(6)A2G(3)1GalNAc(Sul)1							0.6	F(6)A2G(3)1GalNAc(Sul)1						0.6	F(6)A2G(3)1GalNAc(Sul)1						0.6	F(6)A2G(3)1GalNAc(Sul)1
					0.01	A2BG(4)1S(6)1						0.01	A2BG(4)1S(6)1
17	2.86	7.74	-0.48	-0.167832				3.18	7.82	-0.07	-0.0220126					4.33	7.7	-0.33	-0.0762125				3.94	7.59	0.08	0.0203046
					0.02	F(6)A2BG(4)1S(3)1
												0.6	A3BG(4,4)2							0.67	A3BG(4,4)2						0.67	A3BG(4,4)2
					0.02	F(6)A2[3]G(4)1S(3)1
																																		0.7	A4G1GlcNAc1						0.7	A4G1GlcNAc1						0.7	A4G1GlcNAc1
																																		1.6	F(6)A3G1GalNAc1						1.6	F(6)A3G1GalNAc1						1.6	F(6)A3G1GalNAc1
					0.02	F(6)A2GalNAc1S(6)1						0.02	F(6)A2GalNAc1S(6)1																					0.6	A3G1S(9Ac)1		2.33	7.71	-0.95	-0.407725	0.6	A3G1S(9Ac)1		2.35	7.73	-0.97	-0.412766	0.6	A3G1S(9Ac)1
																																		0.78	F(6)A2F1GalNAc2						0.78	F(6)A2F1GalNAc2						0.78	F(6)A2F1GalNAc2
					0.75	F(6)A2F1GalNAc2						0.75	F(6)A2F1GalNAc2							0.78	F(6)A2F1GalNAc2
					0.2	A4BG(4)1						0.21	A4BG(4)1							0.71	A4BG(4)1						0.71	A4BG(4)1
					0.1	F(6)A2BG(4,4)2						0.41	F(6)A2BG(4,4)2							0.74	F(6)A2BG(4,4)2						0.74	F(6)A2BG(4,4)2
					0.02	A2G(4)1S(6)1						0.02	A2G(4)1S(6)1
					1.1	F(6)A3G(4,4)2						1.1	F(6)A3G(4,4)2							1.1	F(6)A3G(4,4)2						1.9	F(6)A3G(4,4)2
18	6.95	8.03	-0.1	-0.0143885	0.03	F(6)A4F1		6.64	8.11	-0.5	-0.0753012	0.03	F(6)A4F1		2.15	4.8	7.98	-0.01	-0.00208333	0.03	F(6)A4F1		4.37	7.88	0.3	0.0686499	0.03	F(6)A4F1		2.58	7.93	0.11	0.0426357	0.03	F(6)A4F1		2.03	7.92	0.06	0.0295567	0.03	F(6)A4F1		2.33	7.93	-0.52	-0.223176
					0.65	F(6)A2F1GalNAc1S(3)1
					0.8	A2G1GalNAc1S(6)1						0.8	A2G1GalNAc1S(6)1
					0.9	F(6)A3F1G1						0.95	F(6)A3F1G1							0.96	F(6)A3F1G1						0.96	F(6)A3F1G1						0.96	F(6)A3F1G1						0.96	F(6)A3F1G1						0.71	F(6)A3F1G1
					1.1	M7D1						1.1	M7D1							1.1	M7D1						1.1	M7D1						1.1	M7D1						1.1	M7D1						1.1	M7D1
					0.6	A2F1G(3)2						0.6	A2F1G(3)2							0.6	A2F1G(3)2						0.6	A2F1G(3)2						0.6	A2F1G(3)2
					0.6	F(6)A2G1G(3Sul)1						1.26	F(6)A2G1G(3Sul)1							1.48	F(6)A2G1G(3Sul)1						1.48	F(6)A2G1G(3Sul)1
					0.32	F(6)A2G(3Sul)1S(3)1
					0.7	A2G2S(3)1(9Ac)						0.7	A2G2S(3)1(9Ac)							0.7	A2G2S(3)1(9Ac)						0.7	A2G2S(3)1(9Ac)
					0.3	A2G(4,4)2S(3)1
					0.5	F(6)A2F1G1GalNAc1						0.5	F(6)A2F1G1GalNAc1							0.52	F(6)A2F1G1GalNAc1						0.5	F(6)A2F1G1GalNAc1						0.02	F(6)A2F1G1GalNAc1						0.02	F(6)A2F1G1GalNAc1						0.02	F(6)A2F1G1GalNAc1
					0.15	F(6)M4A1G(4)1S(3)1
					0.2	F(6)A2[3]G(4)1S(6)1						0.2	F(6)A2[3]G(4)1S(6)1																	0.62	8.09	-0.32	-0.516129				0.61	8.03	0	0				1.23	8.05	-0.005	-0.00406504
19	0.29	8.19	-0.24	-0.827586	0.01	F(6)A2[3]G(4)1S(6)1		0.67	8.26	-0.28	-0.41791	0.01	F(6)A2[3]G(4)1S(6)1			1.3	8.13	-0.06	-0.0461538				0.79	8.02	0.05	0.0632911				1.01	8.18	-0.045	-0.0445545				0.61	8.1	-0.275	-0.45082
					0.01	A2BG(4,4)2S(3)1
					0.01	F(6)A2BG(4)1S(6)1						0.01	F(6)A2BG1S(6)1
												0.3	F(6)A4BG(4)1							0.32	F(6)A4BG(4)1						0.32	F(6)A4BG(4)1
					0.02	F(6)A2GalNAc2S(6)1						0.07	F(6)A2GalNAc2S(6)1
																																		0.925	F(6)A4G1GlcNAc1						0.925	F(6)A4G1GlcNAc1						1.205	F(6)A4G1GlcNAc1
20	6.88	8.37	0.04	0.00581395	0.12	A4F1G1		6.44	8.45	0.07	0.0108696	0.17	A4F1G1							0.32	A4F1G1						0.32	A4F1G1						0.32	A4F1G1		0.77	8.19	-0.61	-0.792208	0.32	A4F1G1		0.63	8.21	-0.51	-0.809524	0.12	A4F1G1
					0.3	A3F1G(4)2						0.35	A3F1G(4)2		4.95	1.93	8.35	0.63	0.326425	0.37	A3F1G(4)2		1.85	8.24	0.11	0.0594595	0.37	A3F1G(4)2
												0.06	A4BG(4,4)2							0.18	A4BG(4,4)2						0.18	A4BG(4,4)2
					0.01	F(6)A2G(3Sul)1S(6)1						0.01	F(6)A2G(3Sul)1S(6)1
					0.5	F(6)A2F1GalNAc1S(6)1						0.5	F(6)A2F1GalNAc1S(6)1																	1.28	8.43	-0.01	-0.0078125				0.36	8.35	-0.2	-0.555556				0.33	8.35	-0.33	-1
					1.5	F(6)A2G(4,4)2S(3)1
					1.2	F(6)M4A1G(4)1S(6)1						1.2	F(6)M4A1G(4)1S(6)1
					0.4	F(6)A3G(3)1S(6)1						0.4	F(6)A3G(4)1S(6)1
					0.67	A3G(3,3,3)3						0.67	A3G(3,3,3)3							1.49	A3G(3,3,3)3						1.49	A3G(3,3,3)3
					0.8	A2G(4,4)2S(6)1						0.82	A2G(4,4)2S(6)1
					0.42	F(6)A2F1G(3,3)2						0.42	F(6)A2F1G(3,3)2							0.52	F(6)A2F1G(3)2						0.52	F(6)A2F1G(3)2						0.52	F(6)A2F1G(3)2
21					1	A3BG(4,4,4)3						1.39	A3BG(4,4,4)3			4.77	8.56	-0.2	-0.0419287	1.72	A3BG(4,4,4)3		4.29	8.44	-0.75	-0.174825	1.72	A3BG(4,4,4)3		2.98	8.5	-0.89	-0.298658				3.86	8.5	-0.98	-0.253886				3.43	8.52	-1.23	-0.358601
	0.69	8.49	-0.46	-0.666667	0.02	F(6)A2F1GalNAc2S(6)1						0.02	F(6)A2F1GalNAc2S(6)1
					0.01	A4BG(4)1S(3)1
					0.2	A4BF1G1						0.5	A4BF1G1							0.51	A4BF1G1						0.51	A4BF1G1						0.51	A4BF1G1						0.51	A4BF1G1						0.31	A4BF1G1
								3.26	8.7	-0.27	-0.0828221
22	2.69	8.6	-0.92	-0.342007	0.63	F(6)A2F2GalNAc2						0.63	F(6)A2F2GalNAc2							0.63	F(6)A2F2GalNAc2													0.63	F(6)A2F2GalNAc2						0.63	F(6)A2F2GalNAc2						0.63	F(6)A2F2GalNAc2
					0.48	F(6)A4F2						0.48	F(6)A4F2							0.48	F(6)A4F2						0.48	F(6)A4F2						0.48	F(6)A4F2						0.48	F(6)A4F2
					0.1	A3BG(4,4)2S(3)1
					0.1	F(6)A2BG(4,4)2S(3)1
					0.2	F(6)A4G(3,3)2						0.22	F(6)A4G(3,3)2							0.23	F(6)A4G(3,3)2						0.23	F(6)A4G(3,3)2						0.23	F(6)A4G(3,3)2
					0.05	F(6)A3F1G1S(3)1
					0.2	F(6)A2G(3)1GalNAc1S(6)1						0.21	F(6)A2G(3)1GalNAc1S(6)1
					0.01	A2BG(4,4)2S(6)1						0.02	A2BG(4,4)2S(6)1
																																		0.51	F(6)A3F1G1GalNAc1						0.51	F(6)A3F1G1GalNAc1						0.51	F(6)A3F1G1GalNAc1
																																		0.75	A3G(4)2GlcNAc2						0.75	A3G(4)2GlcNAc2						0.75	A3G(4)2GlcNAc2
												1.6	F(6)A3G(4)2GalNAc1							1.6	F(6)A3G(4)2GalNAc1
23	13.07	8.79	-0.56	-0.0428462	1.5	F(6)A3G(3,4,4)3		12.23	8.88	-0.51	-0.0417007	1.5	F(6)A3G(3,4,4)3			2.02	8.75	0.08	0.039604	1.5	F(6)A3G(3,4,4)3		2.11	8.63	0.04	0.0189573	1.5	F(6)A3G(3,4,4)3		1.98	8.78	-0.51	-0.257576				1.9	8.76	-0.95	-0.5				1.75	8.77	-0.6	-0.342857
					0.01	F(6)A2G1G(3Sul)1S(3)1
					0.5	A4BG(4)1S(6)1						0.5	A4BG(4)1S(6)1
					0.95	M8						0.95	M8		9.61	1.44	8.82	-0.49	-0.340278	0.95	M8						0.95	M8						0.95	M8						0.95	M8						0.95	M8
					0.6	F(6)A2G(3)1GalNAc(4Sul)1S(3)1
					0.05	F(6)A2GalNAc2sS(3,6)1
					8.6	F(6)A2G(4,4)2S(6)1						8.6	F(6)A2G(4,4)2S(6)1										9.75	8.81	-2.02	-0.207179
																											0.51	F(6)A3F1G(4)2
					0.3	F(6)A4BG(4)1S(3)1
24	3.15	8.94	0.09	0.0285714				5.49	9.05	-0.21	-0.0382514					7.55	8.93	-0.01	-0.0013245											1.08	8.9	-0.09	-0.0833333	0.25	F(6)A3G2GlcNAc2		1.17	8.92	-0.11	-0.0940171	0.25	F(6)A3G2GlcNAc2		1.09	8.94	-0.03	-0.0275229	0.25	F(6)A3G2GlcNAc2
					0.01	F(6)A2G(4,4)2S(6)1						1.01	F(6)A2G(4,4)2S(6)1
					0.34	M8						0.34	M8							0.34	M8						0.34	M8						0.34	M8						0.34	M8						0.34	M8
					0.01	F(6)A2F1GalNAc2S(6)1						0.01	F(6)A2F1GalNAc2S(6)1
					0.01	A2BG(4,4)2S(3,3)2
					0.01	F(6)A2BG(4,4)2S(6)1						0.23	F(6)A2BG(4,4)2S(6)1
					0.01	A3BG(4,4)2S(6)1						0.06	A3BG(4,4)2S(6)1
					3	F(6)A3G(4,4,4)3						3.63	F(6)A3G(4,4,4)3							5.6	F(6)A3G(4,4,4)3						6	F(6)A3G(4,4,4)3
25	2.21	9.15	-0.94	-0.425339	0.11	F(6)A3G(4,4,4)3		1.17	9.3	-0.73	-0.623932	0.11	F(6)A3G(4,4,4)3		1.44	0.66	9.04	0.31	0.469697	0.11	F(6)A3G(4,4,4)3						0.11	F(6)A3G(4,4,4)3
					0.2	F(6)A2G1G(3Sul)1S(6)1						0.21	F(6)A2G1G(3Sul)1S(6)1
					0.05	A4F1G1S(3)1
												0.02	F(6)A4BG(4,4)2							0.37	F(6)A4BG(4,4)2						0.37	F(6)A4BG(4,4)2
					0.5	A3BG(4,4)2S(3,3)2
					0.21	F(6)A2BG(4,4)2S(3,3)2
												0.1	F(6)A3BG(4,4,4)3							0.6	F(6)A3BG(4,4,4)3		0.49	9.21	0.01	0.0204082	0.6	F(6)A3BG(4,4,4)3
					0.05	A3F1G(4)2S(3)1										0.11	9.25	0	0															0.47	F(6)A4G2GlcNAc2						0.47	F(6)A4G2GlcNAc2						0.67	F(6)A4G2GlcNAc2
26	1.22	9.36	-0.07	-0.057377				1.79	9.48	-0.25	-0.139665				0.09	1.13	9.35	-0.11	-0.0973451				0.39	9.29	0	0				0.54	9.25	-0.18	-0.333333				0.54	9.27	-0.25	-0.462963				0.54	9.32	-0.25	-0.462963
					0.01	F(6)A3F1G1S(6)1						0.01	F(6)A3F1G1S(6)1
					0.01	A2BG(4,4)2S(3,6)2
					0.4	F(6)A3F1G(4)2GalNAc1						0.51	F(6)A3F1G(4)2GalNAc1							0.51	F(6)A3F1G(4)2GalNAc1
					0.01	F(6)A2G(3)1GalNAc1S(3,6)2
					0.01	F(6)A2G(4,4)2S(3,3)2
																																		0.29	F(6)A3F2G2						0.29	F(6)A3F2G2						0.29	F(6)A3F2G(4,4)2
					0.02	A2G(4,4)2S(3,6)2
					0.01	A4BG(4,4)2S(3)1
					0.6	A3G3S1(9Ac)						0.6	A3G3S1(9Ac)							0.6	A3G3S1(9Ac)						0.6	A3G3S1(9Ac)
					0.02	F(6)A2F1G1GalNAc1S(6)1						0.02	F(6)A2F1G1GalNAc1S(6)1
												0.06	A4BG(4,4,4)3							0.11	A4BG(4,4,4)3						0.11	A4BG(4,4,4)3
					0.02	F(6)A4BG(4)1S(6)1						0.02	F(6)A4BG(4)1S(6)1
					0.02	A3F1G(4)2S(6)1						0.02	A3F1G(4,4)2S(6)1
					0.02	F(6)A4G(3,3)2S(3)1
27	7.09	9.58	-0.46	-0.0648801	0.87	M9		2.95	9.76	-0.63	-0.213559	0.87	M9		5.67	0.81	9.54	-0.34	-0.419753	0.87	M9		0.7	9.43	-0.01	-0.0142857	0.87	M9		1.13	9.49	-0.26	-0.230088	0.87	M9		1.04	9.47	-0.17	-0.163462	0.87	M9		0.96	9.49	-0.09	-0.09375	0.87	M9
					1	F(6)A2G(4,4)2S(3,6)2
					0.3	A4BF1G1S(3)1
					0.62	F(6)A2G(3)1GalNAc1S(6,6)2						0.62	F(6)A2G1GalNAc1S(6,6)2
					1.5	F(6)A3G(4)2GalNAc1S(3)1
					0.35	A3BG(4,4,4)3S(3)1
					0.15	A4F1G1S(6)1						0.15	A4F1G1S(6)1
					0.45	A2G(4,4)2S(6,6)2						0.45	A2G(4,4)2S(6,6)2
					0.65	F(6)A2G1G(3Sul)1S(3,3)2
					0.05	A3BG(4,4)2S(3,6)2
					0.07	A2BG(4,4)2S(6,6)2						0.07	A2BG(4,4)2S(6,6)2
					0.22	F(6)A2BG(4,4)2S(3,6)2
					0.01	A4BG(4,4)2S(6)1						0.06	A4BG(4,4)2S(6)1
					0.1	F(6)A2F1G(3)2S(6)1						0.1	F(6)A2F1G(3)2S(6)1
								0.92	9.92	-0.65	-0.706522					0.61	9.71	-0.01	-0.0163934				0.5	9.56	-0.5	-1				0.74	9.76	1.06	1.43243	0.7	A3G3GlcNAc3		0.68	9.76	0.02	0.0294118	0.7	A3G3GlcNAc3		0.93	9.81	0.57	0.612903	0.7	A3G3GlcNAc3
					0.17	A3G(3,3,3)3S(6)1						0.27	A3G(3,3,3)3S(6)1
28	1.09	9.91	-0.32	-0.293578	0.25	F(6)A4G(3,3,3)3		1.71	10.04	-0.48	-0.280702	0.3	F(6)A4G(3,3,3)3			1.08	9.84	0.02	0.0185185	0.3	F(6)A4G(3,3,3)3		1.09	9.69	0.01	0.00917431	0.3	F(6)A4G(3,3,3)3						0.3	F(6)A4G(3,3,3)3
					0.01	A3BG(4,4,4)3S(6)1						0.12	A3BG(4,4,4)3S(6)1
					0.01	F(6)A3BG(4,4,4)3S(3)1
					0.01	F(6)A4G(3,3)2S(6)1						0.01	F(6)A4G(4,4)2S(6)1
					0.01	F(6)A3G(4,4,4)3S(3)1
					0.6	F(6)A4BG(4,4,4)3						0.8	F(6)A4BG(4,4,4)3							1.2	F(6)A4BG(4,4,4)3						0.8	F(6)A4BG(4,4,4)3
29	1.15	10.06	-0.67	-0.582609	0.01	F(6)A2G1G(3Sul)1S(3,6)2		0.93	10.18	-0.54	-0.580645				0.07	1.08	10.03	0	0				1.02	9.88	-0.1	-0.0980392											0.11	10.03	0.69	6.27273
					0.01	A3BG(4,4,4)3S(3,3)2
					0.01	A3BG(4,4)2S(6,6)2						0.01	A3BG(4,4)2S(6,6)2
					0.01	A4BG(4,4,4)3S(3)1
					0.01	A4BF1G1S(6)1						0.01	A4BF1G1S(6)1
					0.3	A4G(4)3GlcNAc3						0.3	A4G(4)3GlcNAc3							0.3	A4G(4)3GlcNAc3						0.3	A4G(4)3GlcNAc3						0.8	A4G3GlcNAc3						0.8	A4G3GlcNAc3						0.8	A4G3GlcNAc3
					0.01	F(6)A4BG(4,4)2S(3)1
					0.01	F(6)A3BG(4,4,4)3S(6)1						0.07	F(6)A3BG(4,4,4)3S(6)1
					0.05	A4BG(4,4)2S(3,3)2
					0.01	F(6)A3F1G(4)2GalNAc1S(3)1
30	3.97	10.13	-0.05	-0.0125945	0.01	A4BG(4,4,4,4)4		5.26	10.28	0.1	0.0190114	0.01	A4BG(4,4,4,4)4		1.37	2.6	10.14	0.23	0.0884615	0.01	A4BG(4,4,4,4)4		2.59	9.99	0	0	0.01	A4BG(4,4,4,4)4		0.73	10.24	0.37	0.506849				0.8	10.21	0.3	0.375				0.76	10.25	0.34	0.447368
																																		0.25	F(6)A3G3GlcNAc3						0.25	F(6)A3G3GlcNAc3						0.25	F(6)A3G3GlcNAc3
																																		0.34	F(6)A4F2G2						0.34	F(6)A4F2G2						0.34	F(6)A4F2G(4,4)2
					0.1	F(6)A3F1G(4)2GalNAc1S(3)1
					1	A3G(4,4)3Lac1						1	A3G(4,4)3Lac1							1	A3G(4,4)3Lac1						1	A3G(4,4)3Lac1
					0.1	F(6)A2BG(4,4)2S(6,6)2						0.1	F(6)A2BG(4,4)2S(6,6)2
					1.15	F(6)A2G(4,4)2S(6,6)2						1.15	F(6)A2G(4,4)2S(6,6)2
					0.24	F(6)A3F2G(4)3						0.27	F(6)A3F2G(4)3							0.29	F(6)A3F2G(4)3						0.29	F(6)A3F2G(4)3
					0.07	F(6)A3G(4,4,4)3S(6)1						1.19	F(6)A3G(4,4,4)3S(6)1
					1.4	F(6)A4G(4,4,4,4)4						1.91	F(6)A4G(4,4,4,4)4							1.91	F(6)A4G(4,4,4,4)4						1.91	F(6)A4G(4,4,4,4)4
31	1.01	10.29	-0.1	-0.0990099	0.45	F(6)A4G(4,4,4,4)4		1.89	10.44	-0.4	-0.21164	0.74	F(6)A4G(4,4,4,4)4			2.28	10.3	0	0	1.83	F(6)A4G(4,4,4,4)4		2.49	10.16	0.09	0.0361446	1.83	F(6)A4G(4,4,4,4)4
					0.01	F(6)A3G(4,4,4)3S(6)1						0.01	F(6)A3G(4,4,4)3S(6)1
					0.01	A3BG(4,4,4)3S(3,6)2
					0.01	F(6)A3BG(4,4,4)3S(3,3)2
					0.43	M9-Glc						0.43	M9-Glc							0.43	M9-Glc						0.43	M9-Glc						0.43	M9-Glc						0.43	M9-Glc						0.43	M9-Glc
32	0.77	10.44	-0.01	-0.012987	0.01	F(6)A2G1G(3Sul)1S(6,6)2		0.51	10.65	0	0	0.01	F(6)A2G1G(3Sul)1S(6,6)2		0.47	0.3	10.48	0	0											0.27	10.61	0.34	1.25926				0.14	10.59	0.05	0.357143				0.13	10.63	-0.13	-1
																																		0.28	F(6)A4F2G2GlcNAc1						0.28	F(6)A4F2G2GlcNAc1
					0.22	F(6)A3G(4,4)3Lac1						0.22	F(6)A3G(4,4)3Lac1							0.22	F(6)A3G(4,4)3Lac1						0.22	F(6)A3G(4,4)3Lac1
					0.01	F(6)A4BG(4,4)2S(6)1						0.06	F(6)A4BG(4,4)2S(6)1
					0.05	F(6)A4G(3,3,3)3S(3)1
					0.05	A4BG(4,4,4)3S(6)1						0.05	A4BG(4,4,4)3S(6)1
					0.05	A4BG(4,4,4)3S(3,3)2
					0.05	A4BG(4,4)2S(3,6)2
					0.1	F(6)A4F2G(4)3						0.1	F(6)A4F2G(4)3							0.1	F(6)A4F2G(4)3						0.1	F(6)A4F2G(4)3
					0.01	F(6)A4BG(4,4)2S(3,3)2
					0.01	A3BG(4,4,4)3S(6,6)2						0.11	A3BG(4,4,4)3S(6,6)2
					0.1	F(6)A3G(4)2GalNAc1S(3,3)2
					0.1	F(6)A3G(4,4,4)3S(3,3)2
33	1.16	10.68	0.01	0.00862069				0.54	10.89	0	0				0.95	0.21	10.73	0	0				0.3	10.7	0	0											0.17	10.71	0	0				0.13	10.75	-0.05	-0.384615
					0.52	F(6)A3G(4,4,4)3S(3,3)2
					0.3	F(6)A4BG(4,4,4,4)4						0.3	F(6)A4BG(4,4,4,4)4							0.3	F(6)A4BG(4,4,4,4)4						0.3	F(6)A4BG(4,4,4,4)4
																																		0.08	F(6)A4G3GlcNAc3						0.08	F(6)A4G3GlcNAc3						0.08	F(6)A4G3GlcNAc3
					0.05	F(6)A4BG(4,4)2S(3,6)2
					0.3	A3G(3,3,3)3S(6,6)2						0.35	A3G(3,3,3)3S(6,6)2
34	0.92	10.76	0	0	0.2	F(6)A4BG(4,4,4)3S(3)1		0.29	11.06	-0.04	-0.137931				0.71	0.21	10.84	-0.12	-0.571429
												0.02	F(6)A3F2G(4)3S(6)1
					0.03	F(6)A3BG(4,4,4)3S(3,6)2
					0.03	A3BG(4,4,4)3S(3,3,3)3
					0.06	A4BG(4,4)2S(6,6)2						0.06	A4BG(4,4)2S(6,6)2
					0.6	F(6)A3G(4,4,4)3S(3,6)2
35	1.36	10.91	-0.26	-0.191176	0.51	F(6)A4G(4,4,4,4)4S(3)1		0.53	11.17	-5.55112e-17	-1.04738e-16				1.43	0.26	11.07	-0.07	-0.269231				0.73	11.12	-0.03	-0.0410959				0.29	11.08	0.08	0.275862				0.27	11.04	0.1	0.37037				0.22	11.09	-0.05	-0.227273
																																		0.37	F(6)A4F2G2GlcNAc2						0.37	F(6)A4F2G2GlcNAc2						0.17	F(6)A4F2G2GlcNAc2
					0.29	F(6)A4BG(4,4)2S(6,6)2						0.29	F(6)A4BG(4,4)2S(6,6)2
					0.3	F(6)A4BG(4,4,4)3S(6)1						0.3	F(6)A4BG(4,4,4)3S(6)1
36	0.33	11.01	0	0	0.1	F(6)A4BG(4,4,4)3S(6)1		0.55	11.3	0.02	0.0363636	0.1	F(6)A4BG(4,4,4)3S(6)1
					0.08	F(6)A3BG(4,4,4)3S(3,3,3)3
					0.15	F(6)A3G(4,4,4)3S(6,6)2						0.47	F(6)A3G(4,4,4)3S(6,6)2
37	1.18	11.24	-0.02	-0.0169492	0.03	F(6)A3F2G(4)3S(3,3)2		1.81	11.38	-0.26	-0.143646				0.67	0.51	11.25	0	0
					0.03	F(6)A3BG(4,4,4)3S(6,6)2						0.13	F(6)A3BG(4,4,4)3S(6,6)2
					0.1	A3BG(4,4,4)3S(3,3,6)3
					0.7	A4G(4,4,4)4Lac1						0.7	A4G(4,4,4)4Lac1							0.7	A4G(4,4,4)4Lac1						0.7	A4G(4,4,4)4Lac1
					0.1	A3G(3,3,3)3S(3,3,6)3
																																												0.18	11.22	-0.13	-0.722222
					0.2	F(6)A4G(3,4,4,4)4S(6)1						0.72	F(6)A4G(3,4,4,4)4S(6)1
38	1.3	11.47	-0.05	-0.0384615	0.01	F(6)A4G(4,4,4,4)4S(6)1		1.59	11.61	-0.32	-0.201258	0.01	F(6)A4G(4,4,4,4)4S(6)1		0.02	1.28	11.48	0.03	0.0234375				1.25	11.35	0.06	0.048				0.21	11.52	0.33	1.57143				0.17	11.47	0.04	0.235294				0.15	11.53	0	0
																																		0.28	A4G4GlcNAc4						0.28	A4G4GlcNAc4						0.28	A4G4GlcNAc4
					0.03	F(6)A3BG(4,4,4)3S(3,3,6)3
					0.75	A3G(4)3Lac2						0.75	A3G(4)3Lac2							0.75	A3G(4)3Lac2						0.75	A3G(4)3Lac2
					0.32	F(6)A4G(4,4,4)4Lac1						0.32	F(6)A4G(4,4,4)4Lac1							0.32	F(6)A4G(4,4,4)4Lac1						0.32	F(6)A4G(4,4,4)4Lac1
					0.02	F(6)A4G(4,4,4,4)4S(3,3)2
					0.12	F(6)A4F2G(4,4)4						0.19	F(6)A4F2G(4,4)4							0.24	F(6)A4F2G(4,4)4						0.24	F(6)A4F2G(4,4)4
39	0.93	11.62	3.64292e-17	3.91712e-17	0.05	A3G(3,3,3)3S(3,6,6)3		0.77	11.77	0	0					0.91	11.62	-0.055	-0.0604396				0.87	11.48	-0.015	-0.0172414											0.07	11.68	0	0				0.08	11.88	0	0
					0.02	F(6)A3F2G(4)3S(3,6)2
					0.25	F(6)A3G(4)3Lac2						0.25	F(6)A3G(4)3Lac2							0.25	F(6)A3G(4)3Lac2						0.25	F(6)A3G(4)3Lac2
					0.1	A3BG(4,4,4)3S(3,6,6)3
												0.2	F(6)A4G(4,4,4)4Lac1							0.605	F(6)A4G(4,4,4)4Lac1						0.605	F(6)A4G(4,4,4)4Lac1
					0.52	F(6)A3G(4,4,4)3S(3,3,6)3
40	1.24	11.95	0.05	0.0403226	0.07	F(6)A4F2G(4,4,)4S(3)1		0.33	12.15	-0.05	-0.151515				0.77	0.47	12.42	0	0				1.66	12.57	0.04	0.0240964											0.14	11.83	0.12	0.857143				0.07	12.02	0.19	2.71429
					0.1	F(6)A3BG(4,4,4)3S(3,6,6)3
					0.39	F(6)A4G(4,4)4Lac2						0.41	F(6)A4G(4,4)4Lac2							0.47	F(6)A4G(4,4)4Lac2						0.47	F(6)A4G(4,4)4Lac2
					0.25	F(6)A4G(4,4,4,4)4S(3,6)2
					0.15	F(6)A4F2G(4,4,4)4Lac1						0.19	F(6)A4F2G(4,4,4)4Lac1		1.63	1.27	12.7	-0.04	-0.0314961	0.28	F(6)A4F2G(4,4,4)4Lac1						0.28	F(6)A4F2G(4,4,4)4Lac1
					0.32	F(6)A3G(4,4,4)3S(3,6,6)3
41	1.22	12.16	0.03	0.0245902	0.2	A3G(3,3,3)3S(6,6,6)3		1.12	12.61	0.17	0.151786	0.2	A3G(3,3,3)3S(6,6,6)3
					0.1	A3BG(4,4,4)3S(6,6,6)3						0.1	A3BG(4,4,4)3S(6,6,6)3
					0.05	F(6)A4F2G(4,4)4S(6)1						0.05	F(6)A4F2G(4,4)4S(6)1
					0.1	F(6)A4G(4,4,4,4)4S(6,6)2						0.34	F(6)A4G(4,4,4,4)4S(6,6)2
					0.1	F(6)A4G(4,4,4,4)4S(3,3,3)3
																																		0.26	F(6)A4G4GlcNAc4						0.26	F(6)A4G4GlcNAc4						0.26	F(6)A4G4GlcNAc4
					0.3	F(6)A3G(4,4,4)3S(6,6,6)3						0.3	F(6)A3G(4,4,4)3S(6,6,6)3
					0.3	F(6)A3BG(4,4,4)3S(6,6,6)3						0.3	F(6)A3BG(4,4,4)3S(6,6,6)3
					0.1	F(6)A4G(4,4,4)4Lac1S(3)1
42	1.32	12.64	0	0	0.27	F(6)A4G(3,4,4,4)4S(3,3,6)3		1.15	12.76	0	0
					0.7	A3G3Lac3						0.7	A3G3Lac3							0.7	A3G3Lac3						0.7	A3G3Lac3
					0.15	F(6)A4G(4,4,4)4Lac1S(6)1						0.4	F(6)A4G(4,4,4)4Lac1S(6)1
43	0.36	12.81	0	0	0.14	F(6)A4G(4,4,4,4)4S(3,6,6)3
					0.25	F(6)A3G3Lac3						0.25	F(6)A3G3Lac3							0.25	F(6)A3G3Lac3						0.25	F(6)A3G3Lac3
					0.17	F(6)A4G(4,4,4,4)4S(3,3,3,3)4
44	0.28	13.11	-0.04	-0.142857				1.32	13.72	-0.105	-0.0795455				0.24	0.04	13.13	-0.04	-1				0.95	13.64	-0.08	-0.0842105
					0.24	F(6)A4G(4,4,4)4Lac1S(3,6)2
45	0.71	13.33	-0.28	-0.394366	0.01	F(6)A4G(4,4,4)4Lac1S(3,6)2									0.38	0.33	13.41	0	0
												0.08	F(6)A4F2G(4,4,4)4Lac1S(6)1
					0.35	F(6)A4F2G(4,4)4Lac2						0.35	F(6)A4F2G(4,4)4Lac2							0.37	F(6)A4F2G(4,4)4Lac2						0.37	F(6)A4F2G(4,4)4Lac2
					0.04	F(6)A4G(4,4)4Lac2S(6)1						0.06	F(6)A4G(4,4)4Lac2S(6)1
46	0.54	13.71	0.005	0.00925926	0.005	F(6)A4G(4,4,4)4Lac1S(6,6)2						0.005	F(6)A4G(4,4,4)4Lac1S(6,6)2		-0.06	0.6	13.8	-0.06	-0.1
					0.01	F(6)A4F2G(4,4,4)4Lac1S(3,3)2
					0.1	F(6)A4G(4,4,4,4)4S(3,3,6,6)4
					0.5	A4G(4)4Lac3						0.5	A4G(4)4Lac3							0.5	A4G(4)4Lac3						0.5	A4G(4)4Lac3
					0.02	F(6)A4G(4,4,4,4)4S(6,6,6)3						0.02	F(6)A4G(4,4,4,4)4S(6,6,6)3
47	0.29	13.9	-0.05	-0.172414	0.08	F(6)A4G(4)4Lac3		0.15	14.42	-0.07	-0.466667	0.08	F(6)A4G(4)4Lac3		0.21	0.08	14.22	0	0	0.08	F(6)A4G(4)4Lac3		0.65	14.71	-0.03	-0.0461538	0.08	F(6)A4G(4)4Lac3
					0.1	F(6)A4G(4,4,4)4Lac1S(3,3,3)3
					0.03	F(6)A4F2G(4,4,4)4Lac1S(3,6)2
					0.03	F(6)A4F2G(4,4,4)4Lac1S(3,3,3)3
48	0.47	14.41	-0.09	-0.191489	0.02	F(6)A4F2G(4,4)4Lac2S(6)1		0.67	14.78	-0.1	-0.149254	0.02	F(6)A4F2G(4,4)4Lac2S(6)1		0.22	0.54	14.93	0	0
					0.28	A4G4Lac4						0.28	A4G4Lac4							0.28	A4G4Lac4						0.28	A4G4Lac4
					0.02	F(6)A4G(4,4)4Lac2S(3,3,3)3
					0.01	F(6)A4F2G(4,4,4)4Lac1S(6,6)2						0.01	F(6)A4F2G4Lac1S(6,6)2
					0.05	F(6)A4F2G(4,4,4)4Lac1S(3,3,6)3
49	0.29	14.94	-0.01	-0.0344828	0.02	F(6)A4G(4,4)4Lac2S(3,3,6)3
					0.26	F(6)A4G4Lac4						0.26	F(6)A4G4Lac4							0.26	F(6)A4G4Lac4						0.26	F(6)A4G4Lac4
50	0.24							0.48								0.05							0.39
51	0.25															0.35
52	0.14				0.63							0.48								0.4							0.39
	100.02		-5.215	-4.78627	94.965			99.99		-4.725	-2.78483	94.795			34.42	100.01		-3.705	-1.11205	94.715			100		-6.365	-3.60614	94.635			99.99		-4.335	0.870887	94.225			99.99		-5.585	4.50389	94.325			100		-5.605	-1.89106	94.315
	95.435

## Sheet: UPLC_NP_H
	UND						Mass Spec confirmation	NAN1								ABS							ABS+JBH							ABS+SPG							ABS+BTG							ABS+BTG+AMF
	% Area	GU						% Area	GU						% Area	% Area	GU						% Area	GU						% Area	GU						% Area	GU	GU	GU				% Area	GU
1	0.06				0.06	jnk		0.05				0.05	jnk			0.05				0.06	jnk							jnk							jnk		0.07				0.07	jnk		0.07				0.07	jnk
	0															0.01	4.03						0.84	4.22	-0.39	-0.464286				0.6	4.12	-0.15	-0.25				0							0	4.02
2	0.25	4.14	-0.08	-0.32	0.45	M3		0.27	4.2	-0.05	-0.185185	0.45	M3			0.24	4.13	-0.03	-0.125	0.45	M3						0.45	M3						0.45	M3		0.51	4.11	-0.06	-0.117647	0.45	M3		0.52	4.11	-0.07	-0.134615	0.45	M3
3	0.28	4.26	-0.28	-1				0.23	4.32							0.24	4.24
																0.01	4.46
								0.02	4.56							0	4.59																				0	4.53						0	4.54
								0	4.66																																			0.01	4.57
4	0.48	4.73	0	0	0.25	F(6)M3		0.21	4.8	0.03	0.142857	0.25	F(6)M3			0.18	4.72	0.05	0.277778	0.25	F(6)M3		1.31	4.66	-0.51	-0.389313	0.3	F(6)M3		0.81	4.72	-0.11	-0.135802	0.25	F(6)M3		0.87	4.76	0.08	0.091954	0.25	F(6)M3		0.89	4.76	0.06	0.0674157	0.25	F(6)M3
					0.18	M3B						0.18	M3B							0.18	M3B						0.44	M3B						0.18	M3B						0.18	M3B						0.18	M3B
					0.05	A1						0.05	A1			0.25	4.77			0.05	A1						0.06	A1						0.05	A1						0.3	A1						0.3	A1
								0.24	4.86
5	0.22	4.91	0	0	0.22	jnk?		0.23	4.98	-0.01	-0.0434783	0.22	jnk?			0.22	4.89	0	0	0.22	jnk?		0.19	4.86	0.03	0.157895	0.22	jnk?						0.22	jnk?						0.22	jnk?						0.22	jnk?
6	0.86	5.09	0	0	0.86	M4		0.81	5.17	0.05	0.0617284	0.86	M4			0.8	5.07	0.06	0.075	0.86	M4		0.91	5.02	-0.05	-0.0549451	0.86	M4		0.83	5.03	0.03	0.0361446	0.86	M4		0.85	5.06	0.01	0.0117647	0.86	M4		0.86	5.05	0	0	0.86	M4
7	0.43	5.29	-0.02	-0.0465116	0.3	A1B		0.39	5.37	0.02	0.0512821	0.3	A1B			0.42	5.27	-0.01	-0.0238095	0.3	A1B		0.1	5.31	0	0	0.04	A1B		4.45	5.26	-1.27	-0.285393	0.3	A1B		4.42	5.32	-0.13	-0.0294118	0.3	A1B		4.47	5.32	0.22	0.049217	0.3	A1B
					0.06	F(6)A1						0.06	F(6)A1							0.06	F(6)A1						0.02	F(6)A1						0.06	F(6)A1						0.82	F(6)A1						0.82	F(6)A1
					0.05	A2						0.05	A2							0.05	A2						0.04	A2						2.82	A2						3.17	A2						3.57	A2
																														0.32	5.45	-0.32	-1				0.31	5.52		0				0.34	5.51		0
8	0.28	5.65	-0.02	-0.0714286	0.26	jnk?		0.27	5.72	-0.01	-0.037037	0.26	jnk?			0.26	5.63	0	0	0.26	jnk?		0.56	5.6	-0.3	-0.535714	0.26	jnk?		0.46	5.56	-0.2	-0.434783	0.26	jnk?		0.64	5.61	-0.38	-0.59375	0.26	jnk?		0.57	5.6	-0.31	-0.54386	0.26	jnk?
9	0.57	5.83	-0.07	-0.122807	0.1	A1G(3)1		0.6	5.92	-0.05	-0.0833333	0.15	A1G(3)1			0.59	5.8	-0.34	-0.576271	0.25	A1G(3)1		1.1	5.71	-0.55	-0.5	0.25	A1G(3)1		17.4	5.74	0.47	0.0270115	0.25	A1G(3)1		17.71	5.79	0.07	0.00395257				17.93	5.79	0.7	0.0390407
					0.05	A2B						0.05	A2B			0.25	5.91	0.16	0.64	0.05	A2B		0.88	5.81	-0.01	-0.0113636	0.05	A2B						0.37	A2B						0.37	A2B						0.37	A2B
					0.05	M4A1						0.05	M4A1							0.05	M4A1						0.05	M4A1						0.05	M4A1						0.11	M4A1						0.11	M4A1
					0.25	F(6)A2						0.25	F(6)A2							0.25	F(6)A2						1.02	F(6)A2						15.44	F(6)A2						15.54	F(6)A2						16.04	F(6)A2
																				0.01	F(6)A1GalNAc1													0.01	F(6)A1GalNAc1						0.01	F(6)A1GalNAc1						0.01	F(6)A1GalNAc1
					0.05	A3						0.05	A3							0.05	A3						0.05	A3						1.75	A3						1.75	A3						2.2	A3
10	16.18	6.17	0.26	0.0160692				15.4	6.25	1.49	0.0967532					14.44	6.15	0.26	0.0180055				16.44	6.09	-0.14	-0.00851582				19.42	6.11	-2.63	-0.135427				15.91	6.13	0.12	0.00754243				15.59	6.11	0.54	0.0346376		A3'
					0.5	F(6)M4A1						0.5	F(6)M4A1							0.5	F(6)M4A1						0.5	F(6)M4A1						1.6	F(6)M4A1						1.6	F(6)M4A1						1.6	F(6)M4A1
					0.75	F(6)A1G1(3)						0.75	F(6)A1G(3)1							0.76	F(6)A1G(3)1						2.26	F(6)A1G(3)1						0.76	F(6)A1G(3)1
					13.44	M5						13.44	M5							13.44	M5						13.44	M5						13.44	M5						13.44	M5						13.44	M5
																1.28	6.25	0.28	0.21875				2.78	6.2	-0.07	-0.0251799				5.43	6.35	0.03	0.00552486				3.56	6.22	-0.6	-0.168539				3.78	6.21	-0.32	-0.0846561
					0.6	A3B						0.6	A3B							0.6	A3B						0.6	A3B						2.96	A3B						2.96	A3B						2.96	A3B
					0.1	F(6)A2B						0.1	F(6)A2B							0.1	F(6)A2B						0.1	F(6)A2B						0.99	F(6)A2B						0.99	F(6)A2B						0.99	F(6)A2B
												0.5	A2G(4)1							0.51	A2G(4)1						1.11	A2G(4)1
					0.35	A2G(3)1						0.35	A2G(3)1							0.35	A2G(3)1						0.35	A2G(3)1						0.35	A2G(3)1		5.55	6.4	0.18	0.0324324				6.72	6.39	0.21	0.03125
																0.94	6.41	-0.29	-0.308511
					0.05	A1G(3)1S(3)1
					0.6	F(6)A3						0.6	F(6)A3							0.6	F(6)A3						0.6	F(6)A3						7.17	F(6)A3						9.28	F(6)A3						10.28	F(6)A3
																														6.84	6.47	-0.16	-0.0233918
					0.05	M4A2						0.05	M4A2							0.05	M4A2						0.05	M4A2						0.45	M4A2						0.45	M4A2						0.45	M4A2
11	0.59	6.67	0.03	0.0508475	0.01	F(6)A3B		0.68	6.75	-0.04	-0.0588235	0.01	F(6)A3B			0.07	6.54	0.05	0.714286	0.01	F(6)A3B		0.1	6.43	0.01	0.1	0.01	F(6)A3B						0.55	F(6)A3B		7.31	6.52	0.01	0.00136799	0.55	F(6)A3B		6.88	6.5	0.05	0.00726744	0.55	F(6)A3B
																																		1.5	F(6)A1G1GlcNAc1						1.5	F(6)A1G1GlcNAc1						1.5	F(6)A1G1GlcNAc1
																				0.01	F(6)A2GalNAc1													0.41	F(6)A2GalNAc1						1.17	F(6)A2GalNAc1						1.17	F(6)A2GalNAc1
					0.1	A4						0.1	A4							0.1	A4						0.1	A4		0.99	6.58	0.01	0.010101	0.1	A4						0.1	A4						0.41	A4
					0.1	A1G(3)1S(6)1						0.1	A1G(3)1S(6)1
					0.05	A3F1						0.05	A3F1			0.67	6.63	-0.23	-0.343284	0.05	A3F1		0.49	6.57	0.22	0.44898	0.05	A3F1		2.9	6.67	-1.84	-0.634483	0.05	A3F1		3.13	6.71	-0.23	-0.0734824	0.05	A3F1		3.6	6.68	-0.35	-0.0972222
					0.01	A2BG(4)1						0.02	A2BG(4)1							0.03	A2BG(4)1						0.03	A2BG(4)1
					0.05	M4A1G(3)1						0.06	M4A1G(3)1							0.06	M4A1G(3)1						0.06	M4A1G(3)1						0.06	M4A1G(3)1
					0.15	M5A1						0.15	M5A1							0.15	M5A1						0.15	M5A1						0.15	M5A1						0.15	M5A1						0.15	M5A1
					0.15	F(6)A2[6]G(4)1						0.15	F(6)A2[6]G(4)1							0.15	F(6)A2[6]G(4)1						0.42	F(6)A2[6]G(4)1
12	0.89	6.79	0.06	0.0674157	0.1	F(6)A2F1		1.2	6.88	-0.24	-0.2	0.1	F(6)A2F1			2.26	6.77	-0.44	-0.19469	0.1	F(6)A2F1		1.35	6.69	-0.01	-0.00740741	0.83	F(6)A2F1						0.1	F(6)A2F1						0.1	F(6)A2F1
					0.75	F(6)A2[3]G(4)1						0.76	F(6)A2[3]G(4)1							1.02	F(6)A2[3]G(4)1						0.41	F(6)A2[3]G(4)1
					0.1	F(6)A2[3]G(3)1						0.1	F(6)A2[3]G(3)1							0.1	F(6)A2[3]G(3)1						0.1	F(6)A2[3]G(3)1						0.1	F(6)A2[3]G(3)1
																				0.6	A2G1GalNAc1													0.6	A2G1GalNAc1						0.6	A2G1GalNAc1						0.6	A2G1GalNAc1
																																									2	F(6)A2GalNAc(4Sul)1						2	F(6)A2GalNAc(4Sul)1
13	0.26	6.95	0.05	0.192308	0.05	A3BG(4)1		0.41	7.03	-0.09	-0.219512	0.05	A3BG(4)1			1.54	6.91	0	0	0.05	A3BG(4)1		0.84	6.84	-0.31	-0.369048	0.05	A3BG(4)1		5.05	6.86	0.23	0.0455446				5.58	6.9	0.23	0.0412186				5.86	6.88	0.26	0.0443686
					0.01	A4B						0.01	A4B							0.01	A4B						0.01	A4B						0.55	A4B						0.55	A4B						0.8	A4B
					0.15	F(6)A2GalNAc2						0.15	F(6)A2GalNAc2							0.76	F(6)A2GalNAc2													0.76	F(6)A2GalNAc2						0.76	F(6)A2GalNAc2						0.76	F(6)A2GalNAc2
					0.1	F(6)A4						0.1	F(6)A4							0.1	F(6)A4						0.1	F(6)A4						3.97	F(6)A4						4.5	F(6)A4						5.06	F(6)A4
												0.01	F(6)A2BG(4)1							0.02	F(6)A2BG(4)1						0.02	F(6)A2BG(4)1
14	5.13	7.09	0.05	0.00974659	4.08	M6		4.52	7.17	0.05	0.0110619	4.08	M6		0.66	4.47	7.05	-0.07	-0.01566	4.08	M6		4.65	7.02	0	0	4.08	M6		7.62	7.03	-0.44	-0.0577428	4.08	M6		5.39	7.04	0.18	0.0333952	4.08	M6		5.27	7.02	-0.4	-0.0759013	4.08	M6
												0.2	F(6)A2G(Sul)1							0.21	F(6)A2G(Sul)1						0.21	F(6)A2G(Sul)1						0.89	F(6)A2G(Sul)1						0.89	F(6)A2G(Sul)1						0.89	F(6)A2G(Sul)1
					0.5	A2G(4)1S(3)1
					0.5	F(6)A3G(3)1						0.5	F(6)A3G(3)1							0.61	F(6)A3G(3)1						0.61	F(6)A3G(3)1						2.11	F(6)A3G(3)1
					0.1	A2F1G1						0.1	A2F1G1							0.1	A2F1G1						0.1	A2F1G1						0.1	A2F1G1						0.6	A2F1G1						0.2	A2F1G1
15	1.44	7.24	0.39	0.270833	0.4	M4A2G(4)1		0.71	7.27	0	0	0.4	M4A2G(4)1			9.25	7.19	-0.91	-0.0983784	0.4	M4A2G(4)1		7.69	7.12	-0.47	-0.0611183	0.4	M4A2G(4)1									1.85	7.13	-0.85	-0.459459				2.04	7.12	-0.74	-0.362745
								1.89	7.32	-0.01	-0.00529101
					0.75	A2G1S1Ac						0.75	A2G1S(3)1(9Ac)							0.75	A2G1S(3)1(9Ac)						0.75	A2G1S(3)1(9Ac)						1	A2G1S(3)1(9Ac)						1	A2G1S(3)1(9Ac)						1	A2G1S(3)1(9Ac)
					0.45	F(6)A3F1						0.45	F(6)A3F1							0.45	F(6)A3F1						0.45	F(6)A3F1		4.95	7.18	-0.53	-0.107071	0.45	F(6)A3F1		4.9	7.21	-1.24	-0.253061	0.45	F(6)A3F1		5.21	7.2	-1.64	-0.314779
					0.15	A2G(4,4)2						0.4	A2G(4,4)2							2.26	A2G(4,4)2						2.26	A2G(4,4)2
												0.01	F(6)A2F1GalNAc1							0.21	F(6)A2F1GalNAc1													1.71	F(6)A2F1GalNAc1						1.71	F(6)A2F1GalNAc1						1.71	F(6)A2F1GalNAc1
																																		1.5	A3G1GlcNAc1						1.5	A3G1GlcNAc1						1.5	A3G1GlcNAc1
												0.2	F(6)M4A1G(4)1							1.1	F(6)M4A1G(4)1						1.1	F(6)M4A1G(4)1
					0.01	F(6)A1GalNAc1S(6)1						0.01	F(6)A1GalNAc1S(6)1
					0.05	F(6)A2G1GalNAc1						0.05	F(6)A2G1GalNAc1							1.16	F(6)A2G1GalNAc1													0.76	F(6)A2G1GalNAc1
																																					0.51	7.35	-0.51	-1
																														0.51	7.31	-0.51	-1
																														0.75	7.4	-0.23	-0.306667	0.51	A3F1G1		0.62	7.43	0	0	0.51	A3F1G1						0.11	A3F1G1
																											0.75	F(6)A2F2
					0.01	A2BG(4)1S(3)1
					0.01	A4F1						0.01	A4F1							0.01	A4F1						0.01	A4F1						0.01	A4F1						0.01	A4F1
16	3.65	7.59	0.18	0.0493151	0.01	F(6)A1G(3)1S(6)1		7.07	7.67	-0.17	-0.0240453	0.01	F(6)A1G(3)1S(6)1			16.38	7.54	-0.52	-0.031746				17.22	7.5	0.65	0.0377468				1.96	7.48	-0.13	-0.0663265				1.33	7.5	0.12	0.0902256				1.63	7.54	-0.1	-0.0613497
												0.02	A2BG(4,4)2							0.29	A2BG(4,4)2						0.29	A2BG(4,4)2
																																		1.55	F(6)A4B						1.55	F(6)A4B						1.55	F(6)A4B
																																					0.69	7.56	-0.06	-0.0869565
					1.5	F(6)A1G1Lac1						1.5	F(6)A1G1Lac1							1.5	F(6)A1G1Lac1						1.5	F(6)A1G1Lac1
																																		0.23	F(6)A3G1GlcNAc1						0.23	F(6)A3G1GlcNAc1						0.23	F(6)A3G1GlcNAc1
					0.01	M4A1G1S(3)1
					0.05	F(6)A2F1G1						0.05	F(6)A2F1G1							0.05	F(6)A2F1G1						1.56	F(6)A2F1G1		5.28	7.63	-0.41	-0.0776515	0.05	F(6)A2F1G1		2.25	7.67	0.1	0.0444444	0.4	F(6)A2F1G1		2.46	7.65	-0.11	-0.0447154
					2.9	F(6)A2G(4,4)2						5.31	F(6)A2G(4,4)2							14.02	F(6)A2G(4,4)2						14.02	F(6)A2G(4,4)2
																				2	F(6)A2G1GalNAc(4Sul)1						2	F(6)A2G1GalNAc(4Sul)1						2	F(6)A2G1GalNAc(4Sul)1
																							3.05	7.64	0.12	0.0393443
					0.01	A2BG(4)1S(6)1						0.01	A2BG1S(6)1
17	1.99	7.72	0.06	0.0301508				2.32	7.82	-0.16	-0.0689655					3.33	7.68	-0.04	-0.012012
					0.01	F(6)A2BG(4)1S(3)1
												0.41	A3BG(4,4)2							0.58	A3BG(4,4)2						0.58	A3BG(4,4)2
																																		0.6	A4G1GlcNAc1						0.6	A4G1GlcNAc1						0.6	A4G1GlcNAc1
					0.01	F(6)A2[3]G(4)1S(3)1																												1.5	F(6)A3G1GalNAc1						1.5	F(6)A3G1GalNAc1						1.5	F(6)A3G1GalNAc1
																																		0.25	A3G1S(9Ac)1						0.25	A3G1S(9Ac)1						0.25	A3G1S(9Ac)1
																																					2.62	7.73	-2.1	-0.801527				2.31	7.72	-1.79	-0.774892
					0.01	F(6)A2GalNAc1S(6)1						0.01	F(6)A2GalNAc1S(6)1
					0.5	F(6)A2F1GalNAc2						0.5	F(6)A2F1GalNAc2							0.52	F(6)A2F1GalNAc2													0.52	F(6)A2F1GalNAc2						0.52	F(6)A2F1GalNAc2						0.52	F(6)A2F1GalNAc2
					0.01	A4BG(4)1						0.02	A4BG(4)1							0.12	A4BG(4)1						0.12	A4BG(4)1
					0.15	F(6)A2BG(4,4)2						0.51	F(6)A2BG(4,4)2							0.87	F(6)A2BG(4,4)2						0.87	F(6)A2BG(4,4)2
					0.01	A2G(4)1S(6)1						0.01	A2G(4)1S(6)1
					0.7	F(6)A3G(4,4)2						0.7	F(6)A3G(4,4)2							0.7	F(6)A3G(4,4)2						2.2	F(6)A3G(4,4)2
18	5.54	8.01	-0.53	-0.0956679	0.01	F(6)A4F1		5.28	8.1	-0.41	-0.0776515	0.01	F(6)A4F1		1.81	3.73	7.96	-0.03	-0.0080429	0.01	F(6)A4F1		3.24	7.91	0.05	0.0154321	0.01	F(6)A4F1		1.56	7.91	-0.32	-0.205128	0.01	F(6)A4F1		1.36	7.94	-0.1	-0.0735294	0.01	F(6)A4F1		1.66	7.92	-0.51	-0.307229
					0.01	F(6)A2F1GalNAc1S(3)1
					0.6	A2G1GalNAc1S(6)1						0.6	A2G1GalNAc1S(6)1
					0.5	F(6)A3F1G1						0.51	F(6)A3F1G1							0.52	F(6)A3F1G1						0.52	F(6)A3F1G1						0.52	F(6)A3F1G1						0.52	F(6)A3F1G1						0.12	F(6)A3F1G1
					0.73	M7D1						0.73	M7D1							0.73	M7D1						0.73	M7D1						0.73	M7D1						0.73	M7D1						0.73	M7D1
					0.5	A2F1G(3)2						0.5	A2F1G(3)2							0.5	A2F1G(3)2						0.5	A2F1G(3)2						0.5	A2F1G(3)2
					0.01	F(6)A2G1G(3Sul)1						0.52	F(6)A2G1G(Sul)1							0.68	F(6)A2G1G(Sul)1						0.68	F(6)A2G1G(Sul)1
					0.2	F(6)A2G(3Sul)1S(3)1
					0.25	A2G(4)2S(3)1(9Ac)						0.25	A2G(4)2S(3)1(9Ac)							0.25	A2G(4)2S(3)1(9Ac)						0.25	A2G(4)2S(3)1(9Ac)
					0.25	A2G(4,4)2S(3)1
					1.5	F(6)A2F1G1GalNAc1						1.5	F(6)A2F1G1GalNAc1							1.51	F(6)A2F1G1GalNAc1													0.01	F(6)A2F1G1GalNAc1						0.01	F(6)A2F1G1GalNAc1						0.01	F(6)A2F1G1GalNAc1
					0.2	F(6)M4A1G(4)1S(3)1
					0.25	F(6)A2[3]G(4)1S(6)1						0.25	F(6)A2[3]G(4)1S(6)1																	1.2	8.08	-0.2	-0.166667				0.68	8.06	0	0				1.23	8.04	0.04	0.0325203
19	0.27	8.17	-0.03	-0.111111	0.01	F(6)A2[3]G(4)1S(6)1		0.7	8.25	0.03	0.0428571	0.01	F(6)A2[3]G(4)1S(6)1			1.21	8.1	-0.05	-0.0413223				0.52	8.06	0.14	0.269231				1.21	8.17	0	0				0.64	8.12	0	0
					0.01	A2BG(4,4)2(3)1
					0.01	F(6)A2BG(4)1S(6)1						0.01	F(6)A2BG(4)1S(6)1
												0.1	F(6)A4BG(4)1							0.11	F(6)A4BG(4)1						0.11	F(6)A4BG(4)1
					0.01	F(6)A2GalNAc2S(6)1						0.61	F(6)A2GalNAc2S(6)1
																																		1.65	F(6)A4G1GlcNAc1						1.65	F(6)A4G1GlcNAc1						2.16	F(6)A4G1GlcNAc1
					0.2	A4F1G1						0.25	A4F1G1							0.55	A4F1G1						0.55	A4F1G1						0.55	A4F1G1		0.96	8.21	-0.07	-0.0729167	0.55	A4F1G1		0.88	8.2	-0.03	-0.0340909	0.25	A4F1G1
20	6.01	8.35	2.498e-16	4.15641e-17	0.25	A3F1G(4,4)2		6.18	8.44	-0.6	-0.0970874	0.5	A3F1G(4,4)2		4.16	1.85	8.33	0.51	0.275676	0.51	A3F1G(4)2		1.7	8.28	-0.04	-0.0235294	0.51	A3F1G(4)2
												0.04	A4BG(4,4)2							0.3	A4BG(4,4)2						0.3	A4BG(4,4)2
																														1.13	8.42	0.02	0.0176991
					0.01	F(6)A2G(3Sul)1S(6)1						0.11	F(6)A2G(3Sul)1S(6)1																								0.27	8.37	-0.12	-0.444444				0.22	8.34	0	0
					0.2	F(6)A2F1GalNAc1S(6)1						0.2	F(6)A2F1GalNAc1S(6)1
					2.4	F(6)A2G(4,4)2S(3)1
					0.9	F(6)M4A1G(4)1S(6)1						0.9	F(6)M4A1G(4)1S(6)1
					0.11	F(6)A3G(3)1S(6)1						0.11	F(6)A3G(3)1S(6)1
					0.5	A3G(3,3,3)3						0.5	A3G(3,3,3)3							1.7	A3G(3,3,3)3						1.7	A3G(3,3,3)3
					0.75	A2G(4,4)2S(6)1						0.76	A2G(4,4)2S(6)1
					0.3	F(6)A2F1G(3)2						0.3	F(6)A2F1G(3)2							0.35	F(6)A2F1G(3)2						0.35	F(6)A2F1G(3)2						0.35	F(6)A2F1G(3)2
					0.8	A3BG(4,4,4)3						1.16	A3BG(4,4,4)3			4.13	8.53	0.62	0.150121	1.73	A3BG(4,4,4)3		3.58	8.48	0.12	0.0335196	1.73	A3BG(4,4,4)3		1.95	8.49	-0.01	-0.00512821
21	0.49	8.47	-0.21	-0.428571	0.01	F(6)A2F1GalNAc2S(6)1						0.01	F(6)A2F1GalNAc2S(6)1																								2.76	8.53	0.01	0.00362319				2.49	8.51	-0.29	-0.116466
					0.01	A4BG(4)1S(3)1
					0.05	A4BF1G1						0.25	A4BF1G1							0.3	A4BF1G1						0.3	A4BF1G1						0.3	A4BF1G1						0.3	A4BF1G1						0.05	A4BF1G1
22	1.75	8.59	-0.11	-0.0628571	0.75	F(6)A2F2GalNAc2		2.39	8.69	0.05	0.0209205	0.75	F(6)A2F2GalNAc2							0.75	F(6)A2F2GalNAc2													0.75	F(6)A2F2GalNAc2						0.75	F(6)A2F2GalNAc2						0.75	F(6)A2F2GalNAc2
					0.25	F(6)A4F2						0.25	F(6)A4F2							0.25	F(6)A4F2						0.25	F(6)A4F2						0.25	F(6)A4F2						0.25	F(6)A4F2
					0.01	A3BG(4,4)2S(3)1
					0.01	F(6)A2BG(4,4)2S(3)1
					0.2	F(6)A4G(3,3)2						0.21	F(6)A4G(3,3)2							0.22	F(6)A4G(3,3)2						0.22	F(6)A4G(3,3)2						0.22	F(6)A4G(3,3)2
					0.01	F(6)A3F1G1S(3)1
					0.4	F(6)A2G1GalNAc1S(6)1						0.41	F(6)A2G1GalNAc1S(6)1
					0.01	A2BG(4,4)2S(6)1						0.02	A2BG(4,4)2S(6)1
																																		0.82	F(6)A3F1G1GalNAc1						0.82	F(6)A3F1G1GalNAc1						0.82	F(6)A3F1G1GalNAc1
																																		0.8	A3G2GlcNAc2						0.8	A3G2GlcNAc2						0.8	A3G2GlcNAc2
												1.3	F(6)A3G(4)2GalNAc1							1.5	F(6)A3G(4)2GalNAc1
23	11.41	8.78	0.1	0.00876424	1.5	F(6)A3G(3,4,4)3		10.92	8.87	-0.12	-0.010989	1.5	F(6)A3G(3,4,4)3		9.37	2.04	8.71	-0.14	-0.0686275	1.5	F(6)A3G(3,4,4)3		2.12	8.66	-0.22	-0.103774	1.5	F(6)A3G(3,4,4)3		1.24	8.77	-0.24	-0.193548				1.18	8.78	-0.58	-0.491525				1.03	8.76	-0.63	-0.61165
					0.01	F(6)A2G1G(3Sul)1S(3)1
					0.1	A4BG(4)1S(6)1						0.1	A4BG(4)1S(6)1
					0.4	M8						0.4	M8							0.4	M8						0.4	M8						0.4	M8						0.4	M8						0.4	M8
					2	F(6)A2G1GalNAc(Sul)1S(6)1						2	F(6)A2G1GalNAc(Sul)1S(6)1
					0.6	F(6)A2GalNAc2sS(3,6)1
					0.1	F(6)A4BG1S(3)1
																							10.11	8.84	-2.44	-0.241345	0.82	F(6)A3F1G(4)2
					6.8	F(6)A2G(4,4)2S(6)1						6.8	F(6)A2G(4,4)2S(6)1
24	2.74	8.93	-0.15	-0.0547445	0.01	F(6)A2G(4,4)2S(6)1		5.35	9.05	0.19	0.035514	1.51	F(6)A2G(4,4)2S(6)1			9.11	8.9	-2.6	-0.285401											1.17	8.9	-0.01	-0.00854701				1.25	8.95	-0.09	-0.072				1.08	8.93	0.03	0.0277778
																																		0.4	F(6)A3G2GlcNAc2						0.4	F(6)A3G2GlcNAc2						0.4	F(6)A3G2GlcNAc2
					0.34	M8						0.34	M8							0.34	M8						0.34	M8						0.34	M8						0.34	M8						0.34	M8
					0.01	F(6)A2F1GalNAc2S(6)1						0.01	F(6)A2F1GalNAc2S(6)1
					0.01	A2BG(4,4)2S(3,3)2
					0.01	F(6)A2BG(4,4)2S(6)1						0.26	F(6)A2BG(4,4)2S(6)1
					0.01	A3BG(4,4)2S(6)1						0.16	A3BG(4,4)2S(6)1
					2.2	F(6)A3G(4,4,4)3						3.26	F(6)A3G(4,4,4)3							5.37	F(6)A3G(4,4,4)3						5.37	F(6)A3G(4,4,4)3
25	1.94	9.14	-0.19	-0.0979381	0.5	F(6)A3G(4,4,4)3		1.06	9.28	-0.24	-0.226415	0.5	F(6)A3G(4,4,4)3		1.12	0.66	9.01	0	0	0.5	F(6)A3G(4,4,4)3						0.5	F(6)A3G(4,4,4)3
					0.05	F(6)A2G1G(3Sul)1S(6)1						0.15	F(6)A2G1G(3Sul)1S(6)1
												0.1	F(6)A4BG(4,4)2							0.42	F(6)A4BG(4,4)2						0.42	F(6)A4BG(4,4)2
					0.05	A4F1G1S(3)1
					0.4	A3BG(4,4)2S(3,3)2
												0.07	F(6)A3BG(4,4,4)3							0.54	F(6)A3BG(4,4,4)3		0.32	9.24	0	0	0.54	F(6)A3BG(4,4,4)3
																0.16	9.2	-0.06	-0.375															0.62	F(6)A4G2GlcNAc2						0.62	F(6)A4G2GlcNAc2						0.62	F(6)A4G2GlcNAc2
					0.35	F(6)A2BG(4,4)2S(3,3)2
					0.25	A3F1G(4)2S(3)1
26	1.1	9.35	0	0				1.6	9.47	0.03	0.01875				0.06	1.04	9.32	-1.38778e-16	-1.3344e-16				0.37	9.33	-0.05	-0.135135				0.57	9.27	-0.16	-0.280702				0.6	9.3	-0.19	-0.316667				0.66	9.29	-0.15	-0.227273
					0.01	F(6)A3F1G1S(6)1						0.01	F(6)A3F1G1S(6)1
					0.01	A2BG(4,4)2S(3,6)2
					0.6	F(6)A3F1G(4)2GalNAc1						0.82	F(6)A3F1G(4)2GalNAc1							0.82	F(6)A3F1G(4)2GalNAc1
					0.01	F(6)A2G1GalNAc1S(3,6)2
					0.01	F(6)A2G(4,4)2S(3,3)2
																																		0.41	F(6)A3F2G2						0.41	F(6)A3F2G2						0.26	F(6)A3F2G2
					0.01	A2G(4,4)2S(3,6)2
					0.01	A4BG(4,4)2S(3)1
					0.25	A3G(4,4)3S(9Ac)1						0.25	A3G(4,4)3S(9Ac)1							0.25	A3G(4,4)3S(9Ac)1						0.25	A3G(4,4)3S(9Ac)1
					0.01	F(6)A2F1G1GalNAc1S(6)1						0.01	F(6)A2F1G1GalNAc1S(6)1
												0.02	A4BG(4,4,4)3							0.07	A4BG(4,4,4)3						0.07	A4BG(4,4,4)3
					0.01	F(6)A4BG(4)1S(6)1						0.01	F(6)A4BG(4)1S(6)1
					0.01	A3F1G(4)2S(6)1						0.01	A3F1G(4,4)2S(6)1
					0.01	F(6)A4G(3,3)2S(3)1
27	7.42	9.58	-0.03	-0.00404313	0.59	M9		2.72	9.75	-0.02	-0.00735294	0.59	M9		6.32	0.51	9.5	-0.52	-1.01961	0.59	M9		0.41	9.47	0.18	0.439024	0.59	M9		0.98	9.5	-0.39	-0.397959	0.59	M9		0.94	9.53	-0.35	-0.37234	0.59	M9		0.85	9.49	-0.26	-0.305882	0.59	M9
					1.5	F(6)A2G(4,4)2S(3,6)2
					0.2	A4BF1G1S(3)1
					0.7	F(6)A2G1GalNAc1S(6,6)2						0.7	F(6)A2G1GalNAc1S(6,6)2
					1.2	F(6)A3G(4)2GalNAc1S(3)1
					0.3	A3BG(4,4,4)3S(3)1
					0.3	A4F1G1S(6)1						0.3	A4F1G(4)1S(6)1
					1.1	A2G(4,4)2S(6,6)2						1.1	A2G(4,4)2S(6,6)2
					0.5	F(6)A2G1G(3Sul)1S(3,3)2
					0.15	A3BG(4,4)2S(3,6)2
					0.25	A2BG(4,4)2S(6,6)2						0.25	A2BG(4,4)2S(6,6)2
					0.25	F(6)A2BG(4,4)2S(3,6)2
					0.2	A4BG(4,4)2S(6)1						0.21	A4BG(4,4)2S(6)1
					0.05	F(6)A2F1G(3)2S(6)1						0.05	F(6)A2F1G(3)2S(6)1
					0.1	A3G(3,3,3)3S(6)1		1.29	9.89	-0.99	-0.767442	0.3	A3G(3,3,3)3S(6)1			0.59	9.66	0.01	0.0169492				0.46	9.61		0				0.68	9.77	0.93	1.36765				0.58	9.8	-0.18	-0.310345				0.79	9.8	0.51	0.64557
28	1.07	9.91	-0.43	-0.401869				1.69	10.04	-0.8	-0.473373					1.12	9.78	0.04	0.0357143				1.24	9.73	-0.08	-0.0645161								0.4	A3G3GlcNAc3						0.4	A3G3GlcNAc3						0.4	A3G3GlcNAc3
					0.3	F(6)A4G(3,3,3)3						0.31	F(6)A4G(3,3,3)3							0.31	F(6)A4G(3,3,3)3						0.31	F(6)A4G(3,3,3)3						0.31	F(6)A4G(3,3,3)3
					0.01	A3BG(4,4,4)3S(6)1						0.22	A3BG(4,4,4)3S(6)1
					0.01	F(6)A3BG(4,4,4)3S(3)1
					0.01	F(6)A4G(3,3)2S(6)1						0.01	F(6)A4G(3,3)2S(6)1
					0.01	F(6)A3G(4,4,4)3S(3)1
					0.3	F(6)A4BG(4,4,4)3						0.35	F(6)A4BG(4,4,4)3							0.85	F(6)A4BG(4,4,4)3						0.85	F(6)A4BG(4,4,4)3
29	1.41	10.05	-0.78	-0.553191	0.1	F(6)A2G1G(3Sul)1S(3,6)2		1.04	10.17	-0.61	-0.586538				0.23	1.18	9.97	-0.48	-0.40678				1.04	9.92	-0.49	-0.471154											0.11	10.06	0.79	7.18182
					0.01	A3BG(4,4,4)3S(3,3)2
					0.01	A3BG(4,4)2S(6,6)2						0.01	A3BG(4,4)2S(6,6)2
					0.01	A4BG(4,4,4)3S(3)1
					0.05	A4BF1G1S(6)1						0.05	A4BF1G(4)1S(6)1
					0.3	A4G3GlcNAc3						0.3	A4G3GlcNAc3							0.3	A4G3GlcNAc3						0.3	A4G3GlcNAc3						0.9	A4G3GlcNAc3						0.9	A4G3GlcNAc3						0.9	A4G3GlcNAc3
					0.05	F(6)A4BG(4,4)2S(3)1
					0.05	F(6)A3BG(4,4,4)3S(6)1						0.07	F(6)A3BG(4,4,4)3S(6)1
					0.03	A4BG(4,4)2S(3,3)2
					0.02	F(6)A3F1G(4)2GalNAc1S(3)1
30	4.29	10.14	0.06	0.013986	0.05	A4BG(4,4,4,4)4		6.39	10.27	-0.99	-0.15493	0.05	A4BG(4,4,4,4)4		0.74	3.55	10.08	-0.09	-0.0253521	0.05	A4BG(4,4,4,4)4		3.52	10.04	0.09	0.0255682	0.05	A4BG(4,4,4,4)4		0.83	10.23	0.25	0.301205				0.89	10.25	0.19	0.213483				0.64	10.24	-0.27	-0.421875
																																		0.2	F(6)A3G3GlcNAc3						0.2	F(6)A3G3GlcNAc3						0.2	F(6)A3G3GlcNAc3
					0.2	F(6)A3F1G(4)2GalNAc1S(3)1																												0.45	F(6)A4F2G2						0.45	F(6)A4F2G2						0.15	F(6)A4F2G2
					1.4	A3G(4)3Lac1						1.5	A3G(4)3Lac1							1.5	A3G(4)3Lac1						1.5	A3G(4)3Lac1
					0.1	F(6)A2BG2S(6,6)2						0.1	F(6)A2BG2S(6,6)2
					0.4	F(6)A2G(4,4)2S(6,6)2						0.4	F(6)A2G(4,4)2S(6,6)2
					0.2	F(6)A3F2G(4)3						0.4	F(6)A3F2G(4)3							0.41	F(6)A3F2G(4)3						0.41	F(6)A3F2G(4)3
					0.1	F(6)A3G(4,4,4)3S(6)1						1.05	F(6)A3G(4,4,4)3S(6)1
					1.9	F(6)A4G(4,4,4,4)4						1.9	F(6)A4G(4,4,4,4)4							1.9	F(6)A4G(4,4,4,4)4						1.9	F(6)A4G(4,4,4,4)4
31	0.91	10.3	0.15	0.164835	0.6	F(6)A4G(4,4,4,4)4		1.77	10.44	-0.56	-0.316384	0.77	F(6)A4G(4,4,4,4)4			2.31	10.24	0.09	0.038961	1.97	F(6)A4G(4,4,4,4)4		2.6	10.2	0.08	0.0307692	1.97	F(6)A4G(4,4,4,4)4
					0.01	F(6)A3G(4,4,4)3S(6)1						0.01	F(6)A3G(4,4,4)3S(6)1
					0.01	A3BG3S(3,6)2
					0.01	F(6)A3BG3S(3,3)2
					0.43	M9-Glc						0.43	M9-Glc							0.43	M9-Glc						0.43	M9-Glc						0.43	M9-Glc						0.43	M9-Glc						0.43	M9-Glc
32	0.77	10.44	-0.04	-0.0519481	0.01	F(6)A2G1G(3Sul)1S(6,6)2		0.57	10.63	-0.06	-0.105263	0.01	F(6)A2G1G(3Sul)1S(6,6)2		0.49	0.28	10.42	0	0											0.37	10.6	0.21	0.567568				0.18	10.63	0.33	1.83333				0.41	10.51	0	0
																																		0.51	F(6)A4F2G2GlcNAc1						0.51	F(6)A4F2G2GlcNAc1
					0.23	F(6)A3G(4)3Lac1						0.23	F(6)A3G(4)3Lac1							0.23	F(6)A3G(4)3Lac1						0.23	F(6)A3G(4)3Lac1
					0.01	F(6)A4BG(4,4)2S(6)1						0.02	F(6)A4BG2S(6)1
					0.01	F(6)A4G(3,3,3)3S(3)1
					0.05	A4BG(4,4,4)3S(6)1						0.05	A4BG3S(6)1
					0.01	A4BG(4,4,4)3S(3,3)2
					0.01	A4BG(4,4)2S(3,6)2
					0.05	F(6)A4F2G(4)3						0.05	F(6)A4F2G(4)3
					0.05	F(6)A4BG(4,4)2S(3,3)2														0.05	F(6)A4F2G(4)3						0.05	F(6)A4F2G(4)3
					0.05	A3BG(4,4,4)3S(6,6)2						0.15	A3BG(4,4,4)3S(6,6)2
					0.1	F(6)A3G(4)2GalNAc1S(3,3)2
					0.15	F(6)A3G(4,4,4)3S(3,3)2
33	1.29	10.7	-0.01	-0.00775194	0.8	F(6)A3G(4,4,4)3S(3,3)2		0.53	10.89	0.14	0.264151				1.12	0.17	10.66	0	0				0.19	10.75	-0.02	-0.105263											0.24	10.76	-0.17	-0.708333				0.18	10.75	-0.11	-0.611111
					0.17	F(6)A4BG(4,4,4,4)4						0.17	F(6)A4BG(4,4,4,4)4							0.17	F(6)A4BG(4,4,4,4)4						0.17	F(6)A4BG(4,4,4,4)4
					0.01	F(6)A4BG(4,4)2S(3,6)2
																																		0.07	F(6)A4G3GlcNAc3						0.07	F(6)A4G3GlcNAc3						0.07	F(6)A4G3GlcNAc3
					0.3	A3G(3,3,3)3S(6,6)2						0.5	A3G(3,3,3)3S(6,6)2
34	1.26	10.78	-0.2	-0.15873	0.05	F(6)A4BG(4,4,4)3S(3)1		0.32	11.05	-0.26	-0.8125				1.07	0.19	10.78	-0.19	-1
												0.01	F(6)A3F2G(4)3S(6)1
					0.01	F(6)A3BG(4,4,4)3S(3,6)2
					0.05	A3BG(4,4,4)3S(3,3,3)3
					0.05	A4BG(4,4)2S(6,6)2						0.05	A4BG(4,4)2S(6,6)2
					0.9	F(6)A3G(4,4,4)3S(3,6)2
35	1.47	10.92	-0.66	-0.44898	0.01	F(6)A4G(3,4,4,4)4S(3)1		0.6	11.17	0.1	0.166667				1.61	0.28	11.01	-0.23	-0.821429				0.83	11.16	-0.23	-0.277108				0.27	11.08	0.23	0.851852	0.5	F(6)A4F2G2GlcNAc2		0.25	11.09	0.25	1	0.5	F(6)A4F2G2GlcNAc2		0.18	11.09	0.32	1.77778	0.5	F(6)A4F2G2GlcNAc2
					0.2	F(6)A3G2GalNAc1S(6,6)2						0.2	F(6)A3G2GalNAc1S(6,6)2
					0.1	A3G(4)3Lac1S(3)1
					0.3	F(6)A4BG(4,4)2S(6,6)2						0.3	F(6)A4BG(4,4)2S(6,6)2
					0.2	F(6)A4BG(4,4,4)3S(6)1						0.2	F(6)A4BG(4,4,4)3S(6)1
36	0.42	11.03	-0.02	-0.047619	0.3	F(6)A4BG(4,4,4)3S(6)1		0.45	11.29	0	0	0.3	F(6)A4BG(4,4,4)3S(6)1
					0.05	F(6)A3BG(4,4,4)3S(3,3,3)3
					0.05	F(6)A3G(4,4,4)3S(6,6)2						0.85	F(6)A3G(4,4,4)3S(6,6)2
37	1.52	11.24	-0.01	-0.00657895	0.2	F(6)A3F2G(4,4,4)3S(3,3)2		2.43	11.38	0.08	0.0329218				0.96	0.56	11.15	-0.01	-0.0178571
					0.2	F(6)A3BG(4,4,4)3S(6,6)2						0.3	F(6)A3BG3S(6,6)2
					0.2	A3BG(4,4,4)3S(3,3,6)3
					0.6	A4G(4,4,4)4Lac1						0.6	A4G(4,4,4)4Lac1							0.6	A4G(4,4,4)4Lac1						0.6	A4G(4,4,4)4Lac1
					0.2	A3G(4,4,4)3S(3,3,6)3
					0.1	F(6)A3G3S(3,3,3)3
					0.01	F(6)A4G(4,4,4,4)4S(6)1						0.91	F(6)A4G(4,4,4,4)4S(6)1																															0.2	11.22	-0.2	-1
38	1.56	11.46	-0.22	-0.141026	0.02	F(6)A4G(4,4,4,4)4S(6)1		1.91	11.62	-0.49	-0.256545	0.02	F(6)A4G(4,4,4,4)4S(6)1			1.64	11.41	-0.04	-0.0243902				1.67	11.4	-0.07	-0.0419162				0.28	11.51	0.28	1				0.26	11.53	-0.06	-0.230769				0.32	11.51	-0.12	-0.375
																																		0.2	A4G4GlcNAc4						0.2	A4G4GlcNAc4						0.2	A4G4GlcNAc4
					0.01	F(6)A3BG3S(3,3,6)3
					0.8	A3G(4)3Lac2						0.8	A3G(4)3Lac2							0.8	A3G(4)3Lac2						0.8	A3G(4)3Lac2
					0.4	F(6)A4G(4,4,4)4Lac1						0.4	F(6)A4G(4,4,4)4Lac1							0.4	F(6)A4G(4,4,4)4Lac1						0.4	F(6)A4G(4,4,4)4Lac1
					0.01	F(6)A4G(4,4,4,4)4S(3,3)2
					0.1	F(6)A4F2G(4,4)4						0.2	F(6)A4F2G(4,4)4							0.4	F(6)A4F2G(4,4)4						0.4	F(6)A4F2G(4,4)4
39	1.41	11.61	-0.65	-0.460993	0.2	A3G(4,4,4)3S(3,6,6)3		0.8	11.77	0.43	0.5375				0.35	1.06	11.54	0.59	0.556604				0.98	11.53	0.67	0.683673											0.12	11.73	-0.12	-1				0.1	11.85	-0.1	-1
					0.01	F(6)A3F2G(4,4,4)3S(3,6)2
					0.4	F(6)A3G(4)3Lac2						0.4	F(6)A3G(4)3Lac2							0.4	F(6)A3G(4)3Lac2						0.4	F(6)A3G(4)3Lac2
					0.1	A3BG3S(3,6,6)3
												0.83	F(6)A4G(4,4,4)4Lac1							1.25	F(6)A4G(4,4,4)4Lac1						1.25	F(6)A4G(4,4,4)4Lac1
					0.05	F(6)A3G(4,4,4)3S(3,3,6)3
40	1.65	11.92	-0.25	-0.151515	0.1	F(6)A4F2G(4,4)4S(3)1		0.31	12.19	0.07	0.225806				1.22	0.43	12.33	-0.01	-0.0232558				2.1	12.61	-0.37	-0.17619											0.18	11.88	0.18	1				0.04	12.02	0.32	8
					0.1	F(6)A3BG(4,4,4)3S(3,6,6)3
					0.15	F(6)A4G(4,4)4Lac2						0.17	F(6)A4G(4,4)4Lac2							0.62	F(6)A4G(4,4)4Lac2						0.62	F(6)A4G(4,4)4Lac2
					0.1	F(6)A4G(4,4,4,4)4S(3,6)2
					0.15	F(6)A4F2G(4,4,4)4Lac1						0.21	F(6)A4F2G(4,4,4)4Lac1		2.3	1.61	12.62	-0.3	-0.186335	0.51	F(6)A4F2G(4,4,4)4Lac1						0.51	F(6)A4F2G(4,4,4)4Lac1
					0.8	F(6)A3G(4,4,4)3S(3,6,6)3																												0.36	F(6)A4G4GlcNAc4						0.36	F(6)A4G4GlcNAc4						0.36	F(6)A4G4GlcNAc4
41	1.71	12.15	-0.41	-0.239766	0.4	A3G(4,4,4)3S(6,6,6)3		1.38	12.61	-0.02	-0.0144928	0.4	A3G(4,4,4)3S(6,6,6)3
					0.2	A3BG(4,4,4)3S(6,6,6)3						0.2	A3BG(4,4,4)3S(6,6,6)3
					0.2	F(6)A4F2G(4,4)4S(6)1						0.2	F(6)A4F2G(4,4,4,4)4S(6)1
					0.05	F(6)A4G(4,4,4,4)4S(6,6)2						0.26	F(6)A4G(4,4,4,4)4S(6,6)2
					0.05	F(6)A4G(4,4,4,4)4S(3,3,3)3
					0.2	F(6)A3G(4,4,4)3S(6,6,6)3						0.2	F(6)A3G(4,4,4)3S(6,6,6)3
					0.1	F(6)A3BG(4,4,4)3S(6,6,6)3						0.1	F(6)A3BG(4,4,4)3S(6,6,6)3
					0.1	F(6)A4G(4,4,4)4Lac1S(3)1
42	1.62	12.59	-0.41	-0.253086	0.8	F(6)A4G(4,4,4,4)4S(3,3,6)3		1.38	12.79	-0.38	-0.275362
					0.4	A3G3Lac3						0.4	A3G3Lac3							0.4	A3G3Lac3						0.4	A3G3Lac3
					0.01	F(6)A4G(4,4,4)4Lac1S(6)1						0.4	F(6)A4G(4,4,4)4Lac1S(6)1
43	0.58	12.73	-0.08	-0.137931	0.2	F(6)A4G(4,4,4,4)4S(3,6,6)3
					0.2	F(6)A3G(4)3Lac3						0.2	F(6)A3G(4)3Lac3							0.2	F(6)A3G(4)3Lac3						0.2	F(6)A3G(4)3Lac3
					0.1	F(6)A4G(4,4,4,4)4S(3,3,3,3)4
44	0.55	13.09	-0.02	-0.0363636				1.73	13.74	-0.18	-0.104046				0.53	0.02	13.12	-0.02	-1				1.23	13.68	-0.13	-0.105691
					0.53	F(6)A4G(4,4,4)4Lac1S(3,3)2
45	1.03	13.23	-0.04	-0.038835											0.69	0.34	13.47	0	0
												0.12	F(6)A4F2G4Lac1S(6)1
					0.39	F(6)A4G(4,4,4)4Lac1S(3,6)2
					0.3	F(6)A4F2G(4,4)4Lac2						0.4	F(6)A4F2G(4,4)4Lac2							0.5	F(6)A4F2G(4,4)4Lac2						0.5	F(6)A4F2G(4,4)4Lac2
					0.3	F(6)A4G4Lac2S(6)1						0.4	F(6)A4G4Lac2S(6)1
46	0.69	13.61	-0.04	-0.057971	0.02	F(6)A4G4Lac1S(6,6)2						0.02	F(6)A4G4Lac1S(6,6)2			0.86	13.69	-0.1	-0.116279
					0.01	F(6)A4F2G4Lac1S(3,3)2
					0.01	F(6)A4G(4,4,4,4)4S(3,3,6,6)4
					0.6	A4G(4)4Lac3						0.6	A4G(4)4Lac3							0.6	A4G4Lac3						0.6	A4G4Lac3
					0.01	F(6)A4G(4,4,4,4)4S(6,6,6)3						0.01	F(6)A4G(4,4,4,4)4S(6,6,6)3
47	0.44	13.72	0	0	0.2	F(6)A4G(4,4,4)4Lac1S(3,3,3)3		0.16	14.56	-0.09	-0.5625				0.36	0.08	14.1	-0.01	-0.125				0.8	14.76	-0.17	-0.2125
					0.07	F(6)A4G(4)4Lac3						0.07	F(6)A4G(4)4Lac3							0.07	F(6)A4G4Lac3						0.07	F(6)A4G4Lac3
					0.02	F(6)A4F2G(4,4,4)4Lac1S(3,6)2
					0.1	F(6)A4F2G(4,4)4Lac2S(3)1
					0.05	F(6)A4F2G4Lac1S(3,3,3)3
48	0.72	14.24	-0.07	-0.0972222	0.1	F(6)A4F2G(4,4)4Lac2S(6)1		0.9	14.94	-0.01	-0.0111111	0.1	F(6)A4F2G(4,4)4Lac2S(6)1		0.55	0.7	14.79	-0.14	-0.2
					0.05	F(6)A4G4Lac2S(6,6)2						0.05	F(6)A4G4Lac2S(6,6)2
					0.2	A4G4Lac4						0.2	A4G4Lac4							0.2	A4G4Lac4						0.2	A4G4Lac4
					0.02	F(6)A4G(4,4)4Lac2S(3,3,3)3
					0.18	F(6)A4F2G(4,4,4)4Lac1S(6,6)2						0.18	F(6)A4F2G(4,4,4)4Lac1S(6,6)2
					0.1	F(6)A4F2G(4,4,4)4Lac1S(3,3,6)3
49	0.53	14.7	-0.07	-0.132075	0.1	F(6)A4G(4,4)4Lac2S(3,3,6)3
					0.36	F(6)A4G4Lac4						0.36	F(6)A4G4Lac4							0.36	F(6)A4G4Lac4						0.36	F(6)A4G4Lac4
50	0.39							0.62		0	0					0.04							0.49
51	0.28															0.43
52	0.15				0.82							0.62								0.47							0.49
	99.95				95.19			99.99				95.08			35.72	100.03				94.84			100.02				94.8			100.01				94.31			100.03				94.38			99.97				94.38

## Sheet: UPLC_AF_D
	UND						Mass Spec confirmation	NAN1								ABS							ABS+JBH							ABS+SPG							ABS+BTG							ABS+BTG+AMF
	% Area	GU						% Area	GU							% Area	GU						% Area	GU						% Area	GU						% Area	GU						% Area	GU
1	0.02				0.02	jnk?		0.03				0.03	jnk?			0.03				0.03	jnk?							jnk?							jnk?		0.04				0.04	jnk?		0.04				0.04	jnk?
																0	4.02						0.86	4.23	-0.54	-0.627907				0.37	4.25	-0.05	-0.135135											0	4.02
2	0.04	4.18	0	0	0.32	M3		0.04	4.19	0.01	0.0322581	0.32	M3			0.04	4.13	1.73472e-17	5.42101e-17	0.32	M3						0.32	M3						0.32	M3		0.36	4.24	-0.04	-0.111111	0.32	M3		0.35	4.24	-0.04	-0.111111	0.32	M3
3	0.26	4.29						0.25	4.32							0.26	4.24
																0.02	4.47
								0.02	4.57							0	4.59																											0.01	4.59
4	0.22	4.78	0.01	0.0172414	0.35	F(6)M3		0.21	4.8	0.02	0.0363636	0.35	F(6)M3			0.22	4.71	0	0	0.35	F(6)M3		1.71	4.68	-0.55	-0.321637	0.65	F(6)M3		0.93	4.76	-0.27	-0.290323	0.35	F(6)M3		1.01	4.77	-0.28	-0.277228	0.35	F(6)M3		1	4.78	-0.27	-0.27	0.35	F(6)M3
					0.15	M3B						0.15	M3B							0.15	M3B						0.24	M3B						0.15	M3B						0.15	M3B						0.15	M3B
					0.07	A1						0.07	A1							0.07	A1						0.27	A1						0.07	A1						0.14	A1						0.14	A1
	0.36	4.84						0.34	4.87							0.35	4.77
5	0.09	4.95	0	0	0.09	jnk?		0.1	4.97	-0.01	-0.1	0.09	jnk?			0.1	4.89	-0.01	-0.1	0.09	jnk?		0.08	4.88	0.01	0.125	0.09	jnk?						0.09	jnk?						0.09	jnk?						0.09	jnk?
6	0.5	5.14	0	0	0.5	M4		0.5	5.17	0	0	0.5	M4			0.51	5.07	-0.01	-0.0196078	0.5	M4		0.64	5.04	-0.14	-0.21875	0.5	M4		0.55	5.06	-0.05	-0.0909091	0.5	M4		0.57	5.06	-0.07	-0.122807	0.5	M4		0.57	5.07	-0.07	-0.122807	0.5	M4
7	0.69	5.35	0.03	0.0434783	0.12	A1B		0.69	5.37	0.03	0.0434783	0.12	A1B			0.73	5.27	-0.01	-0.0136986	0.12	A1B		0.13	5.33	-1.9082e-17	-1.46784e-16	0.03	A1B		6.64	5.31	-0.38	-0.0572289	0.12	A1B		6.74	5.33	0.33	0.0489614	0.12	A1B		6.69	5.34	0.25	0.0373692	0.12	A1B
					0.3	F(6)A1						0.3	F(6)A1							0.3	F(6)A1						0.01	F(6)A1						0.3	F(6)A1						0.81	F(6)A1						0.81	F(6)A1
					0.3	A2						0.3	A2							0.3	A2						0.1	A2						5.84	A2						6.14	A2						6.44	A2
																														0.43	5.49	-0.43	-1				0.4	5.53	-0.4	-1				0.43	5.53
8	0.15	5.71	0	0	0.15	jnk?		0.16	5.73	-0.01	-0.0625	0.15	jnk?			0.15	5.63	0	0	0.15	jnk?		0.48	5.62	-0.32	-0.666667	0.15	jnk?		0.61	5.61	-0.46	-0.754098	0.15	jnk?		0.79	5.62	-0.64	-0.810127	0.15	jnk?		0.71	5.62	-0.56	-0.788732	0.15	jnk?
9	0.81	5.9	0.09	0.111111	0.05	A1G(3)1		0.88	5.92	0.03	0.0340909	0.06	A1G(3)1			0.9	5.8	-0.02	-0.0222222	0.07	A1G(3)1		1.66	5.73	0	0	0.07	A1G(3)1		18.7	5.78	0.01	0.000534759	0.07	A1G(3)1		19.86	5.8	0.14	0.00704935				19.84	5.81	0.5	0.0252016
					0.05	A2B						0.05	A2B							0.05	A2B						0.05	A2B						0.32	A2B						0.32	A2B						0.32	A2B
					0.2	M4A1						0.2	M4A1							0.2	M4A1						0.2	M4A1						0.2	M4A1						0.36	M4A1						0.36	M4A1
					0.55	F(6)A2						0.55	F(6)A2							0.55	F(6)A2						1.57	F(6)A2						17.21	F(6)A2						17.41	F(6)A2						18.41	F(6)A2
																				0.01	F(6)A1GalNAc1													0.01	F(6)A1GalNAc1						0.01	F(6)A1GalNAc1						0.01	F(6)A1GalNAc1
																0.21	5.9	-0.16	-0.761905				0.95	5.83	-0.57	-0.6
					0.05	A3						0.05	A3							0.05	A3						0.15	A3						1.9	A3						1.9	A3						2.48	A3
10	12.4	6.23	0.48	0.0387097				11.63	6.25	0.79	0.0679278					11.5	6.14	0.53	0.046087				13.56	6.11	-0.53	-0.0390855				16.09	6.15	-1.76	-0.109385				14.02	6.14	-0.1	-0.00713267				13.59	6.13	0.47	0.0345843		A3'
					0.9	F(6)M4A1						0.9	F(6)M4A1							0.9	F(6)M4A1						0.9	F(6)M4A1						2.2	F(6)M4A1						2.2	F(6)M4A1						2.2	F(6)M4A1
					0.5	F(6)A1G(3)1						0.5	F(6)A1G(3)1							0.51	F(6)A1G(3)1						2.51	F(6)A1G(3)1						0.51	F(6)A1G(3)1
					10.62	M5						10.62	M5							10.62	M5						10.62	M5						10.62	M5						10.62	M5						10.62	M5
					0.3	A3B						0.3	A3B			1.6	6.31	-0.35	-0.21875	0.3	A3B		3.62	6.22	-1.57	-0.433702	0.3	A3B		5.85	6.39	0.15	0.025641	3.05	A3B		2.57	6.22	0.03	0.0116732	3.05	A3B		2.89	6.23	0.11	0.0380623	3.05	A3B
					0.1	F(6)A2B						0.1	F(6)A2B							0.1	F(6)A2B						0.1	F(6)A2B						0.65	F(6)A2B						0.65	F(6)A2B						0.65	F(6)A2B
								0.8	6.42	-0.01	-0.0125	0.34	A2G(4)1			0.84	6.41	0	0	1.04	A2G(4)1						1.94	A2G(4)1									6.03	6.41	0.25	0.0414594				7.63	6.41	0.35	0.0458716
					0.3	A2G(3)1						0.3	A2G(3)1							0.3	A2G(3)1						0.3	A2G(3)1						0.3	A2G(3)1
					0.01	A1G1S(3)1																								7.48	6.52	0.34	0.0454545
					0.3	F(6)A3						0.3	F(6)A3							0.3	F(6)A3						0.3	F(6)A3						7.03	F(6)A3						9.43	F(6)A3						9.63	F(6)A3
					0.05	M4A2						0.05	M4A2							0.05	M4A2						0.05	M4A2						0.05	M4A2						0.65	M4A2						0.65	M4A2
11	1.08	6.74	0.05	0.0462963	0.01	F(6)A3B		1.21	6.75	-0.06	-0.0495868	0.01	F(6)A3B			0.29	6.5	-0.03	-0.103448	0.01	F(6)A3B		0.17	6.48	-0.02	-0.117647	0.01	F(6)A3B						0.74	F(6)A3B		8.47	6.53	-0.13	-0.0153483	0.74	F(6)A3B		8.13	6.52	0.02	0.00246002	0.74	F(6)A3B
																																		2	F(6)A1G1GlcNAc1						2	F(6)A1G1GlcNAc1						2	F(6)A1G1GlcNAc1
																				0.01	F(6)A2GalNAc1									0.99	6.6	-0.16	-0.161616	0.46	F(6)A2GalNAc1						1.56	F(6)A2GalNAc1						1.56	F(6)A2GalNAc1
					0.24	A4						0.24	A4							0.24	A4						0.14	A4						0.24	A4						0.24	A4						0.85	A4
																1.19	6.63	-0.39	-0.327731				0.83	6.58	-0.03	-0.0361446
					0.01	A1G(3)1S(6)1						0.01	A1G(3)1S(6)1
					0.08	A3F1						0.08	A3F1							0.08	A3F1						0.08	A3F1		3.54	6.71	-1.7	-0.480226	0.08	A3F1		2.75	6.72	0.13	0.0472727	0.08	A3F1		3.96	6.7	-0.76	-0.191919
					0.01	A2BG(4)1						0.02	A2BG(4)1							0.03	A2BG(4)1						0.03	A2BG(4)1
					0.05	M4A1G(3)1						0.06	M4A1G(3)1							0.16	M4A1G(3)1						0.16	M4A1G(3)1						0.16	M4A1G(3)1
					0.4	M5A1						0.4	M5A1							0.4	M5A1						0.4	M5A1						0.4	M5A1						0.4	M5A1						0.4	M5A1
					0.13	F(6)A2[6]G(4)1						0.13	F(6)A2[6]G(4)1							0.13	F(6)A2[6]G(4)1						0.13	F(6)A2[6]G(4)1
12	1.25	6.86	-0.1	-0.08	0.1	F(6)A2F1		1.66	6.88	-0.3	-0.180723	0.1	F(6)A2F1			3.06	6.77	-0.69	-0.22549	0.1	F(6)A2F1		1.49	6.7	-0.04	-0.0268456	1.53	F(6)A2F1						0.1	F(6)A2F1						0.1	F(6)A2F1
					0.85	F(6)A2[3]G(4)1						1.06	F(6)A2[3]G(4)1							1.17	F(6)A2[3]G(4)1						0.72	F(6)A2[3]G(4)1
					0.2	F(6)A2[3]G(3)1						0.2	F(6)A2[3]G(3)1							0.2	F(6)A2[3]G(3)1						0.2	F(6)A2[3]G(3)1						0.2	F(6)A2[3]G(3)1
																				0.9	A2G1GalNAc1													0.9	A2G1GalNAc1						0.9	A2G1GalNAc1						0.9	A2G1GalNAc1
																																									1.4	F(6)A2GalNAc(Sul)1						1.4	F(6)A2GalNAc(Sul)1
13	0.69	7.01	0.01	0.0144928	0.2	A3BG(4)1		0.82	7.03	0.04	0.0487805	0.2	A3BG(4)1			2.16	6.91	-0.08	-0.037037	0.2	A3BG(4)1		1.37	6.85	-0.05	-0.0364964	0.2	A3BG(4)1		3.97	6.9	-0.16	-0.0403023				4.63	6.91	-0.06	-0.012959				5.18	6.9	-0.01	-0.0019305
					0.01	A4B						0.01	A4B							0.01	A4B						0.01	A4B						0.62	A4B						0.62	A4B						0.92	A4B
					0.4	F(6)A2GalNAc2						0.4	F(6)A2GalNAc2							1.01	F(6)A2GalNAc2													1.01	F(6)A2GalNAc2						1.01	F(6)A2GalNAc2						1.01	F(6)A2GalNAc2
					0.09	F(6)A4						0.09	F(6)A4							0.09	F(6)A4						0.09	F(6)A4						2.18	F(6)A4						2.94	F(6)A4						3.74	F(6)A4
												0.01	F(6)A2BG(4)1							0.02	F(6)A2BG(4)1						0.02	F(6)A2BG(4)1
14	3.73	7.15	0.19	0.0509383	2.84	M6		3.59	7.17	0.08	0.0222841	2.84	M6		0.04	3.69	7.05	-0.51	-0.138211	2.84	M6		3.72	7.04	-0.49	-0.13172	2.84	M6		5.87	7.07	-0.87	-0.148211	2.84	M6		4.55	7.05	-0.25	-0.0549451	2.84	M6		4.47	7.04	-0.47	-0.105145	2.84	M6
												0.4	F(6)A2G(Sul)1							0.41	F(6)A2G(Sul)1						0.41	F(6)A2G(Sul)1						1.98	F(6)A2G(Sul)1						1.98	F(6)A2G(Sul)1						1.98	F(6)A2G(Sul)1
					0.34	A2G(4)1S(3)1
					0.4	F(6)A3G(3)1						0.4	F(6)A3G(3)1							0.5	F(6)A3G(3)1						0.5	F(6)A3G(3)1						2.4	F(6)A3G(3)1
					0.18	A2F1G1						0.18	A2F1G1							0.18	A2F1G1						0.18	A2F1G1						0.18	A2F1G1						0.48	A2F1G(3)1						0.18	A2F1G(3)1
15	2.16	7.3	0.09	0.0416667	0.6	M4A2G(3)1		1.34	7.26	-0.24	-0.179104	0.6	M4A2G(3)1			11.91	7.19	-2.74	-0.230059	0.6	M4A2G(3)1		10.74	7.11	-0.73	-0.0679702	0.6	M4A2G(3)1						0.6	M4A2G(3)1		1	7.15	0	0				1.07	7.14	-0.07	-0.0654206
					0.4	A2G1S1(3)1(9Ac)		2.47	7.32	-0.04	-0.0161943	0.4	A2G1S1(3)1(9Ac)							0.4	A2G1S(9Ac)1						0.4	A2G1S(9Ac)1		6.85	7.23	-0.76	-0.110949	0.4	A2G1S(9Ac)1		6.69	7.23	-2.98	-0.445441	1.1	A2G1S(9Ac)1		6.85	7.21	-3.18	-0.464234	1.1	A2G1S1Ac
					0.1	F(6)A3F1						0.1	F(6)A3F1							0.1	F(6)A3F1						0.1	F(6)A3F1						0.1	F(6)A3F1						0.1	F(6)A3F1
					0.6	A2G(4,4)2						1.2	A2G(4,4)2							4.5	A2G(4,4)2						4.5	A2G(4,4)2
												0.01	F(6)A2F1GalNAc1							0.51	F(6)A2F1GalNAc1													1.51	F(6)A2F1GalNAc1						1.51	F(6)A2F1GalNAc1						1.51	F(6)A2F1GalNAc1
																																		1	A3G1GlcNAc1						1	A3G1GlcNAc1						1	A3G1GlcNAc1
												0.4	F(6)M4A1G(4)1							1.3	F(6)M4A1G(4)1						1.3	F(6)M4A1G(4)1
					0.01	F(6)A1GalNAc1S(6)1						0.01	F(6)A1GalNAc1S(6)1
					0.6	F(6)A2G1GalNAc1						0.6	F(6)A2G1GalNAc1							1.55	F(6)A2G1GalNAc1									0.52	7.36	0	0	1.1	F(6)A2G1GalNAc1		0.43	7.37	-0.43	-1
																														1.25	7.45	0.02	0.016	0.56	A3F1G1		1.25	7.44	-0.08	-0.064	0.56	A3F1G1						0.06	A3F1G1
																											0.7	F(6)A2F2
					0.01	A2BG(4)1S(3)1
					0.21	A4F1						0.21	A4F1							0.21	A4F1						0.21	A4F1						0.21	A4F1						0.21	A4F1
16	5.25	7.65	0.1	0.0190476	0.01	F(6)A1G(3)1S(6)1		8.45	7.67	-1.66	-0.19645	0.01	F(6)A1G(3)1S(6)1			17.97	7.54	0.33	0.0183639				18.85	7.51	-0.45	-0.0238727				2.43	7.53	0.13	0.0534979				1.46	7.51	0.05	0.0342466				2.25	7.55	0.01	0.00444444
												0.12	A2BG(4,4)2							0.24	A2BG(4,4)2						0.24	A2BG(4,4)2
																																		1.91	F(6)A4B						1.91	F(6)A4B						1.91	F(6)A4B
																																					1.12	7.57	-2.22045e-16	-1.98254e-16
					2	F(6)A1G1Lac1						2	F(6)A1G1Lac1							2	F(6)A1G1Lac1						2	F(6)A1G1Lac1
																																		0.35	F(6)A3G1GlcNAc1						0.35	F(6)A3G1GlcNAc1						0.35	F(6)A3G1GlcNAc1
					0.01	M4A1G1S(3)1
																														5.01	7.68	-0.35	-0.0698603				2.37	7.68	-0.8	-0.337553				2.13	7.67	-0.69	-0.323944
					0.3	F(6)A2F1G1						0.3	F(6)A2F1G1							0.3	F(6)A2F1G1						0.9	F(6)A2F1G1						0.3	F(6)A2F1G1						0.9	F(6)A2F1G1
					2.9	F(6)A2G(4,4)2						4.35	F(6)A2G(4,4)2							15.36	F(6)A2G(4,4)2						15.36	F(6)A2G(4,4)2
																				1.4	F(6)A2G1GalNAc(4Sul)1						1.4	F(6)A2G1GalNAc(4Sul)1						1.4	F(6)A2G1GalNAc(4Sul)1
					0.01	A2BG(4)1S(6)1						0.01	A2BG(4)1S(6)1
17	2.61	7.79	-5.55112e-16	-2.12686e-16				3.11	7.81	-0.34	-0.109325					4.51	7.69	-0.71	-0.157428				4.3	7.65	-0.07	-0.0162791
					0.01	F(6)A2BG(4)1S(3)1
												0.51	A3BG(4,4)2							0.63	A3BG(4,4)2						0.63	A3BG(4,4)2
					0.21	F(6)A2G(3)1S(3)1																												0.29	A4G1GlcNAc1						0.29	A4G1GlcNAc1						0.29	A4G1GlcNAc1
																																		1.15	F(6)A3G1GalNAc1						1.15	F(6)A3G1GalNAc1						1.15	F(6)A3G1GalNAc1
																																		0.6	A3G1S(3)1(9Ac)		2.27	7.75	-0.4	-0.176211	0.6	A3G1S(3)1(9Ac)		2.3	7.74	-0.78	-0.33913	0.6	A3G1S(3)1(9Ac)
					0.01	F(6)A2GalNAc1S(6)1						0.01	F(6)A2GalNAc1S(6)1
					0.9	F(6)A2F1GalNAc2						0.91	F(6)A2F1GalNAc2							0.92	F(6)A2F1GalNAc2													0.92	F(6)A2F1GalNAc2						0.92	F(6)A2F1GalNAc2						0.92	F(6)A2F1GalNAc2
					0.01	A4BG(4)1						0.02	A4BG(4)1							0.32	A4BG(4)1						0.32	A4BG(4)1
					0.01	F(6)A2BG(4,4)2						0.22	F(6)A2BG(4,4)2							0.53	F(6)A2BG(4,4)2						0.53	F(6)A2BG(4,4)2
					0.7	A2G(4)1S(6)1						0.7	A2G(4)1S(6)1
					0.4	F(6)A3G(4,4)2						0.4	F(6)A3G(4,4)2							0.4	F(6)A3G(4,4)2						1.55	F(6)A3G(4,4)2
18	7.29	8.08	-0.24	-0.0329218	0.4	F(6)A4F1		6.82	8.1	-1.60982e-15	-2.36044e-16	0.4	F(6)A4F1		2.13	5.16	7.96	0.63	0.122093	0.4	F(6)A4F1		4.52	7.92	-0.03	-0.00663717	0.4	F(6)A4F1		1.96	7.97	-0.06	-0.0306122	0.4	F(6)A4F1		1.44	7.96	-0.24	-0.166667	0.4	F(6)A4F1		1.53	7.94	0	0
					0.01	F(6)A2F1GalNAc1S(3)1
					0.7	A2G1GalNAc1S(6)1						0.9	A2G1GalNAc1S(6)1
					0.9	F(6)A3F1G1						0.91	F(6)A3F1G1							0.92	F(6)A3F1G1						0.92	F(6)A3F1G1						0.92	F(6)A3F1G1						0.92	F(6)A3F1G1						0.82	F(6)A3F1G1
					0.8	M7D1						0.8	M7D1							0.8	M7D1						0.8	M7D1						0.8	M7D1						0.8	M7D1						0.8	M7D1
					0.3	A2F1G(3)2						0.3	A2F1G(3)2							0.3	A2F1G(3)2						0.3	A2F1G(3)2						0.3	A2F1G(3)2
					1	F(6)A2G1G(Sul)1						1.31	F(6)A2G1G(Sul)1							1.57	F(6)A2G1G(Sul)1						1.57	F(6)A2G1G(Sul)1
					0.4	F(6)A2G(3Sul)1S(3)1
					0.7	A2G(3)2S(3)1(9Ac)						0.7	A2G(3)2S(3)1(9Ac)							0.7	A2G(3)2S(3)1(9Ac)						0.7	A2G(3)2S(3)1(9Ac)						0.7	A2G(3)2S(3)1(9Ac)
					0.6	A2G(4,4)2S(3)1
					1	F(6)A2F1G1GalNAc1						1	F(6)A2F1G1GalNAc1							1.6	F(6)A2F1G1GalNAc1						1	F(6)A2F1G1GalNAc1						0.6	F(6)A2F1G1GalNAc1						0.6	F(6)A2F1G1GalNAc1						0.6	F(6)A2F1G1GalNAc1
					0.4	F(6)M4A1G(4)1S(3)1																																						0.79	8.05	-0.08	-0.101266
					0.1	M4A1G(4)1S(6)1						0.1	M4A1G(4)1S(6)1
																														0.59	8.13	0	0				0.37	8.08	0	0
					0.1	F(6)A2[3]G(4)1S(6)1						0.1	F(6)A2[3]G(4)1S(6)1
19	0.74	8.23	-0.1	-0.135135	0.01	F(6)A2[3]G(4)1S(6)1		1.22	8.24	-0.04	-0.0327869	0.01	F(6)A2[3]G(4)1S(6)1			2.13	8.11	-0.63	-0.295775				1.07	8.06	-0.07	-0.0654206				1.23	8.28	-0.09	-0.0731707				0.57	8.13	0.34	0.596491
					0.11	A2BG(4,4)2S(3)1
					0.01	F(6)A2BG(4)1S(6)1						0.01	F(6)A2BG(4)1S(6)1
												0.3	F(6)A4BG(4)1							0.35	F(6)A4BG(4)1						0.35	F(6)A4BG(4)1
					0.01	F(6)A2GalNAc2S(6)1						0.61	F(6)A2GalNAc2S(6)1
																																		0.68	F(6)A4G1GlcNAc1						0.68	F(6)A4G1GlcNAc1						0.84	F(6)A4G1GlcNAc1
					0.5	A4F1G1						0.55	A4F1G1							0.65	A4F1G1						0.65	A4F1G1						0.65	A4F1G1		0.72	8.24	-0.07	-0.0972222	0.65	A4F1G1		0.75	8.2	-0.5	-0.666667	0.25	A4F1G1
20	7.1	8.41	-0.39	-0.0549296	0.5	A3F1G(4)2		7.8	8.44	0.39	0.05	0.55	A3F1G(4)2		4.01	3.09	8.33	0.15	0.0485437	0.56	A3F1G(4)2		2.98	8.28	-0.04	-0.0134228	0.56	A3F1G(4)2
												0.06	A4BG(4,4)2							0.23	A4BG(4,4)2						0.23	A4BG(4,4)2
					0.2	A2G1GalNAc1S(3,6)2																								0.83	8.41	-0.03	-0.0361446
					0.01	F(6)A2G(3Sul)1S(6)1						0.01	F(6)A2G(3Sul)1S(6)1																								0.46	8.38	-0.46	-1
					0.5	F(6)A2F1GalNAc1S(6)1						0.5	F(6)A2F1GalNAc1S(6)1																															0.36	8.35	-0.36	-1
					1.4	F(6)A2G(4,4)2S(3)1
					0.9	F(6)M4A1G(4)1S(6)1						0.9	F(6)M4A1G(4)1S(6)1
					0.1	F(6)A3G(3)1S(6)1						0.1	F(6)A3G(4)1S(6)1
					1.1	A3G(3,3,3)3						1.1	A3G(3,3,3)3							1.85	A3G(3,3,3)3						1.85	A3G(3,3,3)3
					1	A2G(4,4)2S(6)1						1.3	A2G(4,4)2S(6)1
					0.4	F(6)A2F1G(3)2						0.4	F(6)A2F1G(3)2							0.6	F(6)A2F1G(3)2						0.6	F(6)A2F1G(3)2						0.6	F(6)A2F1G(3)2
					1	A3BG(4,4,4)3						1.32	A3BG(4,4,4)3			4.68	8.54	0.14	0.0299145	1.92	A3BG(4,4,4)3		4.15	8.49	-0.72	-0.173494	1.92	A3BG(4,4,4)3
21	0.67	8.52	-0.05	-0.0746269	0.01	F(6)A2F1GalNAc2S(3)1																								2.28	8.55	0.08	0.0350877				2.62	8.55	-0.06	-0.0229008				2.1	8.53	-0.44	-0.209524
					0.01	A4BG(4)1S(3)1
					0.2	A4BF1G1						0.3	A4BF1G1							0.31	A4BF1G1						0.31	A4BF1G1						0.31	A4BF1G1						0.31	A4BF1G1						0.01	A4BF1G1
													F(6)A2G1GalNAc1S(6)1
22	2.42	8.65	-0.43	-0.177686	0.7	F(6)A2F2GalNAc2						0.7	F(6)A2F2GalNAc2							0.7	F(6)A2F2GalNAc2													0.7	F(6)A2F2GalNAc2						0.7	F(6)A2F2GalNAc2						0.7	F(6)A2F2GalNAc2
					0.4	F(6)A4F2						0.4	F(6)A4F2							0.4	F(6)A4F2						0.4	F(6)A4F2						0.4	F(6)A4F2						0.4	F(6)A4F2
					0.01	A3BG(4,4)2S(3)1
					0.01	F(6)A2BG(4,4)2S(3)1
					0.35	F(6)A4G(3,3)2						0.4	F(6)A4G(3,3)2							0.5	F(6)A4G(3,3)2						0.5	F(6)A4G(3,3)2						0.5	F(6)A4G(3,3)2
					0.5	F(6)A2G1GalNAc1S(6)1		2.97	8.68	-1.8	-0.606061	0.55	F(6)A2G1GalNAc1S(6)1
					0.01	F(6)A3F1G1S(3)1
					0.01	A2BG(4,4)2S(6)1						0.02	A2BG(4,4)2S(6)1
																																		1.1	F(6)A3F1G1GalNAc1						1.1	F(6)A3F1G1GalNAc1						1.1	F(6)A3F1G1GalNAc1
																																		0.35	A3G2GlcNAc2						0.35	A3G2GlcNAc2						0.35	A3G2GlcNAc2
												1.15	F(6)A3G2GalNAc1							1.15	F(6)A3G(4)2GalNAc1
23	11.92	8.83	8.88178e-16	7.45116e-17	1.9	F(6)A3G(3,4,4)3		10.53	8.86	0.12	0.011396	1.9	F(6)A3G(3,4,4)3		10.31	1.61	8.73	-0.3	-0.186335	1.9	F(6)A3G(3,4,4)3		1.74	8.67	0.41	0.235632	1.9	F(6)A3G(3,4,4)3		1.54	8.81	-0.19	-0.123377				1.41	8.8	-0.86	-0.609929				1.13	8.78	-0.28	-0.247788
					0.01	F(6)A2G1G(3Sul)1S(3)1
					0.3	A4BG(4)1S(6)1						0.3	A4BG(4)1S(6)1
					0.25	M8						0.25	M8							0.25	M8						0.25	M8						0.25	M8						0.25	M8						0.25	M8
					1.4	F(6)A2G1GalNAc(3Sul)1S(6)1						1.4	F(6)A2G1GalNAc(3Sul)1S(6)1
					0.6	F(6)A2GalNAc2sS(3,6)1
					7.8	F(6)A2G(4,4)2S(6)1						7.8	F(6)A2G(4,4)2S(6)1
					0.3	F(6)A4BG(4)1S(3)1
24	4.19	8.99	-0.82	-0.195704	0.01	F(6)A2G(4,4)2S(6)1		6	9.04	-0.88	-0.146667	1.01	F(6)A2G(4,4)2S(6)1			8.88	8.91	-1.07	-0.120495				10.04	8.86	-0.82	-0.0816733	1.1	F(6)A3F1G(4)2		0.71	8.95	-0.03	-0.0422535	0.22	F(6)A3G(4)2GlcNAc2		0.77	9.06	0.01	0.012987	0.22	F(6)A3G(4)2GlcNAc2		0.73	8.97	0	0	0.22	F(6)A3G(4)2GlcNAc2
					0.38	M8						0.38	M8							0.38	M8						0.38	M8						0.38	M8						0.38	M8						0.38	M8
					0.01	F(6)A2F1GalNAc2S(6)1						0.01	F(6)A2F1GalNAc2S(6)1
					0.01	A2BG(4,4)2S(3,3)2
					0.01	F(6)A2BG(4,4)2S(6)1						0.11	F(6)A2BG(4,4)2S(6)1
					0.01	A3BG(4,4)2S(6)1						0.11	A3BG(4,4)2S(6)1
					2.3	F(6)A3G(4,4,4)3						2.5	F(6)A3G(4,4,4)3							5.43	F(6)A3G(4,4,4)3						5.43	F(6)A3G(4,4,4)3
25	2.37	9.2	-0.47	-0.198312	0.9	F(6)A3G(4,4,4)3		1.61	9.21	-0.35	-0.217391	0.9	F(6)A3G(4,4,4)3		1.03	0.93	9.02	-0.12	-0.129032	0.9	F(6)A3G(4,4,4)3						0.9	F(6)A3G(4,4,4)3
					0.2	F(6)A2G1G(3Sul)1S(6)1						0.21	F(6)A2G1G(3Sul)1S(6)1
					0.05	A4F1G1S(3)1
												0.04	F(6)A4BG(4,4)2							0.18	F(6)A4BG(4,4)2						0.18	F(6)A4BG(4,4)2
					0.5	A3BG(4,4)2S(3,3)2
												0.11	F(6)A3BG(4,4,4)3							0.73	F(6)A3BG(4,4,4)3						1.23	F(6)A3BG(4,4,4)3
					0.2	F(6)A2BG(4)2S(3,3)2
					0.05	A3F1G(4)2S(3)1										0.41	9.14	-0.01	-0.0243902				0.34	9.25	-0.24	-0.705882								0.18	F(6)A4G2GlcNAc2						0.18	F(6)A4G2GlcNAc2						0.23	F(6)A4G2GlcNAc2
26	2.37	9.41	-0.33	-0.139241				2.29	9.45	0.11	0.0480349				1.14	1.23	9.39	2.22045e-16	1.80524e-16				0.61	9.33	-0.06	-0.0983607				0.4	9.29	0	0				0.36	9.31	0.24	0.666667				0.29	9.28	0.31	1.06897
					0.01	F(6)A3F1G1S(6)1						0.01	F(6)A3F1G1S(6)1
					0.01	A2BG(4,4)2S(3,6)2
					0.3	F(6)A3F1G(4)2GalNAc1						1.1	F(6)A3F1G(4)2GalNAc1							1.1	F(6)A3F1G(4)2GalNAc1
					0.05	F(6)A2G1GalNAc1S(3,6)2
					0.05	F(6)A2G(4,4)2S(3,3)2
																																		0.6	F(6)A3F2G2						0.6	F(6)A3F2G2						0.6	F(6)A3F2G2
					0.3	A2G(4,4)2S(3,6)2
					0.01	A4BG(4,4)2S(3)1
					0.6	A3G3S(3)1(9Ac)						0.6	A3G3S(3)1(9Ac)							0.6	A3G3S(3)1(9Ac)						0.6	A3G3S(3)1(9Ac)
					0.6	F(6)A2F1G1GalNAc1S(6)1						0.6	F(6)A2F1G1GalNAcS(6)1
												0.03	A4BG(4,4,4)3							0.05	A4BG(4,4,4)3						0.05	A4BG(4,4,4)3
					0.05	F(6)A4BG(4)1S(6)1						0.05	F(6)A4BG(4)1S(6)1
					0.01	A3F1G(4)2S(6)1						0.01	A3F1G(4,4)2S(6)1
					0.05	F(6)A4G(3,3)2S(3)1
27	7.67	9.67	-0.81	-0.105606	0.76	M9		3.8	9.72	-0.32	-0.0842105	0.76	M9		6.08	0.88	9.51	0	0	0.76	M9		0.82	9.47	-0.06	-0.0731707	0.76	M9		0.96	9.54	0	0	0.76	M9		0.88	9.53	-0.12	-0.136364	0.76	M9		0.96	9.5	0	0	0.76	M9
					1	F(6)A2G(4,4)2S(3,6)2
					0.1	A4BF1G1S(3)1
					0.4	F(6)A2G(4)1GalNAc1S(6,6)2						0.4	F(6)A2G(4)1GalNAc1S(6,6)2
					1.1	F(6)A3G(4)2GalNAc1S(3)1
					0.3	A3BG(4,4,4)3S(3)1
					0.1	A4F1G1S(6)1						0.1	A4F1G(4)1S(6)1
					2	A2G(4,4)2S(6,6)2						2	A2G(4,4)2S(6,6)2
					0.3	F(6)A2G1G(3Sul)1S(3,3)2
					0.1	A3BG(4,4)2S(3,6)2
					0.1	A2BG(4,4)2S(6,6)2						0.1	A2BG(4,4)2S(6,6)2
					0.1	F(6)A2BG(4,4)2S(3,6)2
					0.1	A4BG(4,4)2S(6)1						0.12	A4BG(4,4)2S(6)1
																																		0.23	A3G3GlcNAc3						0.23	A3G3GlcNAc3		0.43	9.85	0	0	0.23	A3G3GlcNAc3
					0.2	F(6)A2F1G(3)2S(6)1		1.52	9.87	-0.92	-0.605263	0.2	F(6)A2F1G(3)2S(6)1			0.71	9.68	-0.01	-0.0140845				0.52	9.6	-0.02	-0.0384615				0.46	9.85	0.43	0.934783				0.28	9.86	-0.05	-0.178571
					0.2	A3G(3,3,3)3S(6)1						0.4	A3G(3,3,3)3S(6)1
28	1.1	9.98	-0.02	-0.0181818	0.2	F(6)A4G(3,3,3)3		1.31	10.02	-0.4	-0.305344	0.26	F(6)A4G(3,3,3)3		0.38	0.72	9.8	0.03	0.0416667	0.26	F(6)A4G(3,3,3)3		1.17	9.72	-0.02	-0.017094	0.26	F(6)A4G(3,3,3)3						0.26	F(6)A4G(3,3,3)3
					0.05	A3BG(4,4,4)3S(6)1						0.55	A3BG(4,4,4)3S(6)1
					0.05	F(6)A3BG(4,4,4)3S(3)1
					0.1	F(6)A4G(3,3)2S(6)1						0.1	F(6)A4G(4,4)2S(6)1
					0.18	F(6)A3G(4,4,4)3S(3)1
					0.5	F(6)A4BG(4,4,4)3						0.7	F(6)A4BG(4,4,4)3							1.19	F(6)A4BG(4,4,4)3						0.69	F(6)A4BG(4,4,4)3
29	1.68	10.1	-1.06	-0.630952	0.01	F(6)A2G1G(3Sul)1S(3,6)2		1.19	10.14	-0.31	-0.260504				0.33	1.35	9.99	-0.05	-0.037037				0.94	9.92	-0.04	-0.0425532											0.08	10.11	0.32	4
					0.01	A3BG(4,4,4)3S(3,3)2
					0.01	A3BG(4,4)2S(6,6)2						0.01	A3BG(4,4)2S(6,6)2
					0.01	A4BG(4,4,4)3S(3)1
					0.01	A4BF1G1S(6)1						0.01	A4BF1G(4)1S(6)1
					0.3	A4G3GlcNAc3						0.3	A4G3GlcNAc3							0.3	A4G3GlcNAc3						0.3	A4G3GlcNAc3						0.4	A4G3GlcNAc3						0.4	A4G3GlcNAc3						0.4	A4G3GlcNAc3
					0.01	F(6)A4BG(4,4)2S(3)1
					0.01	F(6)A3BG(4,4,4)3S(6)1						0.06	F(6)A3BG(4,4,4)3S(6)1
					0.05	A4BG(4,4)2S(3,3)2
					0.2	F(6)A3F1G(4)2GalNAc1S(3)1
30	5.34	10.19	-0.53	-0.0992509	0.01	A4BG(4,4,4,4)4		5.54	10.25	0	0	0.01	A4BG(4,4,4,4)4		3.4	1.94	10.1	-0.14	-0.0721649	0.01	A4BG(4,4,4,4)4		1.9	10.03	0.1	0.0526316	0.01	A4BG(4,4,4,4)4		0.35	10.29	0.37	1.05714				0.33	10.28	0.39	1.18182				0.34	10.24	0.38	1.11765
																																		0.09	F(6)A3G3GlcNAc3						0.09	F(6)A3G3GlcNAc3						0.09	F(6)A3G3GlcNAc3
																																		0.3	F(6)A4F2G(4,4)2						0.3	F(6)A4F2G2						0.3	F(6)A4F2G2
					0.6	F(6)A3F1G(4)2GalNAc1S(3)1
					1	A3G(4)3Lac1						1	A3G(4)3Lac1							1	A3G(4)3Lac1						1	A3G(4)3Lac1
					0.2	F(6)A2BG(4,4)2S(6,6)2						0.2	F(6)A2BG(4,4)2S(6,6)2
					2.2	F(6)A2G(4,4)2S(6,6)2						2.2	F(6)A2G(4,4)2S(6,6)2
					0.2	F(6)A3F2G(4)3						0.4	F(6)A3F2G(4)3							0.6	F(6)A3F2G(4)3						0.6	F(6)A3F2G(4)3
					0.2	F(6)A3G(4,4,4)3S(6)1						1.58	F(6)A3G(4,4,4)3S(6)1
					0.4	F(6)A4G(4,4,4,4)4						0.65	F(6)A4G(4,4,4,4)4							1.59	F(6)A4G(4,4,4,4)4						1.59	F(6)A4G(4,4,4,4)4
31	1.02	10.35	0.02	0.0196078	0.3	F(6)A4G(4,4,4,4)4		1.04	10.39	-0.11	-0.105769	0.5	F(6)A4G(4,4,4,4)4			1.25	10.25	0.18	0.144	0.5	F(6)A4G(4,4,4,4)4		1.5	10.18	0.17	0.113333	0.5	F(6)A4G(4,4,4,4)4
					0.1	F(6)A3G(4,4,4)3S(6)1						0.1	F(6)A3G(4,4,4)3S(6)1
					0.2	A3BG(4,4,4)3S(3,6)2
					0.01	F(6)A3BG(4,4,4)3S(3,3)2
					0.33	M9-Glc						0.33	M9-Glc							0.33	M9-Glc						0.33	M9-Glc						0.33	M9-Glc						0.33	M9-Glc						0.33	M9-Glc
32	0.66	10.49	0.02	0.030303	0.05	F(6)A2G1G(3Sul)1S(6,6)2		0.71	10.62	-0.11	-0.15493	0.05	F(6)A2G1G(3Sul)1S(6,6)2		0.37	0.29	10.45	-0.05	-0.172414											0.24	10.65	0.01	0.0416667				0.07	10.57	0.09	1.28571				0.14	10.52	-0.12	-0.857143
					0.35	F(6)A3G(4)3Lac1						0.35	F(6)A3G(4)3Lac1							0.35	F(6)A3G(4)3Lac1						0.35	F(6)A3G(4)3Lac1
					0.04	F(6)A4BG(4,4)2S(6)1						0.05	F(6)A4BG(4,4)2S(6)1
					0.06	F(6)A4G(3,3,3)3S(3)1
					0.02	A4BG(4,4,4)3S(6)1						0.02	A4BG(4,4,4)3S(6)1
					0.02	A4BG(4,4,4)3S(3,3)2
					0.02	A4BG(4,4)2S(3,6)2
																																		0.16	F(6)A4F2G2GlcNAc1						0.16	F(6)A4F2G2GlcNAc1
					0.09	F(6)A4F2G(4)3						0.09	F(6)A4F2G(4)3							0.09	F(6)A4F2G(4)3						0.09	F(6)A4F2G(4)3
					0.03	F(6)A4BG(4,4)2S(3,3)2
					0.03	A3BG(4,4,4)3S(6,6)2						0.04	A3BG(4,4,4)3S(6,6)2
					0.05	F(6)A3G(4)2GalNAc1S(3,3)2
					0.02	F(6)A3G(4,4,4)3S(3,3)2
33	0.95	10.74	0	0				0.89	10.87	-0.4	-0.449438				0.8	0.15	10.69	0	0				0.32	10.73	-0.13	-0.40625											0.08	10.66	0.01	0.125				0.07	10.78	0	0
					0.5	F(6)A3G3S(3,6)2
					0.19	F(6)A4BG(4,4,4,4)4						0.19	F(6)A4BG(4,4,4,4)4							0.19	F(6)A4BG(4,4,4,4)4						0.19	F(6)A4BG(4,4,4,4)4
					0.01	F(6)A4BG(4,4)2S(3,6)2
					0.25	A3G(3,3,3)3S(6,6)2						0.3	A3G(3,3,3)3S(6,6)2
34	0.99	10.83	-0.23	-0.232323	0.2	F(6)A4BG(4,4,4)3S(3)1		0.38	11.01	-0.03	-0.0789474				0.76	0.23	10.8	-0.19	-0.826087
												0.2	F(6)A3F2G(4,4,4)3S(6)1																					0.09	F(6)A4G3GlcNAc3						0.09	F(6)A4G3GlcNAc3						0.09	F(6)A4G3GlcNAc3
					0.01	F(6)A3BG(4,4,4)3S(3,6)2
					0.01	A3BG(4,4,4)3S(3,3,3)3
					0.05	A4BG(4,4)2S(6,6)2						0.05	A4BG(4,4)2S(6,6)2
					0.49	F(6)A3G(4,4,4)3S(3,6)2
35	0.78	10.97	-0.1	-0.128205	0.2	F(6)A4G(3,4,4,4)4S(3)1		0.38	11.14	0	0				0.98	0.15	11.04	-0.05	-0.333333				0.35	11.16	-0.06	-0.171429				0.24	11.12	-0.05	-0.208333				0.11	11.36	0.03	0.272727				0.09	11.1	0	0
																																		0.14	F(6)A4F2G2GlcNAc2						0.14	F(6)A4F2G2GlcNAc2						0.09	F(6)A4F2G2GlcNAc2
					0.09	F(6)A4BG(4,4)2S(6,6)2						0.09	F(6)A4BG(4,4)2S(6,6)2
					0.39	F(6)A4BG(4,4,4)3S(6)1						0.39	F(6)A4BG(4,4,4)3S(6)1
36	0.35	11.09	-0.05	-0.142857	0.1	F(6)A4BG(4,4,4)3S(6)1		0.38	11.26	0.11	0.289474	0.1	F(6)A4BG(4,4,4)3S(6)1
					0.05	F(6)A3BG(4,4,4)3S(3,3,3)3
					0.15	F(6)A3G(4,4,4)3S(6,6)2						0.95	F(6)A3G(4,4,4)3S(6,6)2
37	1.66	11.29	-0.12	-0.0722892	0.2	F(6)A3F2G(4)3S(3,3)2		1.6	11.34	0.07	0.04375				1.47	0.19	11.22	0	0
					0.25	F(6)A3BG(4,4,4)3S(6,6)2						0.26	F(6)A3BG(4,4,4)3S(6,6)2
					0.3	A3BG(4,4,4)3S(3,3,6)3
					0.29	A4G(4,4,4)4Lac1						0.29	A4G(4,4,4)4Lac1							0.29	A4G(4,4,4)4Lac1						0.29	A4G(4,4,4)4Lac1
					0.2	A3G(3,3,3)3S(3,3,6)3																																						0.05	11.28	-0.05	-1
					0.3	F(6)A4G(4,4,4,4)4S(6)1						0.56	F(6)A4G(4,4,4,4)4S(6)1
38	0.91	11.51	-0.01	-0.010989	0.15	F(6)A4G(4,4,4,4)4S(6)1		0.93	11.57	-0.06	-0.0645161	0.15	F(6)A4G(4,4,4,4)4S(6)1		0.35	0.56	11.44	0.68	1.21429				0.56	11.37	0.68	1.21429				0.11	11.94	0	0				0.03	11.56	0.05	1.66667				0.08	11.39	0	0
					0.04	F(6)A3BG(4,4,4)3S(3,3,6)3
					0.35	A3G(4)3Lac2						0.35	A3G(4)3Lac2							0.35	A3G(4)3Lac2						0.35	A3G(4)3Lac2
					0.2	F(6)A4G(4,4,4)4Lac1						0.31	F(6)A4G(4,4,4)4Lac1							0.68	F(6)A4G(4,4,4)4Lac1						0.68	F(6)A4G(4,4,4)4Lac1
					0.15	F(6)A4G(4,4,4,4)4S(3,3)2
																																		0.08	A4G4GlcNAc4						0.08	A4G4GlcNAc4						0.08	A4G4GlcNAc4
					0.01	F(6)A4F2G(4,4)4						0.06	F(6)A4F2G(4,4)4							0.21	F(6)A4F2G(4,4)4						0.21	F(6)A4F2G(4,4)4
39	0.85	11.64	0.02	0.0235294	0.05	A3G(3,3,3)3S(3,6,6)3		0.41	11.69	-0.19	-0.463415				0.65	0.2	11.57	0.02	0.1				0.22	11.5	0	0											0.01	11.78	-0.01	-1				0.04	11.88	-0.04	-1
					0.2	F(6)A3F2G(4)3S(3,6)2
					0.22	F(6)A3G(4)3Lac2						0.22	F(6)A3G(4)3Lac2							0.22	F(6)A3G(4)3Lac2						0.22	F(6)A3G(4)3Lac2
					0.01	A3BG(4,4,4)3S(3,6,6)3
					0.39	F(6)A3G(4,4,4)3S(3,3,6)3
40	1.16	11.97	-0.04	-0.0344828	0.05	F(6)A4F2G(4,4)4S(3)1		0.44	11.99	-0.27	-0.613636				2.16	0.1	12.01	0.24	2.4				0.43	12.51	0.23	0.534884											0.05	11.96	0.03	0.6				0.03	12.03	0.05	1.66667
					0.01	F(6)A3BG(4,4,4)3S(3,6,6)3
					0.05	F(6)A4G(4,4)4Lac2						0.06	F(6)A4G(4,4)4Lac2							0.18	F(6)A4G(4,4)4Lac2						0.18	F(6)A4G(4,4)4Lac2
					0.16	F(6)A4G(4,4,4,4)4S(3,6)2
					0.05	F(6)A4F2G(4,4,4)4Lac1						0.11	F(6)A4F2G(4,4,4)4Lac1							0.16	F(6)A4F2G(4,4,4)4Lac1						0.16	F(6)A4F2G(4,4,4)4Lac1
					0.8	F(6)A3G(4,4,4)3S(3,6,6)3
41	1.1	12.22	-0.19	-0.172727	0.05	A3G(3,3,3)3S(6,6,6)3		0.5	12.56	0.4	0.8	0.05	A3G(4,4,4)3S(6,6,6)3
					0.01	A3BG(4,4,4)3S(6,6,6)3						0.01	A3BG3S(6,6,6)3
					0.05	F(6)A4F2G(4,4)4S(6)1						0.05	F(6)A4F2G(4,4,4,4)4S(6)1
					0.05	F(6)A4G(4,4,4,4)4S(6,6)2						0.19	F(6)A4G(4,4,4,4)4S(6,6)2
					0.05	F(6)A4G(4,4,4,4)4S(3,3,3)3
																																		0.08	F(6)A4G4GlcNAc4						0.08	F(6)A4G4GlcNAc4						0.08	F(6)A4G4GlcNAc4
					0.3	F(6)A3G(4,4,4)3S(6,6,6)3						0.3	F(6)A3G(4,4,4)3S(6,6,6)3
					0.3	F(6)A3BG(4,4,4)3S(6,6,6)3						0.3	F(6)A3BG3S(6,6,6)3
					0.1	F(6)A4G(4,4,4)4Lac1S(3)1
42	0.83	12.62	-0.35	-0.421687	0.1	F(6)A4G(4,4,4,4)4S(3,3,6)3		0.47	12.72	0.28	0.595745				0.75	0.32	12.58	0	0
					0.23	A3G3Lac3						0.23	A3G3Lac3							0.23	A3G3Lac3						0.23	A3G3Lac3
					0.05	F(6)A4G4Lac1S(6)1						0.33	F(6)A4G4Lac1S(6)1
					0.1	F(6)A4F2G(4,4)4S(6,6)2						0.1	F(6)A4F2G(4,4)4S(6,6)2
43	0.24	12.9	0	0	0.1	F(6)A4G(4,4,4,4)4S(3,6,6)3
					0.09	F(6)A3G3Lac3						0.09	F(6)A3G3Lac3							0.09	F(6)A3G3Lac3						0.09	F(6)A3G3Lac3
					0.05	F(6)A4G(4,4,4,4)4S(3,3,3,3)4
44	0.22	13.14	-0.01	-0.0454545				0.5	13.57	-0.08	-0.16				0.21	0.01	13.16	0	0				0.37	14.06	-0.05	-0.135135
					0.21	F(6)A4G(4,4,4)4Lac1S(3,6)2
45	0.27	13.22	0	0	0.07	F(6)A4G(4,4,4)4Lac1S(3,6)2									0.14	0.13	13.44	0	0
												0.04	F(6)A4F2G4Lac1S(6)1
					0.13	F(6)A4F2G(4,4)4Lac2						0.13	F(6)A4F2G(4,4)4Lac2							0.14	F(6)A4F2G(4,4)4Lac2						0.14	F(6)A4F2G(4,4)4Lac2
					0.07	F(6)A4G(4,4)4Lac2S(6)1						0.07	F(6)A4G(4,4)4Lac2S(6)1
46	0.26	13.64	0	0	0.04	F(6)A4G(4,4,4)4Lac1S(6,6)2						0.04	F(6)A4G(4,4,4)4Lac1S(6,6)2		0.16	0.1	13.69	0	0
					0.04	F(6)A4F2G(4,4,4)4Lac1S(3,3)2
					0.04	F(6)A4G(4,4,4,4)4S(3,3,6,6)4
					0.1	A4G(4)4Lac3						0.1	A4G(4)4Lac3							0.1	A4G(4)4Lac3						0.1	A4G(4)4Lac3
					0.04	F(6)A4G(4,4,4,4)4S(6,6,6)3						0.04	F(6)A4G(4,4,4,4)4S(6,6,6)3
47	0.15	13.86	0	0	0.01	F(6)A4G(4,4)4Lac2S(6)1		0.11	14.36	0.03	0.272727	0.05	F(6)A4G(4,4)4Lac2S(6)1		0.06	0.09	14.2	0	0				0.17	14.72	0	0
					0.09	F(6)A4G(4)4Lac3						0.09	F(6)A4G(4)4Lac3							0.09	F(6)A4G(4)4Lac3						0.09	F(6)A4G(4)4Lac3
					0.01	F(6)A4G4Lac1S(3,3,3)3
					0.02	F(6)A4F2G(4,4,4)4Lac1S(3,6)2
					0.02	F(6)A4F2G(4,4,4)4Lac1S(3,3,3)3
48	0.13	14.3	0	0	0.01	F(6)A4F2G(4,4)4Lac2S(6)1		0.22	14.74	-0.04	-0.181818	0.01	F(6)A4F2G(4,4)4Lac2S(6)1		0.09	0.16	14.87	0	0
					0.08	A4G4Lac4						0.08	A4G4Lac4							0.08	A4G4Lac4						0.08	A4G4Lac4
					0.01	F(6)A4F2G4Lac1S(3,6)2
					0.01	F(6)A4G(4,4)4Lac2S(3,3,3)3
					0.01	F(6)A4F2G(4,4,4)4Lac1S(6,6)2						0.01	F(6)A4F2G4Lac1S(6,6)2
					0.01	F(6)A4F2G(4,4,4)4Lac1S(3,3,6)3
49	0.12	14.75	0	0	0.04	F(6)A4G(4,4)4Lac2S(3,3,6)3
					0.08	F(6)A4G4Lac4						0.08	F(6)A4G4Lac4							0.08	F(6)A4G4Lac4						0.08	F(6)A4G4Lac4
50	0.05							0.16								0.02							0.13
51	0.05											0.16				0.11				0.13							0.13
52	0.05		0	0	0.15
	99.97		-5.34	-2.74714	94.63							94.65			37.8	100.02				94.62			100.01				94.59			99.98				94.46			100.02				94.5			100				94.5

## Sheet: UPLC_NP_D
	UND						Mass Spec confirmation	NAN1								ABS							ABS+JBH							ABS+SPG							ABS+BTG							ABS+BTG+AMF
	% Area	GU						% Area	GU	GU						% Area	GU	GU	GU				% Area	GU	GU	GU				% Area	GU	GU	GU				% Area	GU	GU	GU				% Area	GU	GU	GU
1	0.03				0.03	jnk?		0.03				0.03	jnk?			0.03				0.03	jnk?							jnk?							jnk?		0.04				0.04	jnk?		0.04				0.04	jnk?
																0	4.05						1.15	4.23	-0.73	-0.634783				0.53	4.25	-0.11	-0.207547											0
2	0.04	4.16	0	0	0.42	M3		0.04	4.2	-0.01	-0.0232558	0.42	M3			0.04	4.14	0.02	0.05	0.42	M3						0.42	M3						0.42	M3		0.46	4.26	-0.04	-0.0869565	0.42	M3		0.46	4.24	-0.04	-0.0869565	0.42	M3
3	0.38	4.28						0.37	4.32							0.35	4.26
																0.01	4.48
								0.02	4.56							0	4.56																											0	4.59
4	0.39	4.75	0.01	0.0119048	0.45	F(6)M3		0.38	4.8	0.27	0.710526	0.45	F(6)M3			0.37	4.72	0.01	0.027027	0.45	F(6)M3		1.96	4.68	-0.36	-0.183673	0.95	F(6)M3		1.33	4.75	-0.36	-0.270677	0.45	F(6)M3		1.4	4.8	-0.02	-0.0142857	0.45	F(6)M3		1.38	4.77	0	0	0.45	F(6)M3
					0.2	M3B						0.2	M3B							0.2	M3B						0.25	M3B						0.2	M3B						0.2	M3B						0.2	M3B
	0.45	4.81			0.2	A1		0.45	4.87	-0.25	-0.555556	0.2	A1			0.45	4.79	0.02	0.0444444	0.2	A1						0.4	A1						0.2	A1						0.61	A1						0.61	A1
5	0.12	4.92	0	0	0.12	jnk?		0.14	4.98	-0.02	-0.142857	0.12	jnk?			0.13	4.9	-0.01	-0.0769231	0.12	jnk?		0.11	4.89	0.01	0.0909091	0.12	jnk?						0.12	jnk?						0.12	jnk?						0.12	jnk?
6	0.68	5.11	0	0	0.68	M4		0.7	5.17	-0.02	-0.0285714	0.68	M4			0.68	5.08	0	0	0.68	M4		0.82	5.05	-0.14	-0.170732	0.68	M4		0.75	5.06	-0.07	-0.0933333	0.68	M4		0.77	5.09	-0.09	-0.116883	0.68	M4		0.77	5.06	-0.09	-0.116883	0.68	M4
7	0.85	5.31	0	0	0.1	A1B		0.84	5.37	0.01	0.0119048	0.1	A1B			0.86	5.28	-0.01	-0.0116279	0.1	A1B		0.12	5.34	-0.01	-0.0833333	0.05	A1B		7.44	5.31	-1	-0.134409	0.1	A1B		7.48	5.37	-1.02	-0.136364	0.1	A1B		7.41	5.33	0	0	0.1	A1B
					0.5	F(6)A1						0.5	F(6)A1							0.5	F(6)A1						0.01	F(6)A1						0.5	F(6)A1						1.1	F(6)A1						1.1	F(6)A1
					0.25	A2						0.25	A2							0.25	A2						0.05	A2						6.2	A2						6.3	A2						6.6	A2
																														0.36	5.49						0.34	5.57						0.39	5.52
8	0.2	5.67	0	0	0.2	jnk?		0.21	5.73	-0.01	-0.047619	0.2	jnk?			0.21	5.64	-0.01	-0.047619	0.2	jnk?		0.52	5.63	-0.32	-0.615385	0.2	jnk?		0.78	5.61	-0.58	-0.74359	0.2	jnk?		0.9	5.65	0	0	0.2	jnk?		0.88	5.61	0.02	0.0227273	0.2	jnk?
9	0.92	5.85	0.03	0.0326087	0.05	A1G(3)1		0.99	5.92	0.34	0.343434	0.4	A1G(3)1			1.02	5.82	-0.31	-0.303922	0.41	A1G(3)1		1.92	5.74	-1.01	-0.526042	0.91	A1G(3)1		18.49	5.78	0.46	0.0248783	0.41	A1G(3)1		19.2	5.84	0.95	0.0494792				19.23	5.8	0.35	0.0182007
					0.05	A2B						0.05	A2B			0.26	5.92	-0.15	-0.576923	0.05	A2B		1.04	5.85	-0.07	-0.0673077	0.05	A2B						0.26	A2B						0.26	A2B						0.26	A2B
					0.05	M4A1						0.05	M4A1							0.05	M4A1						0.05	M4A1						0.05	M4A1						0.36	M4A1						0.36	M4A1
					0.25	F(6)A2						0.25	F(6)A2							0.25	F(6)A2						0.82	F(6)A2						17.45	F(6)A2						17.75	F(6)A2						18.74	F(6)A2
																				0.01	F(6)A1GalNAc1													0.01	F(6)A1GalNAc1						0.01	F(6)A1GalNAc1						0.01	F(6)A1GalNAc1
					0.05	A3						0.05	A3							0.05	A3						0.05	A3						1.77	A3						1.77	A3						1.82	A3
10	12.69	6.19	0.42	0.0330969				11.88	6.26	0.02	0.0016835					11.34	6.16	-0.03	-0.0026455				13.15	6.12	-0.34	-0.0258555				16.44	6.15	-1.93	-0.117397				14.36	6.17	-0.25	-0.0174095				13.89	6.12	0.63	0.0453564		A3'
					0.9	F(6)M4A1						0.9	F(6)M4A1							0.9	F(6)M4A1						0.9	F(6)M4A1						2.1	F(6)M4A1						2.1	F(6)M4A1						2.1	F(6)M4A1
					0.3	F(6)A1G(3)1						0.3	F(6)A1G(3)1							0.6	F(6)A1G(3)1						2.6	F(6)A1G(3)1						0.6	F(6)A1G(3)1
					10.81	M5						10.81	M5							10.81	M5						10.81	M5						10.81	M5						10.81	M5						10.81	M5
					0.35	A3B						0.35	A3B			1.99	6.33	0.46	0.231156	0.35	A3B		3.86	6.24	0.09	0.0233161	0.35	A3B		5.96	6.39	-0.43	-0.0721477	2.68	A3B		2.19	6.26	0.04	0.0182648	2.68	A3B		2.46	6.22	0.07	0.0284553	2.68	A3B
					0.1	F(6)A2B						0.1	F(6)A2B							0.1	F(6)A2B						0.1	F(6)A2B						0.75	F(6)A2B						0.75	F(6)A2B						0.75	F(6)A2B
												0.2	A2G(4)1							0.9	A2G(4)1						1.2	A2G(4)1
					0.1	A2G(3)1						0.1	A2G(3)1							0.1	A2G(3)1						0.1	A2G(3)1						0.1	A2G(3)1									7.58	6.4	0.07	0.00923483
																0.89	6.43	-0.19	-0.213483																		6.23	6.45	-0.08	-0.0128411
					0.35	A1G(3)1S(3)1		1.03	6.43	0	0																			7.01	6.52	-0.45	-0.064194
					0.6	F(6)A3						0.6	F(6)A3							0.6	F(6)A3						0.6	F(6)A3						6.58	F(6)A3						9.35	F(6)A3						10.25	F(6)A3
					0.1	M4A2						0.1	M4A2							0.1	M4A2						0.1	M4A2						0.1	M4A2						0.7	M4A2						0.7	M4A2
11	1.2	6.69	0.07	0.0583333	0.01	F(6)A3B		1.28	6.76	0.01	0.0078125	0.01	F(6)A3B			0.31	6.52	-0.04	-0.129032	0.01	F(6)A3B		0.18	6.47	0.08	0.444444	0.01	F(6)A3B						0.68	F(6)A3B		7.99	6.57	-0.09	-0.0112641	0.68	F(6)A3B		7.32	6.51	-0.07	-0.00956284	0.68	F(6)A3B
																																		2	F(6)A1G1GlcNAc1						2	F(6)A1G1GlcNAc1
																				0.01	F(6)A2GalNAc1																				1.02	F(6)A2GalNAc1						2	F(6)A1G1GlcNAc1
																														1.13	6.6	-0.03	-0.0265487															1.02	F(6)A2GalNAc1
					0.25	A4						0.25	A4							0.25	A4						0.25	A4						0.25	A4						0.25	A4						0.55	A4
					0.01	A1G(3)1S(6)1						0.01	A1G(3)1S(6)1
					0.05	A3F1						0.05	A3F1			1.28	6.65	-0.15	-0.117187	0.05	A3F1		0.89	6.6	-0.06	-0.0674157	0.05	A3F1						0.05	A3F1						0.05	A3F1
					0.1	A2BG(4)1						0.11	A2BG(4)1							0.12	A2BG(4)1						0.12	A2BG(4)1		3.38	6.71	-1.08	-0.319527				3.06	6.76	-0.39	-0.127451				3.8	6.69	-0.62	-0.163158
					0.2	M4A1G(3)1						0.21	M4A1G(3)1							0.31	M4A1G(3)1						0.31	M4A1G(3)1						0.31	M4A1G(3)1
					0.4	M5A1						0.4	M5A1							0.4	M5A1						0.4	M5A1						0.4	M5A1						0.4	M5A1						0.4	M5A1
					0.25	F(6)A2[6]G1						0.25	F(6)A2[6]G1							0.25	F(6)A2[6]G1						0.25	F(6)A2[6]G1
12	1.39	6.82	0	0	0.09	F(6)A2F1		1.8	6.89	-0.21	-0.116667	0.09	F(6)A2F1			3.17	6.79	-0.47	-0.148265	0.09	F(6)A2F1		1.51	6.72	0.02	0.013245	1.11	F(6)A2F1						0.09	F(6)A2F1						0.09	F(6)A2F1
					1	F(6)A2[3]G(4)1						1.2	F(6)A2[3]G(4)1							1.51	F(6)A2[3]G(4)1						0.52	F(6)A2[3]G(4)1
					0.3	F(6)A2[3]G(3)1						0.3	F(6)A2[3]G(3)1							0.3	F(6)A2[3]G(3)1						0.3	F(6)A2[3]G(3)1						0.3	F(6)A2[3]G(3)1
																				0.8	A2G1GalNAc1													0.8	A2G1GalNAc1						0.8	A2G1GalNAc1						0.8	A2G1GalNAc1
																																									0.68	A2GalNAc(4Sul)1						0.68	A2GalNAc(4Sul)1
13	0.66	6.96	-0.16	-0.242424	0.05	A3BG(4)1		0.76	7.03	-0.25	-0.328947	0.05	A3BG(4)1			1.99	6.93	-1.06	-0.532663	0.05	A3BG(4)1		1.35	6.87	-0.28	-0.207407	0.05	A3BG(4)1		3.98	6.9	-0.27	-0.0678392				4.45	6.95	-0.18	-0.0404494				4.81	6.89	0.01	0.002079
					0.05	A4B						0.05	A4B							0.05	A4B						0.05	A4B						1.14	A4B						1.14	A4B						1.14	A4B
					0.15	F(6)A2GalNAc2						0.15	F(6)A2GalNAc2							0.56	F(6)A2GalNAc2													0.56	F(6)A2GalNAc2						0.56	F(6)A2GalNAc2						0.56	F(6)A2GalNAc2
					0.25	F(6)A4						0.25	F(6)A4							0.25	F(6)A4						0.25	F(6)A4						2.41	F(6)A4						3.27	F(6)A4						3.92	F(6)A4
												0.01	F(6)A2BG(4)1							0.02	F(6)A2BG(4)1						0.02	F(6)A2BG(4)1
14	3.33	7.11	-0.2	-0.0600601	2.23	M6		3.23	7.17	-0.2	-0.0619195	2.23	M6		0.03	3.3	7.08	-0.12	-0.0363636	2.23	M6		3.16	7.06	0.02	0.00632911	2.23	M6		5.3	7.07	0.12	0.0226415	2.23	M6		3.96	7.09	-0.71	-0.179293	2.23	M6		3.96	7.03	-0.01	-0.00252525	2.23	M6
												0.1	F(6)A2G(Sul)1							0.15	F(6)A2G(Sul)1						0.15	F(6)A2G(Sul)1						1.62	F(6)A2G(Sul)1						1.62	F(6)A2G(Sul)1						1.62	F(6)A2G(Sul)1
					0.2	A2G(4)1S(3)1
					0.5	F(6)A3G(3)1						0.5	F(6)A3G(3)1							0.6	F(6)A3G(3)1						0.6	F(6)A3G(3)1						2.77	F(6)A3G(3)1
					0.2	A2F1G1						0.2	A2F1G1							0.2	A2F1G1						0.2	A2F1G1						0.2	A2F1G1						0.4	A2F1G1						0.1	A2F1G1
	2.45	7.26	-0.08	-0.0326531	0.6	M4A2G(3)1		1.43	7.26	-0.49	-0.342657	0.6	M4A2G(3)1			12.22	7.22	-0.51	-0.0417349	0.6	M4A2G(3)1		11.34	7.13	-1.14	-0.100529	0.6	M4A2G(3)1						0.6	M4A2G(3)1		1.12	7.18	-0.12	-0.107143				1.07	7.12	0	0
15
					0.45	A2G1S1Ac		2.57	7.32	0.25	0.0972763	0.45	A2G1S1Ac							0.45	A2G1S1Ac						0.45	A2G1S1Ac		6.79	7.22	-0.44	-0.0648012	0.45	A2G1S1Ac		6.68	7.26	-1.33	-0.199102	1.45	A2G1S1Ac						1.45	A2G1S1Ac
					0.6	F(6)A3F1						0.6	F(6)A3F1							0.6	F(6)A3F1						0.6	F(6)A3F1						0.6	F(6)A3F1						0.6	F(6)A3F1		7.43	7.2	-2.12	-0.28533
					0.8	A2G(4,4)2						1.5	A2G(4,4)2							5.05	A2G(4,4)2						5.05	A2G(4,4)2
												0.25	F(6)A2F1GalNAc1							1.2	F(6)A2F1GalNAc1						1.2	F(6)A2F1GalNAc1						2.5	F(6)A2F1GalNAc1						2.5	F(6)A2F1GalNAc1						2.5	F(6)A2F1GalNAc1
																																		0.8	A3G1GlcNAc1						0.8	A3G1GlcNAc1						0.8	A3G1GlcNAc1
												0.3	F(6)M4A1G1							1.2	F(6)M4A1G1						1.2	F(6)M4A1G1
					0.01	F(6)A1GalNAc1S(6)1						0.01	F(6)A1GalNAc1S(6)1																								0.44	7.4	-0.03	-0.0681818
					0.2	F(6)A2G1GalNAc1						0.2	F(6)A2G1GalNAc1							1.01	F(6)A2G(3)1GalNAc1													1.02	F(6)A2G(3)1GalNAc1
																														0.5	7.35	-0.07	-0.14
																																		0.41	A3F1G1						0.41	A3F1G1						0.41	A3F1G1
																											0.5	F(6)A2F2		1.07	7.44	0.03	0.0280374				1.01	7.47	-0.71	-0.70297
					0.01	A2BG(4)1S(3)1
					0.1	A4F1						0.1	A4F1							0.1	A4F1						0.1	A4F1						0.1	A4F1						0.1	A4F1
16	5.82	7.6	-9.99201e-16	-1.71684e-16	0.3	F(6)A1G(3)1S(6)1		8.83	7.67	-1.1	-0.124575	0.3	F(6)A1G(4)1S(6)1			17.27	7.57	-0.26	-0.015055				17.91	7.53	0.11	0.00614182				2.42	7.52	0.3	0.123967				1.71	7.55	0.08	0.0467836				2.2	7.54	-0.88	-0.4
												0.02	A2BG(4,4)2							0.09	A2BG(4,4)2						0.09	A2BG(4,4)2
																																		2.19	F(6)A4B						2.19	F(6)A4B						2.19	F(6)A4B
																																					0.91	7.6	0.04	0.043956
					2	F(6)A1G1Lac1						2	F(6)A1G1Lac1							2	F(6)A1G1Lac1						2	F(6)A1G1Lac1
																																		0.23	F(6)A3G(4)1GlcNAc1						0.23	F(6)A3G(4)1GlcNAc1						0.23	F(6)A3G(4)1GlcNAc1
					0.01	M4A1G(3)1S(3)1
					0.3	F(6)A2F1G1						0.3	F(6)A2F1G1							0.3	F(6)A2F1G1						0.31	F(6)A2F1G1		4.84	7.67	-0.2	-0.0413223	0.3	F(6)A2F1G1		2.13	7.72	0.09	0.0422535	0.9	F(6)A2F1G1		2.37	7.65	-0.33	-0.139241
					2.8	F(6)A2G(4,4)2						5.1	F(6)A2G(4,4)2							15.44	F(6)A2G(4,4)2						15.44	F(6)A2G(4,4)2
																				0.68	F(6)A2G1GalNAc(4Sul)1						0.68	F(6)A2G1GalNAc(4Sul)1						0.68	F(6)A2G1GalNAc(4Sul)1
					0.01	A2BG(4)1S(6)1						0.01	A2BG(4)1S(6)1
17	2.53	7.74	0.3	0.118577				2.94	7.81	0.13	0.0442177					4.34	7.72	-0.59	-0.135945				4.18	7.67	0.1	0.0239234
					0.01	F(6)A2BG(4)1S(3)1
												0.41	A3BG(4,4)2							0.48	A3BG(4,4)2						0.48	A3BG(4,4)2
					0.2	F(6)A2[3]G(4)1S(3)1																												0.49	A4G1GlcNAc1						0.49	A4G1GlcNAc1						0.49	A4G1GlcNAc1
																																		1	F(6)A3G1GalNAc1						1	F(6)A3G1GalNAc1						1	F(6)A3G1GalNAc1
																																		0.55	A3G1S(9Ac)1						0.55	A3G1S(9Ac)1						0.55	A3G1S(9Ac)1
																																					2.36	7.78	-0.91	-0.385593				2.27	7.72	-1.25	-0.550661
					0.01	F(6)A2GalNAc1S(6)1						0.01	F(6)A2GalNAc1S(6)1
					1	F(6)A2F1GalNAc2						1.01	F(6)A2F1GalNAc2							1.02	F(6)A2F1GalNAc2													1.02	F(6)A2F1GalNAc2						1.02	F(6)A2F1GalNAc2						1.02	F(6)A2F1GalNAc2
					0.01	A4BG(4)1						0.02	A4BG(4)1							0.52	A4BG(4)1						0.52	A4BG(4)1
					0.1	F(6)A2BG(4,4)2						0.12	F(6)A2BG(4,4)2							0.63	F(6)A2BG(4,4)2						0.63	F(6)A2BG(4,4)2
					0.7	A2G(4)1S(6)1						0.7	A2G1GS(6)1
					0.8	F(6)A3G(4,4)2						0.8	F(6)A3G(4,4)2							0.8	F(6)A3G(4,4)2						1.8	F(6)A3G(4,4)2
18	7.46	8.03	-0.07		0.3	F(6)A4F1		6.97	8.1	-0.26	-0.0373027	0.3	F(6)A4F1		2.2	5.26	8	-0.07	-0.013308	0.3	F(6)A4F1		4.75	7.95	0.23	0.0484211	0.3	F(6)A4F1		1.9	7.96	0.01	0.00526316	0.3	F(6)A4F1		1.42	7.99	-0.01	-0.00704225	0.3	F(6)A4F1		1.52	7.93	-0.31	-0.203947
					0.25	F(6)A2F1GalNAc1S(3)1
					0.8	A2G1GalNAc1S(6)1						0.8	A2G1GalNAc1S(6)1
					0.46	F(6)A3F1G1						0.47	F(6)A3F1G1							0.48	F(6)A3F1G1						0.48	F(6)A3F1G1						0.58	F(6)A3F1G1						0.58	F(6)A3F1G1						0.28	F(6)A3F1G1
					0.73	M7D1						0.73	M7D1							0.73	M7D1						0.73	M7D1						0.73	M7D1						0.73	M7D1						0.73	M7D1
					0.2	A2F1G(3)2						0.2	A2F1G(3)2							0.2	A2F1G(3)2						0.2	A2F1G(3)2						0.2	A2F1G(3)2
					0.55	F(6)A2G1G(3Sul)1						1.2	F(6)A2G1G(3Sul)1							1.47	F(6)A2G1G(3Sul)1						1.47	F(6)A2G1G(3Sul)1
					0.1	F(6)A2G(3Sul)1S(3)1
					1	A2G(3)2S(3)1(9Ac)						1	A2G(3)2S(3)1(9Ac)							1	A2G(3)2S(3)1(9Ac)						1	A2G(3)2S(3)1(9Ac)						1	A2G(3)2S(3)1(9Ac)
					0.7	A2G(4,4)2S(3)1
					1.3	F(6)A2F1G1GalNAc1						1.3	F(6)A2F1G1GalNAc1							1.31	F(6)A2F1G1GalNAc1						1.3	F(6)A2F1G1GalNAc1						0.01	F(6)A2F1G1GalNAc1						0.01	F(6)A2F1G1GalNAc1						0.01	F(6)A2F1G1GalNAc1
					0.1	M4A1G(4)1S(6)1						0.1	M4A1G(4)1S(6)1																	0.55	8.12	0	0				0.37	8.11	0	0				0.9	8.04	-0.01	-0.0111111
					0.3	F(6)M4A1G(4)1S(3)1
					0.3	F(6)A2[3]G(4)1S(6)1						0.3	F(6)A2[3]G(4)1S(6)1
19	0.65	8.19	-0.11	-0.169231	0.01	F(6)A2[3]G(4)1S(6)1		1.11	8.25	0.02	0.018018	0.01	F(6)A2[3]G(4)1S(6)1			1.94	8.14	-0.54	-0.278351				1.06	8.09	-0.01	-0.00943396				1.13	8.27	0.05	0.0442478				0.57	8.16	0.15	0.263158
					0.01	A2BG(4,4)2S(3)1
					0.01	F(6)A2BG(4)1S(6)1						0.01	F(6)A2BG(4)1S(6)1
												0.4	F(6)A4BG(4)1							0.4	F(6)A4BG(4)1						0.4	F(6)A4BG(4)1
					0.01	F(6)A2GalNAc2S(6)1						0.41	F(6)A2GalNAc2S(6)1
																																		1.08	F(6)A4G1GlcNAc1						1.08	F(6)A4G1GlcNAc1						1.08	F(6)A4G1GlcNAc1
					0.3	A4F1G1						0.9	A4F1G1							1	A4F1G1						1	A4F1G1						1	A4F1G1		0.75	8.27	-0.05	-0.0666667	1	A4F1G1		0.72	8.2	-0.22	-0.305556	0.8	A4F1G1
20	7.66	8.37	0.04	0.00522193				8.03	8.44	-0.5	-0.0622665				4.82	2.84	8.37	0.14	0.0492958				2.74	8.31	0.12	0.0437956
					0.3	A3F1G(4)2						0.4	A3F1G(4,4)2							0.41	A3F1G(4)2						0.41	A3F1G(4)2
												0.06	A4BG(4,4)2							0.13	A4BG(4,4)2						0.13	A4BG(4,4)2
					0.05	F(6)A2G(3Sul)1S(6)1						0.05	F(6)A2G(3Sul)1S(6)1																	0.95	8.39	0.01	0.0105263				0.53	8.42	-0.23	-0.433962				0.42	8.34	-0.12	-0.285714
					0.95	F(6)A2F1GalNAc1S(6)1						0.95	F(6)A2F1GalNAc1S(6)1
					2.1	F(6)A2G(4,4)2S(3)1
					0.9	F(6)M4A1G(4)1S(6)1						0.9	F(6)M4A1G(4)1S(6)1
					0.1	F(6)A3G(3)1S(6)1						0.1	F(6)A3G(4)1S(6)1
					0.8	A3G(3,3,3)3						0.8	A3G(3,3,3)3							1.72	A3G(3,3,3)3						1.72	A3G(3,3,3)3
					1	A2G(4,4)2S(6)1						1.25	A2G(4,4)2S(6)1
					0.4	F(6)A2F1G(3)2						0.4	F(6)A2F1G(3)2							0.6	F(6)A2F1G(3)2						0.6	F(6)A2F1G(3)2						0.6	F(6)A2F1G(3)2
					1.3	A3BG(4,4,4)3						1.42	A3BG(4,4,4)3			4.58	8.58	0.2	0.0436681	1.8	A3BG(4,4,4)3		4.15	8.52	-0.75	-0.180723	1.8	A3BG(4,4,4)3		2.11	8.53	0.29	0.137441
21	0.66	8.47	-0.34	-0.515152	0.01	F(6)A2F1GalNAc2S(3)1																															2.58	8.58	-0.01	-0.00387597				2.28	8.52	-0.06	-0.0263158
					0.01	A4BG(4)1S(3)1
					0.3	A4BF1G1						0.6	A4BF1G1							0.62	A4BF1G1						0.62	A4BF1G1						0.62	A4BF1G1						0.62	A4BF1G1						0.62	A4BF1G1
	2.34	8.6	-0.7	-0.299145	0.5	F(6)A2F2GalNAc2		2.87	8.69	-0.45	-0.156794	0.5	F(6)A2F2GalNAc2							0.5	F(6)A2F2GalNAc2													0.5	F(6)A2F2GalNAc2						0.5	F(6)A2F2GalNAc2						0.5	F(6)A2F2GalNAc2
					0.35	F(6)A4F2						0.35	F(6)A4F2							0.35	F(6)A4F2						0.35	F(6)A4F2						0.35	F(6)A4F2						0.35	F(6)A4F2
					0.01	A3BG(4,4)2S(3)1
					0.01	F(6)A2BG(4,4)2S(3)1
					0.45	F(6)A4G(3,3)2						0.55	F(6)A4G(3,3)2							0.63	F(6)A4G(3,3)2						0.63	F(6)A4G(3,3)2						0.63	F(6)A4G(3,3)2
22					0.01	F(6)A3F1G1S(3)1
					0.3	F(6)A2G(3)1GalNAc1S(6)1						0.31	F(6)A2G(3)1GalNAc1S(6)1
					0.01	A2BG(4,4)2(6)1						0.02	A2BG(4,4)2(6)1
																																		1.19	F(6)A3F1G1GalNAc1						1.19	F(6)A3F1G1GalNAc1						1.19	F(6)A3F1G1GalNAc1
																																		0.21	A3G2GlcNAc2						0.21	A3G2GlcNAc2						0.21	A3G2GlcNAc2
												1	F(6)A3G(4)2GalNAc1							1	F(6)A3G(4)2GalNAc1
23	11.36	8.79	0.11	0.0096831	1.15	F(6)A3G(3,4,4)3		9.99	8.87	0.01	0.001001	1.15	F(6)A3G(3,4,4)3		9.93	1.43	8.77	0.05	0.034965	2.17	F(6)A3G(3,4,4)3		1.51	8.7	-0.03	-0.0198675	2.17	F(6)A3G(3,4,4)3		1.43	8.79	-0.02	-0.013986				1.35	8.83	-0.74	-0.548148				1.11	8.77	-0.5	-0.45045
					0.05	F(6)A2G1G(3Sul)1S(3)1
					0.5	A4BG(4)1S(6)1						0.5	A4BG1S(6)1
					0.31	M8						0.31	M8							0.31	M8						0.31	M8						0.31	M8						0.31	M8						0.31	M8
					0.68	F(6)A2G1GalNAc(Sul)1S(6)1						0.68	F(6)A2G1GalNAc(Sul)1S(6)1
					0.4	F(6)A2GalNAc2sS(3,6)1																	9.37	8.89	-1.26	-0.134472
					8.08	F(6)A2G(4,4)2S(6)1						8.88	F(6)A2G(4,4)2S(6)1
																											1.19	F(6)A3F1G(4)2
					0.3	F(6)A4BG1S(3)1										8.34	8.95	-2.21	-0.264988
24	4	8.95	-0.5	-0.125	0.01	F(6)A2G(4,4)2S(6)1		5.65	9.05	0.02	0.00353982	0.01	F(6)A2G(4,4)2S(6)1																	0.75	8.93	-0.085	-0.113333	0.3	F(6)A3G(4)2GlcNAc2		0.8	9.02	-0.135	-0.16875	0.3	F(6)A3G(4)2GlcNAc2		0.74	8.97	-0.015	-0.0202703	0.3	F(6)A3G(4)2GlcNAc2
					0.25	M8						0.25	M8							0.25	M8						0.25	M8						0.25	M8						0.25	M8						0.25	M8
					0.01	F(6)A2F1GalNAc2S(6)1						0.01	F(6)A2F1GalNAc2S(6)1
					0.01	A2BG(4,4)2(3,3)2
					0.01	F(6)A2BG(4,4)2S(6)1						0.11	F(6)A2BG(4,4)2S(6)1
					0.01	A3BG(4,4)2S(6)1						0.06	A3BG(4,4)2S(6)1
					3.2	F(6)A3G(4,4,4)3						3.71	F(6)A3G(4,4,4)3							4.28	F(6)A3G(4,4,4)3						4.28	F(6)A3G(4,4,4)3
25	2.34	9.15	-0.16	-0.0683761	0.9	F(6)A3G(4,4,4)3		1.48	9.29	-0.31	-0.209459	0.9	F(6)A3G(4,4,4)3		1.18	0.77	9.07	0.02	0.025974	0.9	F(6)A3G(4,4,4)3						0.9	F(6)A3G(4,4,4)3
					0.17	F(6)A2G1G(3Sul)1S(6)1						0.22	F(6)A2G1G(3Sul)1S(6)1
					0.6	A4F1G1S(3)1
												0.02	F(6)A4BG(4,4)2							0.19	F(6)A4BG(4,4)2						0.19	F(6)A4BG(4,4)2
					0.4	A3BG(4,4)2S(3,3)2
					0.01	F(6)A2BG(4,4)2S(3,3)2										0.39	9.19	-0.02	-0.0512821				0.39	9.28	-0.02	-0.0512821
												0.03	F(6)A3BG(4,4,4)3							0.67	F(6)A3BG(4,4,4)3						0.67	F(6)A3BG(4,4,4)3
					0.1	A3F1G(4)2S(3)1																												0.115	F(6)A4G2GlcNAc2						0.115	F(6)A4G2GlcNAc2						0.175	F(6)A4G2GlcNAc2
26	2.1	9.37	-0.64	-0.304762	0.01	F(6)A3F1G1S(6)1		2.08	9.47	-0.29	-0.139423	0.01	F(6)A3F1G1S(6)1		0.89	1.21	9.44	0.57	0.471074				0.57	9.37	0.02	0.0350877				0.39	9.26	0.16	0.410256				0.38	9.36	0.17	0.447368				0.34	9.28	0.21	0.617647
					0.01	A2BG(4,4)2(3,6)2
					0.2	F(6)A3F1G(4)2GalNAc1						1.19	F(6)A3F1G(4)2GalNAc1							1.19	F(6)A3F1G(4)2GalNAc1
					0.01	F(6)A2G(3)1GalNAc1S(3,6)2
					0.2	F(6)A2G(4,4)2S(3,3)2
					0.25	A2G(4,4)2S(3,6)2																												0.55	F(6)A3F2G2						0.55	F(6)A3F2G2						0.55	F(6)A3F2G2
					0.01	A4BG(4,4)2S(3)1
					0.55	A3G3S(9Ac)1						0.55	A3G3S(9Ac)1							0.55	A3G3S(9Ac)1						0.55	A3G3S(9Ac)1
					0.01	F(6)A2F1G1GalNAc1S(6)1						0.01	F(6)A2F1G1GalNAcS(6)1
												0.03	A4BG(4,4,4)3							0.04	A4BG(4,4,4)3						0.04	A4BG(4,4,4)3
					0.1	F(6)A4BG(4)1S(3)1
					0.01	A3F1G(4)2S(6)1						0.01	A3F1G(4,4)2S(6)1
					0.1	F(6)A4G(3,3)2S(3)1
27	7.44	9.64	-0.52	-0.0698925	0.8	M9		3.64	9.74	0.43	0.118132	0.8	M9		5.94	0.83	9.57	0	0	0.8	M9		0.78	9.5	-0.08	-0.102564	0.8	M9		0.96	9.5	-0.16	-0.166667	0.8	M9		0.9	9.56	-0.04	-0.0444444	0.8	M9		0.91	9.49	-0.11	-0.120879	0.8	M9
												0.1	F(6)A3F1G(4,4)3							0.1	F(6)A3F1G(4,4)3						0.1	F(6)A3F1G(4,4)3
					0.8	F(6)A2G(4,4)2S(3,6)2
					0.3	A4BF1G1S(3)1
					0.5	F(6)A2G(3)1GalNAc1S(6,6)2						0.5	F(6)A2G(4)1GalNAc1S(6,6)2
					0.8	F(6)A3G(4)2GalNAc1S(3)1
					0.1	A3BG(4,4,4)3S(3)1
					0.1	A4F1G1S(6)1						0.1	A4F1G(4)1S(6)1
					2.3	A2G(4,4)2S(6,6)2						2.3	A2G(4,4)2S(6,6)2
					0.6	F(6)A2G1G(3Sul)1S(3,3)2
					0.05	A3BG(4,4)2S(3,6)2
					0.05	A2BG(4,4)2(6,6)2						0.05	A2BG(4,4)2(6,6)2
					0.1	F(6)A2BG2S(3,6)2
					0.01	A4BG(4,4)2S(6)1						0.02	A4BG(4,4)2S(6)1
					0.2	F(6)A2F1G(3)2S(6)1						0.2	F(6)A2F1G(3)2S(6)1										0.51	9.64	-0.01	-0.0196078
					0.01	A3G(4,4,4)3S(6)1		1.6	9.89	-0.95	-0.59375	0.65	A3G(4,4,4)3S(6)1			0.67	9.74	0.03	0.0447761											0.43	9.77	0.66	1.53488	0.4	A3G3GlcNAc3		0.34	9.86	0	0	0.4	A3G3GlcNAc3		0.44	9.81	0.42	0.954545	0.4	A3G3GlcNAc3
28	0.96	9.94	-0.15	-0.15625	0.2	F(6)A4G(3,3,3)3		1.12	10.04	0.15	0.133929	0.23	F(6)A4G(3,3,3)3		0.21	0.75	9.86	0.02	0.0266667	0.23	F(6)A4G(3,3,3)3		1.15	9.76	0.02	0.0173913	0.23	F(6)A4G(3,3,3)3						0.23	F(6)A4G(3,3,3)3
					0.01	A3BG(4,4,4)3S(6)1						0.22	A3BG(4,4,4)3S(6)1
					0.01	F(6)A3BG(4,4,4)3S(3)1
					0.08	F(6)A4G(3,3)2S(6)1						0.08	F(6)A4G(3,3)2S(6)1
					0.11	F(6)A3G(4,4,4)3S(3)1
					0.6	F(6)A4BG(4,4,4)3						0.74	F(6)A4BG(4,4,4)3							1.24	F(6)A4BG(4,4,4)3						1.24	F(6)A4BG(4,4,4)3
29	1.59	10.06	-0.41	-0.257862	0.05	F(6)A2G1G(3Sul)1S(3,6)1		1.14	10.17	-0.78	-0.684211				0.33	1.26	10.06	-0.29	-0.230159				0.86	9.96	0.04	0.0465116											0.06	10.14	0.4	6.66667
					0.01	A3BG(4,4,4)3S(3,3)2
					0.01	A3BG(4,4)2S(6,6)2						0.01	A3BG(4,4)2S(6,6)2
					0.02	A4BG(4,4,4)3S(3)1
					0.02	A4BF1G1S(6)1						0.02	A4BF1G(4)1S(6)1
					0.3	A4G(4)3GlcNAc3						0.3	A4G(4)3GlcNAc3							0.3	A4G(4)3GlcNAc3						0.3	A4G3GlcNAc3						0.46	A4G3GlcNAc3						0.46	A4G3GlcNAc3						0.46	A4G3GlcNAc3
					0.01	F(6)A4BG(4,4)2S(3)1
					0.01	F(6)A3BG(4,4,4)3S(6)1						0.03	F(6)A3BG(4,4,4)3S(6)1
					0.05	A4BG(4,4)2S(3,3)2
					0.2	F(6)A3F1G(4)2GalNAc1S(3)1
30	4.9	10.16	-0.06	-0.0122449	0.4	A4BG(4,4,4,4)4		5.11	10.28	0.26	0.0508806	0.4	A4BG(4,4,4,4)4		2.94	1.96	10.17	-0.01	-0.00510204	0.4	A4BG(4,4,4,4)4		1.92	10.07	0.03	0.015625	0.4	A4BG(4,4,4,4)4		0.36	10.24	0.4	1.11111				0.37	10.31	0.39	1.05405				0.36	10.23	0.4	1.11111
																																		0.08	F(6)A3G3GlcNAc3						0.08	F(6)A3G3GlcNAc3						0.08	F(6)A3G3GlcNAc3
					0.79	F(6)A3F1G(4)2GalNAc1S(3)1																												0.42	F(6)A4F2G2						0.42	F(6)A4F2G2						0.42	F(6)A4F2G2
					0.8	A3G(4)3Lac1						0.8	A3G(4)3Lac1							0.8	A3G(4)3Lac1						0.8	A3G(4)3Lac1
					1.45	F(6)A2G(4,4)2S(6,6)2						1.45	F(6)A2G(4,4)2S(6,6)2
					0.4	F(6)A2BG(4,4)2S(6,6)2						0.4	F(6)A2BG(4,4)2S(6,6)2
					0.4	F(6)A3F2G(4)3						0.5	F(6)A3F2G(4)3							0.55	F(6)A3F2G(4)3						0.55	F(6)A3F2G(4)3
					0.3	F(6)A3G(3,4,4)3S(6)1						1.02	F(6)A3G(3,4,4)3S(6)1
					0.8	F(6)A4G(4,4,4,4)4						0.8	F(6)A4G(4,4,4,4)4							0.8	F(6)A4G(4,4,4,4)4						0.8	F(6)A4G(4,4,4,4)4
31	0.98	10.31	-0.39	-0.397959	0.1	F(6)A4G(4,4,4,4)4		1.34	10.42	-0.61	-0.455224	0.46	F(6)A4G(4,4,4,4)4			1.4	10.32	0.22	0.157143	1.36	F(6)A4G(4,4,4,4)4		1.67	10.23	0.28	0.167665	1.36	F(6)A4G(4,4,4,4)4
					0.01	F(6)A3G(4,4,4)3S(6)1						0.01	F(6)A3G(4,4,4)3S(6)1
					0.01	A3BG(4,4,4)3S(3,6)2
					0.01	F(6)A3BG(4,4,4)3S(3,3)2
					0.26	M9-Glc						0.26	M9-Glc							0.26	M9-Glc						0.26	M9-Glc						0.26	M9-Glc						0.26	M9-Glc						0.26	M9-Glc
32	0.57	10.46	-0.05	-0.0877193	0.05	F(6)A2G1G(3Sul)1S(6,6)1		0.51	10.65	-0.05	-0.0980392	0.05	F(6)A2G1G(3Sul)1S(6,6)1		0.24	0.33	10.52	0	0											0.23	10.49	-0.02	-0.0869565				0.07	10.59	0.08	1.14286				0.15	10.61	0	0
																																		0.15	F(6)A4F2G2GlcNAc1						0.15	F(6)A4F2G2GlcNAc1						0.15	F(6)A4F2G2GlcNAc1
					0.23	F(6)A3G(4,4)3Lac1						0.23	F(6)A3G(4,4)3Lac1							0.23	F(6)A3G(4,4)3Lac1						0.23	F(6)A3G(4,4)3Lac1
					0.01	F(6)A4BG(4,4)2S(6)1						0.01	F(6)A4BG(4,4)2S(6)1
					0.03	F(6)A4G(3,3,3)3S(3)1
					0.01	A4BG(4,4,4)3S(6)1						0.01	A4BG(4,4,4)3S(6)1
					0.01	A4BG(4,4,4)3S(3,3)2
					0.01	A4BG(4,4)2S(3,6)2
					0.1	F(6)A4F2G(4)3						0.1	F(6)A4F2G(4)3							0.1	F(6)A4F2G(4)3						0.1	F(6)A4F2G(4)3
					0.01	F(6)A4BG(4,4)2S(3,3)2
					0.01	A3BG(4,4,4)3S(6,6)2						0.06	A3BG(4,4,4)3S(6,6)2
					0.2	F(6)A3G(4)2GalNAc1S(3,3)2
					0.05	F(6)A3G(4,4,4)3S(3,3)2
33	0.98	10.71	0.04	0.0408163	0.35	F(6)A3G(4,4,4)3S(3,3)2		0.77	10.9	-0.15	-0.194805				0.81	0.17	10.76	0	0				0.4	10.78	0	0											0.12	10.7	-0.06	-0.5				0.06	10.77	0	0
					0.36	F(6)A4BG(4,4,4,4)4						0.36	F(6)A4BG(4,4,4,4)4							0.36	F(6)A4BG(4,4,4,4)4						0.36	F(6)A4BG(4,4,4,4)4
					0.1	F(6)A3F1G(4,4)3S(3)1
					0.21	A3G(3,3,3)3S(6,6)2						0.26	A3G(3,3,3)3S(6,6)2																					0.06	F(6)A4G3GlcNAc3						0.06	F(6)A4G3GlcNAc3						0.06	F(6)A4G3GlcNAc3
34	0.94	10.8	-0.29	-0.308511	0.14	F(6)A4BG(4,4,4)3S(3)1		0.32	11.04	-0.22	-0.6875				0.65	0.29	10.88	-0.1	-0.344828
												0.05	F(6)A3F2G(4)3S(6)1
					0.01	F(6)A3BG(4,4,4)3S(3,6)2
					0.01	A3BG(4,4,4)3S(3,3,3)3
					0.05	A4BG(4,4)2S(6,6)2						0.05	A4BG(4,4)2S(6,6)2
					0.44	F(6)A3G(3,4,4)3S(3,6)2
35	0.76	10.94	-0.1	-0.131579	0.1	F(6)A4G(4,4,4,4)4S(3)1		0.39	11.17	0.17	0.435897				0.93	0.19	11.11	0	0				0.46	11.19	-0.01	-0.0217391				0.16	11.25	0.005	0.03125				0.11	11.16	0.035	0.318182				0.09	11.11	-0.005	-0.0555556
																																		0.145	F(6)A4F2G2GlcNAc2						0.145	F(6)A4F2G2GlcNAc2						0.085	F(6)A4F2G2GlcNAc2
					0.16	F(6)A4BG(4,4)2S(6,6)2						0.16	F(6)A4BG(4,4)2S(6,6)2
					0.4	F(6)A4BG(4,4,4)3S(6)1						0.4	F(6)A4BG(4,4,4)3S(6)1
36	0.36	11.05	-0.09	-0.25	0.1	F(6)A4BG(4,4,4)3S(6)1		0.4	11.29	0.06	0.15	0.1	F(6)A4BG(4,4,4)3S(6)1
					0.01	F(6)A3BG(4,4,4)3S(3,3,3)3
					0.16	F(6)A3G(4,4,4)3S(6,6)2						0.36	F(6)A3G(4,4,4)3S(6,6)2
37	1.53	11.25	0.2	0.130719	0.1	F(6)A3F2G(4)3S(3,3)2		1.47	11.38	-0.47	-0.319728				1.24	0.29	11.28	0.01	0.0344828
					0.2	F(6)A3BG(4,4,4)3S(6,6)2						0.41	F(6)A3BG(4,4,4)3S(6,6)2
					0.2	A3BG(4,4,4)3S(3,3,6)3
					0.49	A4G(4)4Lac1						0.49	A4G(4)4Lac1							0.49	A4G(4)4Lac1						0.49	A4G(4)4Lac1
					0.64	A3G(3,3,3)3S(3,3,6)3																																						0.07	11.27	-0.05	-0.714286
					0.1	F(6)A4G(4,4,4,4)4S(6)1						0.1	F(6)A4G(4,4,4,4)4S(6)1
38	0.92	11.47	-0.22	-0.23913	0.09	F(6)A4G(4,4,4,4)4S(6)1		1.01	11.61	0.31	0.306931	0.64	F(6)A4G(4,4,4,4)4S(6)1		0.19	0.73	11.52	0	0				0.7	11.42	0.03	0.0428571				0.15	11.84	0.02	0.133333	0.11	A4G4GlcNAc4		0.04	11.59	0.07	1.75	0.11	A4G4GlcNAc4		0.09	11.37	0	0	0.11	A4G4GlcNAc4
					0.01	F(6)A3BG(4,4,4)3S(3,3,6)3
					0.21	A3G(4)3Lac2						0.21	A3G(4)3Lac2							0.21	A3G(4)3Lac2						0.21	A3G(4)3Lac2
					0.2	F(6)A4G(4,4,4)4Lac1						0.2	F(6)A4G(4,4,4)4Lac1							0.2	F(6)A4G(4,4,4)4Lac1						0.2	F(6)A4G(4,4,4)4Lac1
					0.09	F(6)A4G(4,4,4,4)4S(3,3)2
					0.1	F(6)A4F2G(4,4)4						0.27	F(6)A4F2G(4,4)4							0.32	F(6)A4F2G(4,4)4						0.32	F(6)A4F2G(4,4)4
39	0.82	11.61	-0.09	-0.109756	0.05	A3G(4,4,4)3S(3,6,6)3		0.45	11.75	0.21	0.466667				0.43	0.39	11.65	0.79	2.02564				0.39	11.55	0.79	2.02564											0.01	11.81	-0.01	-1				0.04	11.86	0	0
					0.05	F(6)A3F2G(4)3S(3,6)2
					0.3	F(6)A3G(4)3Lac2						0.3	F(6)A3G(4)3Lac2							0.3	F(6)A3G(4)3Lac2						0.3	F(6)A3G(4)3Lac2
					0.05	A3BG3S(3,6,6)3
												0.36	F(6)A4G(4,4,4)4Lac1							0.88	F(6)A4G(4,4,4)4Lac1						0.88	F(6)A4G(4,4,4)4Lac1
					0.28	F(6)A3G(3,4,4)3S(3,3,6)3
40	1.12	11.93	-0.22	-0.196429	0.17	F(6)A4F2G(4,4)4S(3)1		0.41	12.03	-0.275	-0.670732				1.89	0.27	12.46	-0.005	-0.0185185				0.74	12.63	0.005	0.00675676											0.05	11.97	0.03	0.6				0.03	12.05	0.01	0.333333
					0.21	F(6)A3BG(4,4,4)3S(3,6,6)3
					0.03	F(6)A4G(4,4)4Lac2						0.035	F(6)A4G(4,4)4Lac2							0.115	F(6)A4G(4,4)4Lac2						0.115	F(6)A4G(4,4)4Lac2
					0.25	F(6)A4G(4,4,4,4)4S(3,6)2
					0.04	F(6)A4F2G(4,4)4Lac1						0.1	F(6)A4F2G(4,4)4Lac1							0.15	F(6)A4F2G(4,4)4Lac1						0.15	F(6)A4F2G(4,4)4Lac1
					0.2	F(6)A3G(4,4,4)3S(3,6,6)3																												0.08	F(6)A4G4GlcNAc4						0.08	F(6)A4G4GlcNAc4						0.08	F(6)A4G4GlcNAc4
41	1.04	12.12	0.01	0.00961538	0.01	A3G(3,3,3)3S(6,6,6)3		0.59	12.59	0.11	0.186441	0.01	A3G(3,3,3)3S(6,6,6)3
					0.1	A3BG(4,4,4)3S(6,6,6)3						0.1	A3BG(4,4,4)3S(6,6,6)3
					0.05	F(6)A4F2G(4,4)4S(6)1						0.05	F(6)A4F2G(4,4)4S(6)1
					0.05	F(6)A4G(4,4,4,4)4S(6,6)2						0.14	F(6)A4G(4,4,4,4)4S(6,6)2
					0.1	F(6)A4G(4,4,4,4)4S(3,3,3)3
					0.2	F(6)A3G(4,4,4)3S(6,6,6)3						0.2	F(6)A3G(4,4,4)3S(6,6,6)3
					0.2	F(6)A3BG(4,4,4)3S(6,6,6)3						0.2	F(6)A3BG(4,4,4)3S(6,6,6)3
					0.34	F(6)A4G(4,4,4)4Lac1S(3)1
42	0.9	12.61	0	0	0.3	F(6)A4G(4,4,4,4)4S(3,3,6)3		0.54	12.82	0.36	0.666667				0.64	0.48	12.73	0	0
					0.4	A3G3Lac3						0.4	A3G3Lac3							0.4	A3G3Lac3						0.4	A3G3Lac3
					0.2	F(6)A4G(4,4,4)4Lac1S(6)1						0.42	F(6)A4G(4,4,4)4Lac1S(6)1
43	0.22	12.88	0	0	0.07	F(6)A4G(4,4,4,4)4S(3,6,6)3
					0.08	F(6)A3G3Lac3						0.08	F(6)A3G3Lac3							0.08	F(6)A3G3Lac3						0.08	F(6)A3G3Lac3
					0.07	F(6)A4G(4,4,4,4)4S(3,3,3,3)4
44	0.25	13.14	-0.02	-0.08	0.08	F(6)A4G(4,4)3Lac1S(6,6)2		0.59	13.71	-0.045	-0.0762712	0.08	F(6)A4G(4,4)3Lac1S(6,6)2		0.23	0.02	13.09	-0.02	-1				0.33	13.71	-0.025	-0.0757576
					0.15	F(6)A4G(4,4,4)4Lac1S(3,6)2
45	0.28	13.23	0	0	0.07	F(6)A4G(4,4,4)4Lac1S(3,6)2									0.14	0.14	13.53	0.005	0.0357143
												0.045	F(6)A4F2G(4,4)4Lac1S(6)1
					0.14	F(6)A4F2G(4,4)4Lac2						0.14	F(6)A4F2G(4,4)4Lac2							0.145	F(6)A4F2G(4,4)4Lac2						0.145	F(6)A4F2G(4,4)4Lac2
					0.07	F(6)A4G(4,4)4Lac2S(6)1						0.08	F(6)A4G(4,4)4Lac2S(6)1
46	0.24	13.64	0	0	0.02	F(6)A4G(4,4,4)4Lac1S(6,6)2						0.02	F(6)A4G(4,4,4)4Lac1S(6,6)2		0.08	0.16	13.86	0	0
					0.02	F(6)A4F2G(4,4)4Lac1S(3,3)2
					0.02	F(6)A4G(4,4,4,4)4S(3,3,6,6)4
					0.16	A4G(4)4Lac3						0.16	A4G(4)4Lac3							0.16	A4G(4)4Lac3						0.16	A4G(4)4Lac3
					0.02	F(6)A4G(4,4,4,4)4S(6,6,6)3						0.02	F(6)A4G(4,4,4,4)4S(6,6,6)3
47	0.16	13.82	0	0	0.06	F(6)A4G(4)4Lac3		0.09	14.43	-0.03	-0.333333	0.06	F(6)A4G(4)4Lac3		0.1	0.06	14.32	0	0	0.06	F(6)A4G(4)4Lac3		0.26	14.8	-0.01	-0.0384615	0.06	F(6)A4G(4)4Lac3
					0.02	F(6)A4G(4,4,4)4Lac1S(3,3,3)3
					0.04	F(6)A4F2G(4,4)4Lac1S(3,6)2
					0.04	F(6)A4F2G(4,4)4Lac1S(3,3,3)3
48	0.13	14.36	0	0	0.005	F(6)A4F2G(4,4)4Lac2S(6)1		0.25	14.76	-0.05	-0.2	0.005	F(6)A4F2G(4,4)4Lac2S(6)1		0.02	0.2	15.02	-0.01	-0.05
					0.11	A4G4Lac4						0.11	A4G4Lac4							0.11	A4G4Lac4						0.11	A4G4Lac4
					0.005	F(6)A4G(4,4)4Lac2S(3,3,3)3
					0.005	F(6)A4F2G(4,4)4Lac1S(6,6)2						0.005	F(6)A4F2G(4,4)4Lac1S(6,6)2
					0.005	F(6)A4F2G(4,4)4Lac1S(3,3,6)3
49	0.09	14.84	0	0	0.01	F(6)A4G(4,4)4Lac2S(3,3,6)3
					0.08	F(6)A4G4Lac4						0.08	F(6)A4G4Lac4							0.08	F(6)A4G4Lac4						0.08	F(6)A4G4Lac4
50	0.04							0.17								0.16							0.14
51	0.05
52	0.04				0.13							0.17								0.16							0.14
	100.01		-4.34	-3.66356	95.37			100.01				95.41				100.02				95.4			100.02				95.35			100				95.21			100.01				95.25			99.99				95.25

## Sheet: UPLC_Summary sheet
																		Total summary
		Glycan features								Species breakdown									AF_H	NP_H	AF_D	NP_D
			AF_H	NP_H	AF_D	NP_D					AF_H	NP_H	AF_D	NP_D				M3	0.36	0.45	0.32	0.42
		Sialylation	37.695	38.07	41.14	40.99				M3/M3B	0.56	0.88	0.82	1.07				F(6)M3	0.04	0.25	0.35	0.45
		Core fucosylation	54.935	53.25	55.69	55.83				Oligomannose	18.62	20.87	16.48	16.07				M3B	0.16	0.18	0.15	0.2
		Outer arm fucose	9.65	9.43	11.14	11.885				Hybrid	3.59	2.31	3.61	3.56				M4	1.39	1.42	1.51	1.74
		N-galactosamine	7.12	7.85	9.46	8.61				A1	3.49	2.63	2.96	3.72				F(6)M4	2.25	1.6	2.2	2.1
		Oligomannose	18.62	20.87	16.48	16.07				A1B	0.15	0.3	0.12	0.1				M5	10.35	13.59	11.02	11.21
										A2	29.71	29.22	36.71	35.6				M6	4.53	4.08	2.84	2.23
		Sialylation - # of sialic acids								A2B	1.05	1.36	0.97	1.01				M7	1.1	0.73	0.8	0.73
		One sialic acid	26.03	22.38	26.26	27.635				A3	19.31	19.07	18.68	18.07				M8	1.29	0.74	0.63	0.56
		Two sialic acids	8.315	11.29	11.89	10.525				A3B	3.37	3.51	3.79	3.36				M9	0.87	0.59	0.76	0.8
		Three sialic acids	3.08	4.29	2.9	2.74				A4	10.045	11.28	7.24	8.38				M9-Glc	0.43	0.43	0.33	0.26
		Four sialic acids	0.27	0.11	0.09	0.09				A4B	3.74	2.4	2.84	3.95
										Complex	70.865	69.77	73.31	74.19				A1	0.92	0.3	0.14	0.61
		Sialylation - linkage summary								Assigned total	93.635	93.83	94.22	94.89				F(6)A1	0.82	0.82	0.81	1.1
		alpha2-3	11.54	10.4	9.03	11.145				Branching								A1B	0.15	0.3	0.12	0.1
		alpha2-6	19.565	19.46	24.05	23.1				monoantennary	3.64	2.93	3.08	3.82				F(6)A1B	0	0	0	0
		both	4.56	6.96	6.36	4.745				biantennary	30.76	30.58	37.68	36.61				A2	2.81	3.17	6.14	6.3
										triantennary	22.68	22.58	22.47	21.43				F(6)A2	16.48	15.54	17.41	17.75
		Sialylation overview								tetraantennary	13.785	13.68	10.08	12.33				A2B	0.18	0.37	0.32	0.26
		-	55.94	57.12	53.49	54.38												F(6)A2B	0.87	0.99	0.65	0.75
		S(9Ac)1	2.03	1.25	1.7	2				Galactose linkage								A3	1.54	1.75	1.9	1.77
		(3)	8.72	6.6	7.19	8.77				(3)	3.19	2.13	2.34	2.32				F(6)A3	9.81	9.28	9.43	9.35
		(6)	15.28	14.53	17.37	16.865				(4)	4.2	3.51	4.56	3.47				A3B	2.76	2.96	3.05	2.68
		(3,3)	2.29	3.18	1.64	2.12				(3,3)	0.23	0.22	0.5	0.63				F(6)A3B	0.61	0.55	0.74	0.68
		(3,6)	2.66	4.09	4.27	2.7				(4,4)	19.91	19.44	21.83	22.81				A4	0.17	0.1	0.24	0.25
		(6,6)	3.365	4.02	5.98	5.705				(3,3,3)	1.79	2.01	2.11	1.95				F(6)A4	4.51	4.5	2.94	3.27
		(3,3,3)	0.36	0.52	0.15	0.185				(3,4,4)	1.5	1.5	1.9	2.17				A4B	1.04	0.55	0.62	1.14
		(3,3,6)	1.09	1.46	1.08	1.445				(4,4,4)	9.34	9.06	8.3	7.13				F(6)A4B	2.19	1.55	1.91	2.19
		(3,6,6)	0.71	1.4	0.97	0.58				(4,4,4,4)	4.05	4.09	2.29	2.92
		(6,6,6)	0.92	0.91	0.7	0.53				% known galactose linkages	44.21	41.96	43.83	43.4				Outer arm fucose without GalNac/Lac motifs
		(3,3,3,3)	0.17	0.1	0.05	0.07												A2F1	0.8	0.6	0.48	0.4
		(3,3,6,6)	0.1	0.01	0.04	0.02												A3F1	0.43	0.56	0.64	0.46
										Outerarm fucosylation +GalNAc/Lac motifs								A4F1	0.35	0.56	0.86	1.1
										A2F1	0.8	0.6	0.48	0.4				A4BF1	0.51	0.3	0.31	0.62
		Immunogenic expression								A3F1	0.43	0.56	0.64	0.46
		Lewis X/A	4.7	4.85	4.76	4.74				A4F1	0.35	0.56	0.86	1.1				F(6)A2F1	0.82	0.5	1	0.99
		Sialyl-Lewis X/A	1.27	2.23	2.65	2.935				A4BF1	0.51	0.3	0.31	0.62				F(6)A3F1	1.36	0.97	1.02	1.18
										F(6)A2F1	3.27	2.74	4.03	4.52				F(6)A4F1	0.03	0.01	0.4	0.3
										F(6)A3F1	1.87	1.79	2.12	2.37
										F(6)A4F1	0.03	0.01	0.4	0.3				F(6)A3F2	0.29	0.41	0.6	0.55
										F(6)A2F2	0.63	0.75	0.7	0.5				F(6)A4F2	0.82	0.7	0.7	0.77
										F(6)A3F2	0.29	0.41	0.6	0.55				TOTAL outer arm fucose	5.41	4.61	6.01	6.37
										F(6)A4F2	1.47	1.71	1	1.065
											9.65	9.43	11.14	11.885				GalNAc/GlcNAc
																		GalNAc1	5.49	5.82	6.83	6.53
																		GalNAc2	1.63	2.03	2.63	2.08
										A2F1	4.07	3.34	4.51	4.92				GlcNAc3	0.3	0.3	0.3	0.3
										A3F1	2.3	2.35	2.76	2.83
										A4F1	0.38	0.57	1.26	1.4				TOTAL GalNAc/GlcNAc	7.42	8.15	9.76	8.91
										A4BF1	0.51	0.3	0.31	0.62
										A2F2	0.63	0.75	0.7	0.5				Lac
										A3F2	0.29	0.41	0.6	0.55				Lac1	4.825	5.99	4.48	4.75
										A4F2	1.47	1.71	1	1.065				Lac2	1.84	2.32	0.89	0.77
											9.65	9.43	11.14	11.885				Lac3	1.53	1.27	0.51	0.7
																		Lac4	0.54	0.56	0.16	0.19
																		TOTAL Lac	8.735	10.14	6.04	6.41
																		Sulfation
																		GalNAc(Sul)	0.6	2	1.4	0.68
																		G(Sul)	1.81	0.89	1.98	1.62
																		TOTAL Sulfated	2.41	2.89	3.38	2.3
																		Acetylation
																		A2G1S1Ac	1.43	1	1.1	1.45
																		A3G3S(9Ac)1	0.6	0.25	0.6	0.55
																		TOTAL Acetylated	2.03	1.25	1.7	2
																		JNK	0.61	0.48	0.24	0.32
																		outside calibration	0.72	0.88	0.17	0.16
																		TOTAL	94.965	95.19	94.63	95.37
																		Total from summary	94.965	95.19	94.63	95.37

## Sheet: UPLC_Table_all assigned glycans
			UND					UND					UND					UND
			AF_H					NP_H					AF_D					NP_D					Peak number	Glycans	AF_H		NP_H		AF_D		NP_D
GU	GU		% Area	GU				% Area	GU				% Area	GU				% Area	GU						GU	Glycan % Area	GU	Glycan % Area	GU	Glycan % Area	GU	Glycan % Area
		jnk	0.09		0.09	jnk?		0.06		0.06	jnk		0.02		0.02	jnk?		0.03		0.03	jnk?			jnk		0.09		0.06		2		0.03
			0					0
1	4.16	M3	0.11	4.16	0.36	M3		0.25	4.14	0.45	M3		0.04	4.18	0.32	M3		0.04	4.16	0.42	M3		1	M3	4.16	0.36	4.14	0.45	4.18	0.32	4.16	0.42
2	4.28		0.3	4.28				0.28	4.26				0.26	4.29				0.38	4.28						4.28		4.26		4.29		4.28
3	4.76	F(6)M3	0.38	4.76	0.04	F(6)M3		0.48	4.73	0.25	F(6)M3		0.22	4.78	0.35	F(6)M3		0.39	4.75	0.45	F(6)M3		2	F(6)M3	4.76	0.04	4.73	0.25	4.78	0.35	4.75	0.45
		M3B			0.16	M3B				0.18	M3B				0.15	M3B				0.2	M3B			M3B		0.16		0.18		0.15		0.2
		A1			0.07	A1				0.05	A1		0.36	4.84	0.07	A1		0.45	4.81	0.2	A1			A1		0.07		0.05	4.84	0.07	4.81	0.2
4	4.93	jnk?	0.3	4.93	0.3	jnk?		0.22	4.91	0.22	jnk?		0.09	4.95	0.09	jnk?		0.12	4.92	0.12	jnk?		3	jnk?	4.93	0.3	4.91	0.22	4.95	0.09	4.92	0.12
5	5.11	M4	0.5	5.11	0.45	M4		0.86	5.09	0.86	M4		0.5	5.14	0.5	M4		0.68	5.11	0.68	M4		4	M4	5.11	0.45	5.09	0.86	5.14	0.5	5.11	0.68
6	5.32	A1B	0.29	5.32	0.15	A1B		0.43	5.29	0.3	A1B		0.69	5.35	0.12	A1B		0.85	5.31	0.1	A1B		5	A1B	5.32	0.15	5.29	0.3	5.35	0.12	5.31	0.1
		F(6)A1			0.06	F(6)A1				0.06	F(6)A1				0.3	F(6)A1				0.5	F(6)A1			F(6)A1		0.06		0.06		0.3		0.5
		A2			0.07	A2				0.05	A2				0.3	A2				0.25	A2			A2		0.07		0.05		0.3		0.25
7	5.67	jnk?	0.31	5.67	0.31	jnk?		0.28	5.65	0.26	jnk?		0.15	5.71	0.15	jnk?		0.2	5.67	0.2	jnk?		6	jnk?	5.67	0.31	5.65	0.26	5.71	0.15	5.67	0.2
8	5.84	A1G(3)1	0.44	5.84	0.05	A1G(3)1		0.57	5.83	0.1	A1G(3)1		0.81	5.9	0.05	A1G(3)1		0.92	5.85	0.05	A1G(3)1		7	A1G(3)1	5.84	0.05	5.83	0.1	5.9	0.05	5.85	0.05
		A2B			0.04	A2B				0.05	A2B				0.05	A2B				0.05	A2B			A2B		0.04		0.05		0.05		0.05
		M4A1			0.05	M4A1				0.05	M4A1				0.2	M4A1				0.05	M4A1			M4A1		0.05		0.05		0.2		0.05
		F(6)A2			0.25	F(6)A2				0.25	F(6)A2				0.55	F(6)A2				0.25	F(6)A2			F(6)A2		0.25		0.25		0.55		0.25
		A3			0.05	A3				0.05	A3				0.05	A3				0.05	A3			A3		0.05		0.05		0.05		0.05
9	6.19	F(6)M4A1	13.89	6.19	0.9	F(6)M4A1		16.18	6.17	0.5	F(6)M4A1		12.4	6.23	0.9	F(6)M4A1		12.69	6.19	0.9	F(6)M4A1		8	F(6)M4A1	6.19	0.9	6.17	0.5	6.23	0.9	6.19	0.9
		F(6)A1G1(3)			0.75	F(6)A1G(3)1				0.75	F(6)A1G1(3)				0.5	F(6)A1G(3)1				0.3	F(6)A1G(3)1			F(6)A1G1(3)		0.75		0.75		0.5		0.3
		M5			9.95	M5				13.44	M5				10.62	M5				10.81	M5			M5		9.95		13.44		10.62		10.81
		A3B			0.35	A3B				0.6	A3B				0.3	A3B				0.35	A3B			A3B		0.35		0.6		0.3		0.35
		F(6)A2B			0.1	F(6)A2B				0.1	F(6)A2B				0.1	F(6)A2B				0.1	F(6)A2B			F(6)A2B		0.1		0.1		0.1		0.1
		A2G(3)1			0.35	A2G(3)1				0.35	A2G(3)1				0.3	A2G(3)1				0.1	A2G(3)1			A2G(3)1		0.35		0.35		0.3		0.1
		A1G(3)1S(3)1			0.7	A1G(3)1S(3)1				0.05	A1G(3)1S(3)1				0.01	A1G1S(3)1				0.35	A1G(3)1S(3)1			A1G(3)1S(3)1		0.7		0.05		0.01		0.35
		F(6)A3			0.6	F(6)A3				0.6	F(6)A3				0.3	F(6)A3				0.6	F(6)A3			F(6)A3		0.6		0.6		0.3		0.6
		M4A2			0.05	M4A2				0.05	M4A2				0.05	M4A2				0.1	M4A2			M4A2		0.05		0.05		0.05		0.1
10	6.69	F(6)A3B	0.53	6.69	0.01	F(6)A3B		0.59	6.67	0.01	F(6)A3B		1.08	6.74	0.01	F(6)A3B		1.2	6.69	0.01	F(6)A3B		9	F(6)A3B	6.69	0.01	6.67	0.01	6.74	0.01	6.69	0.01
		A4			0.17	A4				0.1	A4				0.24	A4				0.25	A4			A4		0.17		0.1		0.24		0.25
		A1G(3)1S(6)1			0.1	A1G(3)1S(6)1				0.1	A1G(3)1S(6)1				0.01	A1G(3)1S(6)1				0.01	A1G(3)1S(6)1			A1G(3)1S(6)1		0.1		0.1		0.01		0.01
		A3F1			0.06	A3F1				0.05	A3F1				0.08	A3F1				0.05	A3F1			A3F1		0.06		0.05		0.08		0.05
		A2BG(4)1			0.01	A2BG(4)1				0.01	A2BG(4)1				0.01	A2BG(4)1				0.1	A2BG(4)1			A2BG(4)1		0.01		0.01		0.01		0.1
		M4A1G(3)1			0.2	M4A1G(3)1				0.05	M4A1G(3)1				0.05	M4A1G(3)1				0.2	M4A1G(3)1			M4A1G(3)1		0.2		0.05		0.05		0.2
		M5A1			0.4	M5A1				0.15	M5A1				0.4	M5A1				0.4	M5A1			M5A1		0.4		0.15		0.4		0.4
		F(6)A2[6]G(4)1			0.15	F(6)A2[6]G(4)1				0.15	F(6)A2[6]G(4)1				0.13	F(6)A2[6]G(4)1				0.25	F(6)A2[6]G1			F(6)A2[6]G(4)1		0.15		0.15		0.13		0.25
11	6.8	F(6)A2F1	1.08	6.8	0.2	F(6)A2F1		0.89	6.79	0.1	F(6)A2F1		1.25	6.86	0.1	F(6)A2F1		1.39	6.82	0.09	F(6)A2F1		10	F(6)A2F1	6.8	0.2	6.79	0.1	6.86	0.1	6.82	0.09
		F(6)A2[3]G(4)1			0.86	F(6)A2[3]G(4)1				0.75	F(6)A2[3]G(4)1				0.85	F(6)A2[3]G(4)1				1	F(6)A2[3]G(4)1			F(6)A2[3]G(4)1		0.86		0.75		0.85		1
		F(6)A2[3]G(3)1			0.12	F(6)A2[3]G(3)1				0.1	F(6)A2[3]G(3)1				0.2	F(6)A2[3]G(3)1				0.3	F(6)A2[3]G(3)1			F(6)A2[3]G(3)1		0.12		0.1		0.2		0.3
12	6.96	A3BG(4)1	0.42	6.96	0.02	A3BG(4)1		0.26	6.95	0.05	A3BG(4)1		0.69	7.01	0.2	A3BG(4)1		0.66	6.96	0.05	A3BG(4)1		11	A3BG(4)1	6.96	0.02	6.95	0.05	7.01	0.2	6.96	0.05
		A4B			0.03	A4B				0.01	A4B				0.01	A4B				0.05	A4B			A4B		0.03		0.01		0.01		0.05
		F(6)A2GalNAc2			0.15	F(6)A2GalNAc2				0.15	F(6)A2GalNAc2				0.4	F(6)A2GalNAc2				0.15	F(6)A2GalNAc2			F(6)A2GalNAc2		0.15		0.15		0.4		0.15
		F(6)A4			0.24	F(6)A4				0.1	F(6)A4				0.09	F(6)A4				0.25	F(6)A4			F(6)A4		0.24		0.1		0.09		0.25
13	7.1	M6	5.87	7.1	4.53	M6		5.13	7.09	4.08	M6		3.73	7.15	2.84	M6		3.33	7.11	2.23	M6		12	M6	7.1	4.53	7.09	4.08	7.15	2.84	7.11	2.23
		A2G(4)1S(3)1			0.5	A2G(4)1S(3)1				0.5	A2G(4)1S(3)1				0.34	A2G(4)1S(3)1				0.2	A2G(4)1S(3)1			A2G(4)1S(3)1		0.5		0.5		0.34		0.2
		F(6)A3G(3)1			0.5	F(6)A3G(3)1				0.5	F(6)A3G(3)1				0.4	F(6)A3G(3)1				0.5	F(6)A3G(3)1			F(6)A3G(3)1		0.5		0.5		0.4		0.5
		A2F1G1			0.2	A2F1G1				0.1	A2F1G1				0.18	A2F1G1				0.2	A2F1G1			A2F1G1		0.2		0.1		0.18		0.2
14	7.25	M4A2G(4)1	1.85	7.25	0.63	M4A2G(3)1		1.44	7.24	0.4	M4A2G(4)1		2.16	7.3	0.6	M4A2G(3)1		2.45	7.26	0.6	M4A2G(3)1		13	M4A2G(4)1	7.25	0.63	7.24	0.4	7.3	0.6	7.26	0.6
		A2G1S1Ac			0.73	A2G1S(9Ac)1				0.75	A2G1S1Ac				0.4	A2G1S1(3)1(9Ac)				0.45	A2G1S1Ac			A2G1S1Ac		0.73		0.75		0.4		0.45
		F(6)A3F1			0.4	F(6)A3F1				0.45	F(6)A3F1				0.1	F(6)A3F1				0.6	F(6)A3F1			F(6)A3F1		0.4		0.45		0.1		0.6
		A2G(4,4)2			0.3	A2G(4,4)2				0.15	A2G(4,4)2				0.6	A2G(4,4)2				0.8	A2G(4,4)2			A2G(4,4)2		0.3		0.15		0.6		0.8
		F(6)A1GalNAc1S(6)1			0.05	F(6)A1GalNAc1S(6)1				0.01	F(6)A1GalNAc1S(6)1				0.01	F(6)A1GalNAc1S(6)1				0.01	F(6)A1GalNAc1S(6)1			F(6)A1GalNAc1S(6)1		0.05		0.01		0.01		0.01
		F(6)A2G1GalNAc1			0.01	F(6)A2G(3)1GalNAc1				0.05	F(6)A2G1GalNAc1				0.6	F(6)A2G1GalNAc1				0.2	F(6)A2G1GalNAc1			F(6)A2G1GalNAc1		0.01		0.05		0.6		0.2
		A2BG(4)1S(3)1			0.01	A2BG(4)1S(3)1				0.01	A2BG(4)1S(3)1				0.01	A2BG(4)1S(3)1				0.01	A2BG(4)1S(3)1			A2BG(4)1S(3)1		0.01		0.01		0.01		0.01
		A4F1			0.03	A4F1				0.01	A4F1				0.21	A4F1				0.1	A4F1			A4F1		0.03		0.01		0.21		0.1
15	7.6	F(6)A1G(3)1S(6)1	4.04	7.6	0.01	F(6)A1G(3)1S(6)1		3.65	7.59	0.01	F(6)A1G(3)1S(6)1		5.25	7.65	0.01	F(6)A1G(3)1S(6)1		5.82	7.6	0.3	F(6)A1G(3)1S(6)1		14	F(6)A1G(3)1S(6)1	7.6	0.01	7.59	0.01	7.65	0.01	7.6	0.3
		F(6)A1G1Lac1			1.7	F(6)A1G1Lac1				1.5	F(6)A1G1Lac1				2	F(6)A1G1Lac1				2	F(6)A1G1Lac1			F(6)A1G1Lac1		1.7		1.5		2		2
		M4A1G1S(3)1			0.01	M4A1G(3)1S(3)1				0.01	M4A1G1S(3)1				0.01	M4A1G1S(3)1				0.01	M4A1G(3)1S(3)1			M4A1G1S(3)1		0.01		0.01		0.01		0.01
		F(6)A2F1G1			0.1	F(6)A2F1G1				0.05	F(6)A2F1G1				0.3	F(6)A2F1G1				0.3	F(6)A2F1G1			F(6)A2F1G1		0.1		0.05		0.3		0.3
		F(6)A2G(4,4)2			2.6	F(6)A2G(4,4)2				2.9	F(6)A2G(4,4)2				2.9	F(6)A2G(4,4)2				2.8	F(6)A2G(4,4)2			F(6)A2G(4,4)2		2.6		2.9		2.9		2.8
		A2BG(4)1S(6)1			0.01	A2BG(4)1S(6)1				0.01	A2BG(4)1S(6)1				0.01	A2BG(4)1S(6)1				0.01	A2BG(4)1S(6)1			A2BG(4)1S(6)1		0.01		0.01		0.01		0.01
16	7.74	F(6)A2BG(4)1S(3)1	2.86	7.74	0.02	F(6)A2BG(4)1S(3)1		1.99	7.72	0.01	F(6)A2BG(4)1S(3)1		2.61	7.79	0.01	F(6)A2BG(4)1S(3)1		2.53	7.74	0.01	F(6)A2BG(4)1S(3)1		15	F(6)A2BG(4)1S(3)1	7.74	0.02	7.72	0.01	7.79	0.01	7.74	0.01
		F(6)A2[3]G(4)1S(3)1			0.02	F(6)A2[3]G(4)1S(3)1				0.01	F(6)A2[3]G(4)1S(3)1				0.21	F(6)A2G(3)1S(3)1				0.2	F(6)A2[3]G(4)1S(3)1			F(6)A2[3]G(4)1S(3)1		0.02		0.01		0.21		0.2
		F(6)A2GalNAc1S(6)1			0.02	F(6)A2GalNAc1S(6)1				0.01	F(6)A2GalNAc1S(6)1				0.01	F(6)A2GalNAc1S(6)1				0.01	F(6)A2GalNAc1S(6)1			F(6)A2GalNAc1S(6)1		0.02		0.01		0.01		0.01
		F(6)A2F1GalNAc2			0.75	F(6)A2F1GalNAc2				0.5	F(6)A2F1GalNAc2				0.9	F(6)A2F1GalNAc2				1	F(6)A2F1GalNAc2			F(6)A2F1GalNAc2		0.75		0.5		0.9		1
		A4BG(4)1			0.2	A4BG(4)1				0.01	A4BG(4)1				0.01	A4BG(4)1				0.01	A4BG(4)1			A4BG(4)1		0.2		0.01		0.01		0.01
		F(6)A2BG(4,4)2			0.1	F(6)A2BG(4,4)2				0.15	F(6)A2BG(4,4)2				0.01	F(6)A2BG(4,4)2				0.1	F(6)A2BG(4,4)2			F(6)A2BG(4,4)2		0.1		0.15		0.01		0.1
		A2G(4)1S(6)1			0.02	A2G(4)1S(6)1				0.01	A2G(4)1S(6)1				0.7	A2G(4)1S(6)1				0.7	A2G(4)1S(6)1			A2G(4)1S(6)1		0.02		0.01		0.7		0.7
		F(6)A3G(4,4)2			1.1	F(6)A3G(4,4)2				0.7	F(6)A3G(4,4)2				0.4	F(6)A3G(4,4)2				0.8	F(6)A3G(4,4)2			F(6)A3G(4,4)2		1.1		0.7		0.4		0.8
17	8.03	F(6)A4F1	6.95	8.03	0.03	F(6)A4F1		5.54	8.01	0.01	F(6)A4F1		7.29	8.08	0.4	F(6)A4F1		7.46	8.03	0.3	F(6)A4F1		16	F(6)A4F1	8.03	0.03	8.01	0.01	8.08	0.4	8.03	0.3
		F(6)A2F1GalNAc1S(3)1			0.65	F(6)A2F1GalNAc1S(3)1				0.01	F(6)A2F1GalNAc1S(3)1				0.01	F(6)A2F1GalNAc1S(3)1				0.25	F(6)A2F1GalNAc1S(3)1			F(6)A2F1GalNAc1S(3)1		0.65		0.01		0.01		0.25
		A2G1GalNAc1S(6)1			0.8	A2G1GalNAc1S(6)1				0.6	A2G1GalNAc1S(6)1				0.7	A2G1GalNAc1S(6)1				0.8	A2G1GalNAc1S(6)1			A2G1GalNAc1S(6)1		0.8		0.6		0.7		0.8
		F(6)A3F1G1			0.9	F(6)A3F1G1				0.5	F(6)A3F1G1				0.9	F(6)A3F1G1				0.46	F(6)A3F1G1			F(6)A3F1G1		0.9		0.5		0.9		0.46
		M7D1			1.1	M7D1				0.73	M7D1				0.8	M7D1				0.73	M7D1			M7D1		1.1		0.73		0.8		0.73
		A2F1G(3)2			0.6	A2F1G(3)2				0.5	A2F1G(3)2				0.3	A2F1G(3)2				0.2	A2F1G(3)2			A2F1G(3)2		0.6		0.5		0.3		0.2
		F(6)A2G1G(3Sul)1			0.6	F(6)A2G1G(3Sul)1				0.01	F(6)A2G1G(3Sul)1				1	F(6)A2G1G(Sul)1				0.55	F(6)A2G1G(3Sul)1			F(6)A2G1G(3Sul)1		0.6		0.01		1		0.55
		F(6)A2G(3Sul)1S(3)1			0.32	F(6)A2G(3Sul)1S(3)1				0.2	F(6)A2G(3Sul)1S(3)1				0.4	F(6)A2G(3Sul)1S(3)1				0.1	F(6)A2G(3Sul)1S(3)1			F(6)A2G(3Sul)1S(3)1		0.32		0.2		0.4		0.1
		A2G(4)2S(3)1(9Ac)			0.7	A2G2S(3)1(9Ac)				0.25	A2G(4)2S(3)1(9Ac)				0.7	A2G(3)2S(3)1(9Ac)				1	A2G(3)2S(3)1(9Ac)			A2G(4)2S(3)1(9Ac)		0.7		0.25		0.7		1
		A2G(4,4)2S(3)1			0.3	A2G(4,4)2S(3)1				0.25	A2G(4,4)2S(3)1				0.6	A2G(4,4)2S(3)1				0.7	A2G(4,4)2S(3)1			A2G(4,4)2S(3)1		0.3		0.25		0.6		0.7
		F(6)A2F1G1GalNAc1			0.5	F(6)A2F1G1GalNAc1				1.5	F(6)A2F1G1GalNAc1				1	F(6)A2F1G1GalNAc1				1.3	F(6)A2F1G1GalNAc1			F(6)A2F1G1GalNAc1		0.5		1.5		1		1.3
		F(6)M4A1G(4)1S(3)1			0.15	F(6)M4A1G(4)1S(3)1				0.2	F(6)M4A1G(4)1S(3)1				0.4	F(6)M4A1G(4)1S(3)1				0.3	F(6)M4A1G(4)1S(3)1			F(6)M4A1G(4)1S(3)1		0.15		0.2		0.4		0.3
		M4A1G(4)1S(6)1													0.1	M4A1G(4)1S(6)1				0.1	M4A1G(4)1S(6)1			M4A1G(4)1S(6)1		0		0		0.1		0.1
		F(6)A2[3]G(4)1S(6)1			0.2	F(6)A2[3]G(4)1S(6)1				0.25	F(6)A2[3]G(4)1S(6)1				0.1	F(6)A2[3]G(4)1S(6)1				0.3	F(6)A2[3]G(4)1S(6)1			F(6)A2[3]G(4)1S(6)1		0.2		0.25		0.1		0.3
18	8.19	F(6)A2[3]G(4)1S(6)1	0.29	8.19	0.01	F(6)A2[3]G(4)1S(6)1		0.27	8.17	0.01	F(6)A2[3]G(4)1S(6)1		0.74	8.23	0.01	F(6)A2[3]G(4)1S(6)1		0.65	8.19	0	F(6)A2[3]G(4)1S(6)1		17	F(6)A2[3]G(4)1S(6)1	8.19	0.01	8.17	0.01	8.23	0.01	8.19	0.01
		A2BG(4,4)2(3)1			0.01	A2BG(4,4)2S(3)1				0.01	A2BG(4,4)2(3)1				0.11	A2BG(4,4)2S(3)1				0.01	A2BG(4,4)2S(3)1			A2BG(4,4)2(3)1		0.01		0.01		0.11		0.01
		F(6)A2BG(4)1S(6)1			0.01	F(6)A2BG(4)1S(6)1				0.01	F(6)A2BG(4)1S(6)1				0.01	F(6)A2BG(4)1S(6)1				0.01	F(6)A2BG(4)1S(6)1			F(6)A2BG(4)1S(6)1		0.01		0.01		0.01		0.01
		F(6)A2GalNAc2S(6)1			0.02	F(6)A2GalNAc2S(6)1				0.01	F(6)A2GalNAc2S(6)1				0.01	F(6)A2GalNAc2S(6)1				0.01	F(6)A2GalNAc2S(6)1			F(6)A2GalNAc2S(6)1		0.02		0.01		0.01		0.01
19	8.37	A4F1G1	6.88	8.37	0.12	A4F1G1		6.01	8.35	0.2	A4F1G1		7.1	8.41	0.5	A4F1G1		7.66	8.37	0.3	A4F1G1		18	A4F1G1	8.37	0.12	8.35	0.2	8.41	0.5	8.37	0.3
		A3F1G(4,4)2			0.3	A3F1G(4)2				0.25	A3F1G(4,4)2				0.5	A3F1G(4)2				0.3	A3F1G(4)2			A3F1G(4,4)2		0.3		0.25		0.5		0.3
		A2G1GalNAc1S(3,6)2													0.2	A2G1GalNAc1S(3,6)2								A2G1GalNAc1S(3,6)2		0		0		0.2		0
		F(6)A2G(3Sul)1S(6)1			0.01	F(6)A2G(3Sul)1S(6)1				0.01	F(6)A2G(3Sul)1S(6)1				0.01	F(6)A2G(3Sul)1S(6)1				0.05	F(6)A2G(3Sul)1S(6)1			F(6)A2G(3Sul)1S(6)1		0.01		0.01		0.01		0.05
		F(6)A2F1GalNAc1S(6)1			0.5	F(6)A2F1GalNAc1S(6)1				0.2	F(6)A2F1GalNAc1S(6)1				0.5	F(6)A2F1GalNAc1S(6)1				0.95	F(6)A2F1GalNAc1S(6)1			F(6)A2F1GalNAc1S(6)1		0.5		0.2		0.5		0.95
		F(6)A2G(4,4)2S(3)1			1.5	F(6)A2G(4,4)2S(3)1				2.4	F(6)A2G(4,4)2S(3)1				1.4	F(6)A2G(4,4)2S(3)1				2.1	F(6)A2G(4,4)2S(3)1			F(6)A2G(4,4)2S(3)1		1.5		2.4		1.4		2.1
		F(6)M4A1G(4)1S(6)1			1.2	F(6)M4A1G(4)1S(6)1				0.9	F(6)M4A1G(4)1S(6)1				0.9	F(6)M4A1G(4)1S(6)1				0.9	F(6)M4A1G(4)1S(6)1			F(6)M4A1G(4)1S(6)1		1.2		0.9		0.9		0.9
		F(6)A3G(3)1S(6)1			0.4	F(6)A3G(3)1S(6)1				0.11	F(6)A3G(3)1S(6)1				0.1	F(6)A3G(3)1S(6)1				0.1	F(6)A3G(3)1S(6)1			F(6)A3G(3)1S(6)1		0.4		0.11		0.1		0.1
		A3G(3,3,3)3			0.67	A3G(3,3,3)3				0.5	A3G(3,3,3)3				1.1	A3G(3,3,3)3				0.8	A3G(3,3,3)3			A3G(3,3,3)3		0.67		0.5		1.1		0.8
		A2G(4,4)2S(6)1			0.8	A2G(4,4)2S(6)1				0.75	A2G(4,4)2S(6)1				1	A2G(4,4)2S(6)1				1	A2G(4,4)2S(6)1			A2G(4,4)2S(6)1		0.8		0.75		1		1
		F(6)A2F1G(3)2			0.42	F(6)A2F1G(3,3)2				0.3	F(6)A2F1G(3)2				0.4	F(6)A2F1G(3)2				0.4	F(6)A2F1G(3)2			F(6)A2F1G(3)2		0.42		0.3		0.4		0.4
		A3BG(4,4,4)3			1	A3BG(4,4,4)3				0.8	A3BG(4,4,4)3				1	A3BG(4,4,4)3				1.3	A3BG(4,4,4)3			A3BG(4,4,4)3		1		0.8		1		1.3
20	8.49	F(6)A2F1GalNAc2S(6)1	0.69	8.49	0.02	F(6)A2F1GalNAc2S(6)1		0.49	8.47	0.01	F(6)A2F1GalNAc2S(6)1		0.67	8.52	0.01	F(6)A2F1GalNAc2S(3)1		0.66	8.47	0.01	F(6)A2F1GalNAc2S(3)1		19	F(6)A2F1GalNAc2S(6)1	8.49	0.02	8.47	0.01	8.52	0.01	8.47	0.01
		A4BG(4)1S(3)1			0.01	A4BG(4)1S(3)1				0.01	A4BG(4)1S(3)1				0.01	A4BG(4)1S(3)1				0.01	A4BG(4)1S(3)1			A4BG(4)1S(3)1		0.01		0.01		0.01		0.01
		A4BF1G1			0.2	A4BF1G1				0.05	A4BF1G1				0.2	A4BF1G1				0.3	A4BF1G1			A4BF1G1		0.2		0.05		0.2		0.3
21	8.6	F(6)A2F2GalNAc2	2.69	8.6	0.63	F(6)A2F2GalNAc2		1.75	8.59	0.75	F(6)A2F2GalNAc2		2.42	8.65	0.7	F(6)A2F2GalNAc2		2.34	8.6	0.5	F(6)A2F2GalNAc2		20	F(6)A2F2GalNAc2	8.6	0.63	8.59	0.75	8.65	0.7	8.6	0.5
		F(6)A4F2			0.48	F(6)A4F2				0.25	F(6)A4F2				0.4	F(6)A4F2				0.35	F(6)A4F2			F(6)A4F2		0.48		0.25		0.4		0.35
		A3BG(4,4)2S(3)1			0.1	A3BG(4,4)2S(3)1				0.01	A3BG(4,4)2S(3)1				0.01	A3BG(4,4)2S(3)1				0.01	A3BG(4,4)2S(3)1			A3BG(4,4)2S(3)1		0.1		0.01		0.01		0.01
		F(6)A2BG(4,4)2S(3)1			0.1	F(6)A2BG(4,4)2S(3)1				0.01	F(6)A2BG(4,4)2S(3)1				0.01	F(6)A2BG(4,4)2S(3)1				0.01	F(6)A2BG(4,4)2S(3)1			F(6)A2BG(4,4)2S(3)1		0.1		0.01		0.01		0.01
		F(6)A4G(3,3)2			0.2	F(6)A4G(3,3)2				0.2	F(6)A4G(3,3)2				0.35	F(6)A4G(3,3)2				0.45	F(6)A4G(3,3)2			F(6)A4G(3,3)2		0.2		0.2		0.35		0.45
		F(6)A3F1G1S(3)1			0.05	F(6)A3F1G1S(3)1				0.01	F(6)A3F1G1S(3)1				0.5	F(6)A2G1GalNAc1S(6)1				0.01	F(6)A3F1G1S(3)1			F(6)A3F1G1S(3)1		0.05		0.01		0.5		0.01
		F(6)A2G1GalNAc1S(6)1			0.2	F(6)A2G(3)1GalNAc1S(6)1				0.4	F(6)A2G1GalNAc1S(6)1				0.01	F(6)A3F1G1S(3)1				0.3	F(6)A2G(3)1GalNAc1S(6)1			F(6)A2G1GalNAc1S(6)1		0.2		0.4		0.01		0.3
		A2BG(4,4)2S(6)1			0.01	A2BG(4,4)2S(6)1				0.01	A2BG(4,4)2S(6)1				0.01	A2BG(4,4)2S(6)1				0.01	A2BG(4,4)2(6)1			A2BG(4,4)2S(6)1		0.01		0.01		0.01		0.01
22	8.79	F(6)A3G(3,4,4)3	13.07	8.79	1.5	F(6)A3G(3,4,4)3		11.41	8.78	1.5	F(6)A3G(3,4,4)3		11.92	8.83	1.9	F(6)A3G(3,4,4)3		11.36	8.79	1.15	F(6)A3G(3,4,4)3		21	F(6)A3G(3,4,4)3	8.79	1.5	8.78	1.5	8.83	1.9	8.79	1.15
		F(6)A2G1G(3Sul)1S(3)1			0.01	F(6)A2G1G(3Sul)1S(3)1				0.01	F(6)A2G1G(3Sul)1S(3)1				0.01	F(6)A2G1G(3Sul)1S(3)1				0.05	F(6)A2G1G(3Sul)1S(3)1			F(6)A2G1G(3Sul)1S(3)1		0.01		0.01		0.01		0.05
		A4BG(4)1S(6)1			0.5	A4BG(4)1S(6)1				0.1	A4BG(4)1S(6)1				0.3	A4BG(4)1S(6)1				0.5	A4BG(4)1S(6)1			A4BG(4)1S(6)1		0.5		0.1		0.3		0.5
		M8			0.95	M8				0.4	M8				0.25	M8				0.31	M8			M8		0.95		0.4		0.25		0.31
		F(6)A2G1GalNAc(Sul)1S(6)1			0.6	F(6)A2G(3)1GalNAc(4Sul)1S(3)1				2	F(6)A2G1GalNAc(Sul)1S(6)1				1.4	F(6)A2G1GalNAc(3Sul)1S(6)1				0.68	F(6)A2G1GalNAc(Sul)1S(6)1			F(6)A2G1GalNAc(Sul)1S(6)1		0.6		2		1.4		0.68
		F(6)A2GalNAc2sS(3,6)1			0.05	F(6)A2GalNAc2sS(3,6)1				0.6	F(6)A2GalNAc2sS(3,6)1				0.6	F(6)A2GalNAc2sS(3,6)1				0.4	F(6)A2GalNAc2sS(3,6)1			F(6)A2GalNAc2sS(3,6)1		0.05		0.6		0.6		0.4
		F(6)A4BG1S(3)1			8.6	F(6)A2G(4,4)2S(6)1				0.1	F(6)A4BG1S(3)1				7.8	F(6)A2G(4,4)2S(6)1				8.08	F(6)A2G(4,4)2S(6)1			F(6)A2G(4,4)2S(6)1		8.6		6.8		7.8		8.08
		F(6)A2G(4,4)2S(6)1			0.3	F(6)A4BG(4)1S(3)1				6.8	F(6)A2G(4,4)2S(6)1				0.3	F(6)A4BG(4)1S(3)1				0.3	F(6)A4BG1S(3)1			F(6)A4BG1S(3)1		0.3		0.1		0.3		0.3
23	8.94	F(6)A2G(4,4)2S(6)1	3.15	8.94	0.01	F(6)A2G(4,4)2S(6)1		2.74	8.93	0.01	F(6)A2G(4,4)2S(6)1		4.19	8.99	0.01	F(6)A2G(4,4)2S(6)1		4	8.95	0.01	F(6)A2G(4,4)2S(6)1		22	F(6)A2G(4,4)2S(6)1	8.94	0.01	8.93	0.01	8.99	0.01	8.95	0.01
		M8			0.34	M8				0.34	M8				0.38	M8				0.25	M8			M8		0.34		0.34		0.38		0.25
		F(6)A2F1GalNAc2S(6)1			0.01	F(6)A2F1GalNAc2S(6)1				0.01	F(6)A2F1GalNAc2S(6)1				0.01	F(6)A2F1GalNAc2S(6)1				0.01	F(6)A2F1GalNAc2S(6)1			F(6)A2F1GalNAc2S(6)1		0.01		0.01		0.01		0.01
		A2BG(4,4)2S(3,3)2			0.01	A2BG(4,4)2S(3,3)2				0.01	A2BG(4,4)2S(3,3)2				0.01	A2BG(4,4)2S(3,3)2				0.01	A2BG(4,4)2(3,3)2			A2BG(4,4)2S(3,3)2		0.01		0.01		0.01		0.01
		F(6)A2BG(4,4)2S(6)1			0.01	F(6)A2BG(4,4)2S(6)1				0.01	F(6)A2BG(4,4)2S(6)1				0.01	F(6)A2BG(4,4)2S(6)1				0.01	F(6)A2BG(4,4)2S(6)1			F(6)A2BG(4,4)2S(6)1		0.01		0.01		0.01		0.01
		A3BG(4,4)2S(6)1			0.01	A3BG(4,4)2S(6)1				0.01	A3BG(4,4)2S(6)1				0.01	A3BG(4,4)2S(6)1				0.01	A3BG(4,4)2S(6)1			A3BG(4,4)2S(6)1		0.01		0.01		0.01		0.01
		F(6)A3G(4,4,4)3			3	F(6)A3G(4,4,4)3				2.2	F(6)A3G(4,4,4)3				2.3	F(6)A3G(4,4,4)3				3.2	F(6)A3G(4,4,4)3			F(6)A3G(4,4,4)3		3		2.2		2.3		3.2
24	9.15	F(6)A3G(4,4,4)3	2.21	9.15	0.11	F(6)A3G(4,4,4)3		1.94	9.14	0.5	F(6)A3G(4,4,4)3		2.37	9.2	0.9	F(6)A3G(4,4,4)3		2.34	9.15	0.9	F(6)A3G(4,4,4)3		23	F(6)A3G(4,4,4)3	9.15	0.11	9.14	0.5	9.2	0.9	9.15	0.9
		F(6)A2G1G(3Sul)1S(6)1			0.2	F(6)A2G1G(3Sul)1S(6)1				0.05	F(6)A2G1G(3Sul)1S(6)1				0.2	F(6)A2G1G(3Sul)1S(6)1				0.17	F(6)A2G1G(3Sul)1S(6)1			F(6)A2G1G(3Sul)1S(6)1		0.2		0.05		0.2		0.17
		A4F1G1S(3)1			0.05	A4F1G1S(3)1				0.05	A4F1G1S(3)1				0.05	A4F1G1S(3)1				0.6	A4F1G1S(3)1			A4F1G1S(3)1		0.05		0.05		0.05		0.6
		A3BG(4,4)2S(3,3)2			0.5	A3BG(4,4)2S(3,3)2				0.4	A3BG(4,4)2S(3,3)2				0.5	A3BG(4,4)2S(3,3)2				0.4	A3BG(4,4)2S(3,3)2			A3BG(4,4)2S(3,3)2		0.5		0.4		0.5		0.4
		F(6)A2BG(4,4)2S(3,3)2			0.21	F(6)A2BG(4,4)2S(3,3)2				0.35	F(6)A2BG(4,4)2S(3,3)2				0.2	F(6)A2BG(4)2S(3,3)2				0.01	F(6)A2BG(4,4)2S(3,3)2			F(6)A2BG(4,4)2S(3,3)2		0.21		0.35		0.2		0.01
		A3F1G(4)2S(3)1			0.05	A3F1G(4)2S(3)1				0.25	A3F1G(4)2S(3)1				0.05	A3F1G(4)2S(3)1				0.1	A3F1G(4)2S(3)1			A3F1G(4)2S(3)1		0.05		0.25		0.05		0.1
25	9.36	F(6)A3F1G1S(6)1	1.22	9.36	0.01	F(6)A3F1G1S(6)1		1.1	9.35	0.01	F(6)A3F1G1S(6)1		2.37	9.41	0.01	F(6)A3F1G1S(6)1		2.1	9.37	0.01	F(6)A3F1G1S(6)1		24	F(6)A3F1G1S(6)1	9.36	0.01	9.35	0.01	9.41	0.01	9.37	0.01
		A2BG(4,4)2S(3,6)2			0.01	A2BG(4,4)2S(3,6)2				0.01	A2BG(4,4)2S(3,6)2				0.01	A2BG(4,4)2S(3,6)2				0.01	A2BG(4,4)2(3,6)2			A2BG(4,4)2S(3,6)2		0.01		0.01		0.01		0.01
		F(6)A3F1G(4)2GalNAc1			0.4	F(6)A3F1G(4)2GalNAc1				0.6	F(6)A3F1G(4)2GalNAc1				0.3	F(6)A3F1G(4)2GalNAc1				0.2	F(6)A3F1G(4)2GalNAc1			F(6)A3F1G(4)2GalNAc1		0.4		0.6		0.3		0.2
		F(6)A2G1GalNAc1S(3,6)2			0.01	F(6)A2G(3)1GalNAc1S(3,6)2				0.01	F(6)A2G1GalNAc1S(3,6)2				0.05	F(6)A2G1GalNAc1S(3,6)2				0.01	F(6)A2G(3)1GalNAc1S(3,6)2			F(6)A2G1GalNAc1S(3,6)2		0.01		0.01		0.05		0.01
		F(6)A2G(4,4)2S(3,3)2			0.01	F(6)A2G(4,4)2S(3,3)2				0.01	F(6)A2G(4,4)2S(3,3)2				0.05	F(6)A2G(4,4)2S(3,3)2				0.2	F(6)A2G(4,4)2S(3,3)2			F(6)A2G(4,4)2S(3,3)2		0.01		0.01		0.05		0.2
		A2G(4,4)2S(3,6)2			0.02	A2G(4,4)2S(3,6)2				0.01	A2G(4,4)2S(3,6)2				0.3	A2G(4,4)2S(3,6)2				0.25	A2G(4,4)2S(3,6)2			A2G(4,4)2S(3,6)2		0.02		0.01		0.3		0.25
		A4BG(4,4)2S(3)1			0.01	A4BG(4,4)2S(3)1				0.01	A4BG(4,4)2S(3)1				0.01	A4BG(4,4)2S(3)1				0.01	A4BG(4,4)2S(3)1			A4BG(4,4)2S(3)1		0.01		0.01		0.01		0.01
		A3G(4,4)3S(9Ac)1			0.6	A3G3S1(9Ac)				0.25	A3G(4,4)3S(9Ac)1				0.6	A3G3S(3)1(9Ac)				0.55	A3G3S(9Ac)1			A3G(4,4)3S(9Ac)1		0.6		0.25		0.6		0.55
		F(6)A2F1G1GalNAc1S(6)1			0.02	F(6)A2F1G1GalNAc1S(6)1				0.01	F(6)A2F1G1GalNAc1S(6)1				0.6	F(6)A2F1G1GalNAc1S(6)1				0.01	F(6)A2F1G1GalNAc1S(6)1			F(6)A2F1G1GalNAc1S(6)1		0.02		0.01		0.6		0.01
		F(6)A4BG(4)1S(6)1			0.02	F(6)A4BG(4)1S(6)1				0.01	F(6)A4BG(4)1S(6)1				0.05	F(6)A4BG(4)1S(6)1				0.1	F(6)A4BG(4)1S(3)1			F(6)A4BG(4)1S(6)1		0.02		0.01		0.05		0.1
		A3F1G(4)2S(6)1			0.02	A3F1G(4)2S(6)1				0.01	A3F1G(4)2S(6)1				0.01	A3F1G(4)2S(6)1				0.01	A3F1G(4)2S(6)1			A3F1G(4)2S(6)1		0.02		0.01		0.01		0.01
		F(6)A4G(3,3)2S(3)1			0.02	F(6)A4G(3,3)2S(3)1				0.01	F(6)A4G(3,3)2S(3)1				0.05	F(6)A4G(3,3)2S(3)1				0.1	F(6)A4G(3,3)2S(3)1			F(6)A4G(3,3)2S(3)1		0.02		0.01		0.05		0.1
26	9.58	M9	7.09	9.58	0.87	M9		7.42	9.58	0.59	M9		7.67	9.67	0.76	M9		7.44	9.64	0.8	M9		25	M9	9.58	0.87	9.58	0.59	9.67	0.76	9.64	0.8
		F(6)A2G(4,4)2S(3,6)2			1	F(6)A2G(4,4)2S(3,6)2				1.5	F(6)A2G(4,4)2S(3,6)2				1	F(6)A2G(4,4)2S(3,6)2				0.8	F(6)A2G(4,4)2S(3,6)2			F(6)A2G(4,4)2S(3,6)2		1		1.5		1		0.8
		A4BF1G1S(3)1			0.3	A4BF1G1S(3)1				0.2	A4BF1G1S(3)1				0.1	A4BF1G1S(3)1				0.3	A4BF1G1S(3)1			A4BF1G1S(3)1		0.3		0.2		0.1		0.3
		F(6)A2G1GalNAc1S(6,6)2			0.62	F(6)A2G(3)1GalNAc1S(6,6)2				0.7	F(6)A2G1GalNAc1S(6,6)2				0.4	F(6)A2G(4)1GalNAc1S(6,6)2				0.5	F(6)A2G(3)1GalNAc1S(6,6)2			F(6)A2G1GalNAc1S(6,6)2		0.62		0.7		0.4		0.5
		F(6)A3G(4)2GalNAc1S(3)1			1.5	F(6)A3G(4)2GalNAc1S(3)1				1.2	F(6)A3G(4)2GalNAc1S(3)1				1.1	F(6)A3G(4)2GalNAc1S(3)1				0.8	F(6)A3G(4)2GalNAc1S(3)1			F(6)A3G(4)2GalNAc1S(3)1		1.5		1.2		1.1		0.8
		A3BG(4,4,4)3S(3)1			0.35	A3BG(4,4,4)3S(3)1				0.3	A3BG(4,4,4)3S(3)1				0.3	A3BG(4,4,4)3S(3)1				0.1	A3BG(4,4,4)3S(3)1			A3BG(4,4,4)3S(3)1		0.35		0.3		0.3		0.1
		A4F1G1S(6)1			0.15	A4F1G1S(6)1				0.3	A4F1G1S(6)1				0.1	A4F1G1S(6)1				0.1	A4F1G1S(6)1			A4F1G1S(6)1		0.15		0.3		0.1		0.1
		A2G(4,4)2S(6,6)2			0.45	A2G(4,4)2S(6,6)2				1.1	A2G(4,4)2S(6,6)2				2	A2G(4,4)2S(6,6)2				2.3	A2G(4,4)2S(6,6)2			A2G(4,4)2S(6,6)2		0.45		1.1		2		2.3
		F(6)A2G1G(3Sul)1S(3,3)2			0.65	F(6)A2G1G(3Sul)1S(3,3)2				0.5	F(6)A2G1G(3Sul)1S(3,3)2				0.3	F(6)A2G1G(3Sul)1S(3,3)2				0.6	F(6)A2G1G(3Sul)1S(3,3)2			F(6)A2G1G(3Sul)1S(3,3)2		0.65		0.5		0.3		0.6
		A3BG(4,4)2S(3,6)2			0.05	A3BG(4,4)2S(3,6)2				0.15	A3BG(4,4)2S(3,6)2				0.1	A3BG(4,4)2S(3,6)2				0.05	A3BG(4,4)2S(3,6)2			A3BG(4,4)2S(3,6)2		0.05		0.15		0.1		0.05
		A2BG(4,4)2S(6,6)2			0.07	A2BG(4,4)2S(6,6)2				0.25	A2BG(4,4)2S(6,6)2				0.1	A2BG(4,4)2S(6,6)2				0.05	A2BG(4,4)2(6,6)2			A2BG(4,4)2S(6,6)2		0.07		0.25		0.1		0.05
		F(6)A2BG(4,4)2S(3,6)2			0.22	F(6)A2BG(4,4)2S(3,6)2				0.25	F(6)A2BG(4,4)2S(3,6)2				0.1	F(6)A2BG(4,4)2S(3,6)2				0.1	F(6)A2BG2S(3,6)2			F(6)A2BG(4,4)2S(3,6)2		0.22		0.25		0.1		0.1
		A4BG(4,4)2S(6)1			0.01	A4BG(4,4)2S(6)1				0.2	A4BG(4,4)2S(6)1				0.1	A4BG(4,4)2S(6)1				0.01	A4BG(4,4)2S(6)1			A4BG(4,4)2S(6)1		0.01		0.2		0.1		0.01
		F(6)A2F1G(3)2S(6)1			0.1	F(6)A2F1G(3)2S(6)1				0.05	F(6)A2F1G(3)2S(6)1				0.2	F(6)A2F1G(3)2S(6)1				0.2	F(6)A2F1G(3)2S(6)1			F(6)A2F1G(3)2S(6)1		0.1		0.05		0.2		0.2
		A3G(3,3,3)3S(6)1			0.17	A3G(3,3,3)3S(6)1				0.1	A3G(3,3,3)3S(6)1				0.2	A3G(3,3,3)3S(6)1				0.01	A3G(4,4,4)3S(6)1			A3G(3,3,3)3S(6)1		0.17		0.1		0.2		0.01
27	9.91	F(6)A4G(3,3,3)3	1.09	9.91	0.25	F(6)A4G(3,3,3)3		1.07	9.91	0.3	F(6)A4G(3,3,3)3		1.1	9.98	0.2	F(6)A4G(3,3,3)3		0.96	9.94	0.2	F(6)A4G(3,3,3)3		26	F(6)A4G(3,3,3)3	9.91	0.25	9.91	0.3	9.98	0.2	9.94	0.2
		A3BG(4,4,4)3S(6)1			0.01	A3BG(4,4,4)3S(6)1				0.01	A3BG(4,4,4)3S(6)1				0.05	A3BG(4,4,4)3S(6)1				0.01	A3BG(4,4,4)3S(6)1			A3BG(4,4,4)3S(6)1		0.01		0.01		0.05		0.01
		F(6)A3BG(4,4,4)3S(3)1			0.01	F(6)A3BG(4,4,4)3S(3)1				0.01	F(6)A3BG(4,4,4)3S(3)1				0.05	F(6)A3BG(4,4,4)3S(3)1				0.01	F(6)A3BG(4,4,4)3S(3)1			F(6)A3BG(4,4,4)3S(3)1		0.01		0.01		0.05		0.01
		F(6)A4G(3,3)2S(6)1			0.01	F(6)A4G(3,3)2S(6)1				0.01	F(6)A4G(3,3)2S(6)1				0.1	F(6)A4G(3,3)2S(6)1				0.08	F(6)A4G(3,3)2S(6)1			F(6)A4G(3,3)2S(6)1		0.01		0.01		0.1		0.08
		F(6)A3G(4,4,4)3S(3)1			0.01	F(6)A3G(4,4,4)3S(3)1				0.01	F(6)A3G(4,4,4)3S(3)1				0.18	F(6)A3G(4,4,4)3S(3)1				0.11	F(6)A3G(4,4,4)3S(3)1			F(6)A3G(4,4,4)3S(3)1		0.01		0.01		0.18		0.11
		F(6)A4BG(4,4,4)3			0.6	F(6)A4BG(4,4,4)3				0.3	F(6)A4BG(4,4,4)3				0.5	F(6)A4BG(4,4,4)3				0.6	F(6)A4BG(4,4,4)3			F(6)A4BG(4,4,4)3		0.6		0.3		0.5		0.6
28	10.06	F(6)A2G1G(3Sul)1S(3,6)2	1.15	10.06	0.01	F(6)A2G1G(3Sul)1S(3,6)2		1.41	10.05	0.1	F(6)A2G1G(3Sul)1S(3,6)2		1.68	10.1	0.01	F(6)A2G1G(3Sul)1S(3,6)2		1.59	10.06	0.05	F(6)A2G1G(3Sul)1S(3,6)1		27	F(6)A2G1G(3Sul)1S(3,6)2	10.06	0.01	10.05	0.1	10.1	0.01	10.06	0.05
		A3BG(4,4,4)3S(3,3)2			0.01	A3BG(4,4,4)3S(3,3)2				0.01	A3BG(4,4,4)3S(3,3)2				0.01	A3BG(4,4,4)3S(3,3)2				0.01	A3BG(4,4,4)3S(3,3)2			A3BG(4,4,4)3S(3,3)2		0.01		0.01		0.01		0.01
		A3BG(4,4)2S(6,6)2			0.01	A3BG(4,4)2S(6,6)2				0.01	A3BG(4,4)2S(6,6)2				0.01	A3BG(4,4)2S(6,6)2				0.01	A3BG(4,4)2S(6,6)2			A3BG(4,4)2S(6,6)2		0.01		0.01		0.01		0.01
		A4BG(4,4,4)3S(3)1			0.01	A4BG(4,4,4)3S(3)1				0.01	A4BG(4,4,4)3S(3)1				0.01	A4BG(4,4,4)3S(3)1				0.02	A4BG(4,4,4)3S(3)1			A4BG(4,4,4)3S(3)1		0.01		0.01		0.01		0.02
		A4BF1G1S(6)1			0.01	A4BF1G1S(6)1				0.05	A4BF1G1S(6)1				0.01	A4BF1G1S(6)1				0.02	A4BF1G1S(6)1			A4BF1G1S(6)1		0.01		0.05		0.01		0.02
		A4G3GlcNAc3			0.3	A4G(4)3GlcNAc3				0.3	A4G3GlcNAc3				0.3	A4G3GlcNAc3				0.3	A4G(4)3GlcNAc3			A4G3GlcNAc3		0.3		0.3		0.3		0.3
		F(6)A4BG(4,4)2S(3)1			0.01	F(6)A4BG(4,4)2S(3)1				0.05	F(6)A4BG(4,4)2S(3)1				0.01	F(6)A4BG(4,4)2S(3)1				0.01	F(6)A4BG(4,4)2S(3)1			F(6)A4BG(4,4)2S(3)1		0.01		0.05		0.01		0.01
		F(6)A3BG(4,4,4)3S(6)1			0.01	F(6)A3BG(4,4,4)3S(6)1				0.05	F(6)A3BG(4,4,4)3S(6)1				0.01	F(6)A3BG(4,4,4)3S(6)1				0.01	F(6)A3BG(4,4,4)3S(6)1			F(6)A3BG(4,4,4)3S(6)1		0.01		0.05		0.01		0.01
		A4BG(4,4)2S(3,3)2			0.05	A4BG(4,4)2S(3,3)2				0.03	A4BG(4,4)2S(3,3)2				0.05	A4BG(4,4)2S(3,3)2				0.05	A4BG(4,4)2S(3,3)2			A4BG(4,4)2S(3,3)2		0.05		0.03		0.05		0.05
		F(6)A3F1G(4)2GalNAc1S(3)1			0.01	F(6)A3F1G(4)2GalNAc1S(3)1				0.02	F(6)A3F1G(4)2GalNAc1S(3)1				0.2	F(6)A3F1G(4)2GalNAc1S(3)1				0.2	F(6)A3F1G(4)2GalNAc1S(3)1			F(6)A3F1G(4)2GalNAc1S(3)1		0.01		0.02		0.2		0.2
29	10.13	A4BG(4,4,4,4)4	3.97	10.13	0.01	A4BG(4,4,4,4)4		4.29	10.14	0.05	A4BG(4,4,4,4)4		5.34	10.19	0.01	A4BG(4,4,4,4)4		4.9	10.16	0.4	A4BG(4,4,4,4)4		28	A4BG(4,4,4,4)4	10.13	0.01	10.14	0.05	10.19	0.01	10.16	0.4
		F(6)A3F1G(4)2GalNAc1S(3)1			0.1	F(6)A3F1G(4)2GalNAc1S(3)1				0.2	F(6)A3F1G(4)2GalNAc1S(3)1				0.6	F(6)A3F1G(4)2GalNAc1S(3)1				0.79	F(6)A3F1G(4)2GalNAc1S(3)1			F(6)A3F1G(4)2GalNAc1S(3)1		0.1		0.2		0.6		0.79
		A3G(4)3Lac1			1	A3G(4,4)3Lac1				1.4	A3G(4)3Lac1				1	A3G(4)3Lac1				0.8	A3G(4)3Lac1			A3G(4)3Lac1		1		1.4		1		0.8
		F(6)A2BG2S(6,6)2			0.1	F(6)A2BG(4,4)2S(6,6)2				0.1	F(6)A2BG2S(6,6)2				0.2	F(6)A2BG(4,4)2S(6,6)2				1.45	F(6)A2G(4,4)2S(6,6)2			F(6)A2BG2S(6,6)2		0.1		0.1		0.2		1.45
		F(6)A2G(4,4)2S(6,6)2			1.15	F(6)A2G(4,4)2S(6,6)2				0.4	F(6)A2G(4,4)2S(6,6)2				2.2	F(6)A2G(4,4)2S(6,6)2				0.4	F(6)A2BG(4,4)2S(6,6)2			F(6)A2G(4,4)2S(6,6)2		1.15		0.4		2.2		0.4
		F(6)A3F2G(4)3			0.24	F(6)A3F2G(4)3				0.2	F(6)A3F2G(4)3				0.2	F(6)A3F2G(4)3				0.4	F(6)A3F2G(4)3			F(6)A3F2G(4)3		0.24		0.2		0.2		0.4
		F(6)A3G(4,4,4)3S(6)1			0.07	F(6)A3G(4,4,4)3S(6)1				0.1	F(6)A3G(4,4,4)3S(6)1				0.2	F(6)A3G(4,4,4)3S(6)1				0.3	F(6)A3G(3,4,4)3S(6)1			F(6)A3G(4,4,4)3S(6)1		0.07		0.1		0.2		0.3
		F(6)A4G(4,4,4,4)4			1.4	F(6)A4G(4,4,4,4)4				1.9	F(6)A4G(4,4,4,4)4				0.4	F(6)A4G(4,4,4,4)4				0.8	F(6)A4G(4,4,4,4)4			F(6)A4G(4,4,4,4)4		1.4		1.9		0.4		0.8
30	10.29	F(6)A4G(4,4,4,4)4	1.01	10.29	0.45	F(6)A4G(4,4,4,4)4		0.91	10.3	0.6	F(6)A4G(4,4,4,4)4		1.02	10.35	0.3	F(6)A4G(4,4,4,4)4		0.98	10.31	0.1	F(6)A4G(4,4,4,4)4		29	F(6)A4G(4,4,4,4)4	10.29	0.45	10.3	0.6	10.35	0.3	10.31	0.1
		F(6)A3G(4,4,4)3S(6)1			0.01	F(6)A3G(4,4,4)3S(6)1				0.01	F(6)A3G(4,4,4)3S(6)1				0.1	F(6)A3G(4,4,4)3S(6)1				0.01	F(6)A3G(4,4,4)3S(6)1			F(6)A3G(4,4,4)3S(6)1		0.01		0.01		0.1		0.01
		A3BG3S(3,6)2			0.01	A3BG(4,4,4)3S(3,6)2				0.01	A3BG3S(3,6)2				0.2	A3BG(4,4,4)3S(3,6)2				0.01	A3BG(4,4,4)3S(3,6)2			A3BG3S(3,6)2		0.01		0.01		0.2		0.01
		F(6)A3BG3S(3,3)2			0.01	F(6)A3BG(4,4,4)3S(3,3)2				0.01	F(6)A3BG3S(3,3)2				0.01	F(6)A3BG(4,4,4)3S(3,3)2				0.01	F(6)A3BG(4,4,4)3S(3,3)2			F(6)A3BG3S(3,3)2		0.01		0.01		0.01		0.01
		M9-Glc			0.43	M9-Glc				0.43	M9-Glc				0.33	M9-Glc				0.26	M9-Glc			M9-Glc		0.43		0.43		0.33		0.26
31	10.44	F(6)A2G1G(3Sul)1S(6,6)2	0.77	10.44	0.01	F(6)A2G1G(3Sul)1S(6,6)2		0.77	10.44	0.01	F(6)A2G1G(3Sul)1S(6,6)2		0.66	10.49	0.05	F(6)A2G1G(3Sul)1S(6,6)2		0.57	10.46	0.05	F(6)A2G1G(3Sul)1S(6,6)1		30	F(6)A2G1G(3Sul)1S(6,6)2	10.44	0.01	10.44	0.01	10.49	0.05	10.46	0.05
		F(6)A3G(4)3Lac1			0.22	F(6)A3G(4,4)3Lac1				0.23	F(6)A3G(4)3Lac1				0.35	F(6)A3G(4)3Lac1				0.23	F(6)A3G(4,4)3Lac1			F(6)A3G(4)3Lac1		0.22		0.23		0.35		0.23
		F(6)A4BG(4,4)2S(6)1			0.01	F(6)A4BG(4,4)2S(6)1				0.01	F(6)A4BG(4,4)2S(6)1				0.04	F(6)A4BG(4,4)2S(6)1				0.01	F(6)A4BG(4,4)2S(6)1			F(6)A4BG(4,4)2S(6)1		0.01		0.01		0.04		0.01
		F(6)A4G(3,3,3)3S(3)1			0.05	F(6)A4G(3,3,3)3S(3)1				0.01	F(6)A4G(3,3,3)3S(3)1				0.06	F(6)A4G(3,3,3)3S(3)1				0.03	F(6)A4G(3,3,3)3S(3)1			F(6)A4G(3,3,3)3S(3)1		0.05		0.01		0.06		0.03
		A4BG(4,4,4)3S(6)1			0.05	A4BG(4,4,4)3S(6)1				0.05	A4BG(4,4,4)3S(6)1				0.02	A4BG(4,4,4)3S(6)1				0.01	A4BG(4,4,4)3S(6)1			A4BG(4,4,4)3S(6)1		0.05		0.05		0.02		0.01
		A4BG(4,4,4)3S(3,3)2			0.05	A4BG(4,4,4)3S(3,3)2				0.01	A4BG(4,4,4)3S(3,3)2				0.02	A4BG(4,4,4)3S(3,3)2				0.01	A4BG(4,4,4)3S(3,3)2			A4BG(4,4,4)3S(3,3)2		0.05		0.01		0.02		0.01
		A4BG(4,4)2S(3,6)2			0.05	A4BG(4,4)2S(3,6)2				0.01	A4BG(4,4)2S(3,6)2				0.02	A4BG(4,4)2S(3,6)2				0.01	A4BG(4,4)2S(3,6)2			A4BG(4,4)2S(3,6)2		0.05		0.01		0.02		0.01
		F(6)A4F2G(4)3			0.1	F(6)A4F2G(4)3				0.05	F(6)A4F2G(4)3				0.09	F(6)A4F2G(4)3				0.1	F(6)A4F2G(4)3			F(6)A4F2G(4)3		0.1		0.05		0.09		0.1
		F(6)A4BG(4,4)2S(3,3)2			0.01	F(6)A4BG(4,4)2S(3,3)2				0.05	F(6)A4BG(4,4)2S(3,3)2				0.03	F(6)A4BG(4,4)2S(3,3)2				0.01	F(6)A4BG(4,4)2S(3,3)2			F(6)A4BG(4,4)2S(3,3)2		0.01		0.05		0.03		0.01
		A3BG(4,4,4)3S(6,6)2			0.01	A3BG(4,4,4)3S(6,6)2				0.05	A3BG(4,4,4)3S(6,6)2				0.03	A3BG(4,4,4)3S(6,6)2				0.01	A3BG(4,4,4)3S(6,6)2			A3BG(4,4,4)3S(6,6)2		0.01		0.05		0.03		0.01
		F(6)A3G(4)2GalNAc1S(3,3)2			0.1	F(6)A3G(4)2GalNAc1S(3,3)2				0.1	F(6)A3G(4)2GalNAc1S(3,3)2				0.05	F(6)A3G(4)2GalNAc1S(3,3)2				0.2	F(6)A3G(4)2GalNAc1S(3,3)2			F(6)A3G(4)2GalNAc1S(3,3)2		0.1		0.1		0.05		0.2
		F(6)A3G(4,4,4)3S(3,3)2			0.1	F(6)A3G(4,4,4)3S(3,3)2				0.15	F(6)A3G(4,4,4)3S(3,3)2				0.02	F(6)A3G(4,4,4)3S(3,3)2				0.05	F(6)A3G(4,4,4)3S(3,3)2			F(6)A3G(4,4,4)3S(3,3)2		0.1		0.15		0.02		0.05
32	10.68	F(6)A3G(4,4,4)3S(3,3)2	1.16	10.68	0.52	F(6)A3G(4,4,4)3S(3,3)2		1.29	10.7	0.8	F(6)A3G(4,4,4)3S(3,3)2		0.95	10.74	0.5	F(6)A3G3S(3,6)2		0.98	10.71	0.35	F(6)A3G(4,4,4)3S(3,3)2		31	F(6)A3G(4,4,4)3S(3,3)2	10.68	0.52	10.7	0.8	10.74	0.5	10.71	0.35
		F(6)A4BG(4,4,4,4)4			0.3	F(6)A4BG(4,4,4,4)4				0.17	F(6)A4BG(4,4,4,4)4				0.19	F(6)A4BG(4,4,4,4)4				0.36	F(6)A4BG(4,4,4,4)4			F(6)A4BG(4,4,4,4)4		0.3		0.17		0.19		0.36
		F(6)A4BG(4,4)2S(3,6)2			0.05	F(6)A4BG(4,4)2S(3,6)2				0.01	F(6)A4BG(4,4)2S(3,6)2				0.01	F(6)A4BG(4,4)2S(3,6)2				0.1	F(6)A3F1G(4,4)3S(3)1			F(6)A4BG(4,4)2S(3,6)2		0.05		0.01		0.01		0.1
		A3G(3,3,3)3S(6,6)2			0.3	A3G(3,3,3)3S(6,6)2				0.3	A3G(3,3,3)3S(6,6)2				0.25	A3G(3,3,3)3S(6,6)2				0.21	A3G(3,3,3)3S(6,6)2			A3G(3,3,3)3S(6,6)2		0.3		0.3		0.25		0.21
33	10.76	F(6)A4BG(4,4,4)3S(3)1	0.92	10.76	0.2	F(6)A4BG(4,4,4)3S(3)1		1.26	10.78	0.05	F(6)A4BG(4,4,4)3S(3)1		0.99	10.83	0.2	F(6)A4BG(4,4,4)3S(3)1		0.94	10.8	0.14	F(6)A4BG(4,4,4)3S(3)1		32	F(6)A4BG(4,4,4)3S(3)1	10.76	0.2	10.78	0.05	10.83	0.2	10.8	0.14
		F(6)A3BG(4,4,4)3S(3,6)2			0.03	F(6)A3BG(4,4,4)3S(3,6)2				0.01	F(6)A3BG(4,4,4)3S(3,6)2				0.01	F(6)A3BG(4,4,4)3S(3,6)2				0.01	F(6)A3BG(4,4,4)3S(3,6)2			F(6)A3BG(4,4,4)3S(3,6)2		0.03		0.01		0.01		0.01
		A3BG(4,4,4)3S(3,3,3)3			0.03	A3BG(4,4,4)3S(3,3,3)3				0.05	A3BG(4,4,4)3S(3,3,3)3				0.01	A3BG(4,4,4)3S(3,3,3)3				0.01	A3BG(4,4,4)3S(3,3,3)3			A3BG(4,4,4)3S(3,3,3)3		0.03		0.05		0.01		0.01
		A4BG(4,4)2S(6,6)2			0.06	A4BG(4,4)2S(6,6)2				0.05	A4BG(4,4)2S(6,6)2				0.05	A4BG(4,4)2S(6,6)2				0.05	A4BG(4,4)2S(6,6)2			A4BG(4,4)2S(6,6)2		0.06		0.05		0.05		0.05
		F(6)A3G(4,4,4)3S(3,6)2			0.6	F(6)A3G(4,4,4)3S(3,6)2				0.9	F(6)A3G(4,4,4)3S(3,6)2				0.49	F(6)A3G(4,4,4)3S(3,6)2				0.44	F(6)A3G(3,4,4)3S(3,6)2			F(6)A3G(4,4,4)3S(3,6)2		0.6		0.9		0.49		0.44
34	10.91	F(6)A4G(3,4,4,4)4S(3)1	1.36	10.91	0.51	F(6)A4G(4,4,4,4)4S(3)1		1.47	10.92	0.01	F(6)A4G(3,4,4,4)4S(3)1		0.78	10.97	0.2	F(6)A4G(3,4,4,4)4S(3)1		0.76	10.94	0.1	F(6)A4G(4,4,4,4)4S(3)1		33	F(6)A4G(3,4,4,4)4S(3)1	10.91	0.51	10.92	0.01	10.97	0.2	10.94	0.1
		F(6)A4BG(4,4)2S(6,6)2			0.29	F(6)A4BG(4,4)2S(6,6)2				0.3	F(6)A4BG(4,4)2S(6,6)2				0.09	F(6)A4BG(4,4)2S(6,6)2				0.16	F(6)A4BG(4,4)2S(6,6)2			F(6)A4BG(4,4)2S(6,6)2		0.29		0.3		0.09		0.16
		F(6)A3G2GalNAc1S(6,6)2								0.2	F(6)A3G2GalNAc1S(6,6)2													F(6)A3G2GalNAc1S(6,6)2		0		0.2		0		0
		F(6)A4BG(4,4,4)3S(6)1			0.3	F(6)A4BG(4,4,4)3S(6)1									0.39	F(6)A4BG(4,4,4)3S(6)1				0.4	F(6)A4BG(4,4,4)3S(6)1			F(6)A4BG(4,4,4)3S(6)1		0.3		0.3		0.39		0.4
		A3G(4)3Lac1S(3)1								0.1	A3G(4)3Lac1S(3)1													A3G(4)3Lac1S(3)1		0		0.1		0		0
35	11.01	F(6)A4BG(4,4,4)3S(6)1	0.33	11.01	0.1	F(6)A4BG(4,4,4)3S(6)1		0.42	11.03	0.2	F(6)A4BG(4,4,4)3S(6)1		0.35	11.09	0.1	F(6)A4BG(4,4,4)3S(6)1		0.36	11.05	0.1	F(6)A4BG(4,4,4)3S(6)1		34	F(6)A4BG(4,4,4)3S(6)1	11.01	0.1	11.03	0.2	11.09	0.1	11.05	0.1
		F(6)A3BG(4,4,4)3S(3,3,3)3			0.08	F(6)A3BG(4,4,4)3S(3,3,3)3				0.05	F(6)A3BG(4,4,4)3S(3,3,3)3				0.05	F(6)A3BG(4,4,4)3S(3,3,3)3				0.01	F(6)A3BG(4,4,4)3S(3,3,3)3			F(6)A3BG(4,4,4)3S(3,3,3)3		0.08		0.05		0.05		0.01
		F(6)A3G(4,4,4)3S(6,6)2			0.15	F(6)A3G(4,4,4)3S(6,6)2				0.05	F(6)A3G(4,4,4)3S(6,6)2				0.15	F(6)A3G(4,4,4)3S(6,6)2				0.16	F(6)A3G(4,4,4)3S(6,6)2			F(6)A3G(4,4,4)3S(6,6)2		0.15		0.05		0.15		0.16
36	11.24	F(6)A3F2G(4,4,4)3S(3,3)2	1.18	11.24	0.03	F(6)A3F2G(4)3S(3,3)2		1.52	11.24	0.2	F(6)A3F2G(4,4,4)3S(3,3)2		1.66	11.29	0.2	F(6)A3F2G(4)3S(3,3)2		1.53	11.25	0.1	F(6)A3F2G(4)3S(3,3)2		35	F(6)A3F2G(4,4,4)3S(3,3)2	11.24	0.03	11.24	0.2	11.29	0.2	11.25	0.1
		F(6)A3BG(4,4,4)3S(6,6)2			0.03	F(6)A3BG(4,4,4)3S(6,6)2				0.2	F(6)A3BG(4,4,4)3S(6,6)2				0.25	F(6)A3BG(4,4,4)3S(6,6)2				0.2	F(6)A3BG(4,4,4)3S(6,6)2			F(6)A3BG(4,4,4)3S(6,6)2		0.03		0.2		0.25		0.2
		A3BG(4,4,4)3S(3,3,6)3			0.1	A3BG(4,4,4)3S(3,3,6)3				0.2	A3BG(4,4,4)3S(3,3,6)3				0.3	A3BG(4,4,4)3S(3,3,6)3				0.2	A3BG(4,4,4)3S(3,3,6)3			A3BG(4,4,4)3S(3,3,6)3		0.1		0.2		0.3		0.2
		A4G(4,4,4)4Lac1			0.7	A4G(4,4,4)4Lac1				0.6	A4G(4,4,4)4Lac1				0.29	A4G(4,4,4)4Lac1				0.49	A4G(4)4Lac1			A4G(4,4,4)4Lac1		0.7		0.6		0.29		0.49
		A3G(4,4,4)3S(3,3,6)3			0.1	A3G(3,3,3)3S(3,3,6)3				0.2	A3G(4,4,4)3S(3,3,6)3				0.2	A3G(3,3,3)3S(3,3,6)3				0.64	A3G(3,3,3)3S(3,3,6)3			A3G(4,4,4)3S(3,3,6)3		0.1		0.2		0.2		0.64
		F(6)A3G3S(3,3,3)3								0.1	F(6)A3G3S(3,3,3)3													F(6)A3G3S(3,3,3)3		0		0.1		0		0
		F(6)A4G(4,4,4,4)4S(6)1			0.2	F(6)A4G(3,4,4,4)4S(6)1				0.01	F(6)A4G(4,4,4,4)4S(6)1				0.3	F(6)A4G(4,4,4,4)4S(6)1				0.1	F(6)A4G(4,4,4,4)4S(6)1			F(6)A4G(4,4,4,4)4S(6)1		0.2		0.01		0.3		0.1
37	11.47	F(6)A4G(4,4,4,4)4S(6)1	1.3	11.47	0.01	F(6)A4G(4,4,4,4)4S(6)1		1.56	11.46	0.02	F(6)A4G(4,4,4,4)4S(6)1		0.91	11.51	0.15	F(6)A4G(4,4,4,4)4S(6)1		0.92	11.47	0.09	F(6)A4G(4,4,4,4)4S(6)1		36	F(6)A4G(4,4,4,4)4S(6)1	11.47	0.01	11.46	0.02	11.51	0.15	11.47	0.09
		F(6)A3BG3S(3,3,6)3			0.03	F(6)A3BG(4,4,4)3S(3,3,6)3				0.01	F(6)A3BG3S(3,3,6)3				0.04	F(6)A3BG(4,4,4)3S(3,3,6)3				0.01	F(6)A3BG(4,4,4)3S(3,3,6)3			F(6)A3BG3S(3,3,6)3		0.03		0.01		0.04		0.01
		A3G(4)3Lac2			0.75	A3G(4)3Lac2				0.8	A3G(4)3Lac2				0.35	A3G(4)3Lac2				0.21	A3G(4)3Lac2			A3G(4)3Lac2		0.75		0.8		0.35		0.21
		F(6)A4G(4,4,4)4Lac1			0.32	F(6)A4G(4,4,4)4Lac1				0.4	F(6)A4G(4,4,4)4Lac1				0.2	F(6)A4G(4,4,4)4Lac1				0.2	F(6)A4G(4,4,4)4Lac1			F(6)A4G(4,4,4)4Lac1		0.32		0.4		0.2		0.2
		F(6)A4G(4,4,4,4)4S(3,3)2			0.02	F(6)A4G(4,4,4,4)4S(3,3)2				0.01	F(6)A4G(4,4,4,4)4S(3,3)2				0.15	F(6)A4G(4,4,4,4)4S(3,3)2				0.09	F(6)A4G(4,4,4,4)4S(3,3)2			F(6)A4G(4,4,4,4)4S(3,3)2		0.02		0.01		0.15		0.09
		F(6)A4F2G(4,4)4			0.12	F(6)A4F2G(4,4)4				0.1	F(6)A4F2G(4,4)4				0.01	F(6)A4F2G(4,4)4				0.1	F(6)A4F2G(4,4)4			F(6)A4F2G(4,4)4		0.12		0.1		0.01		0.1
38	11.62	A3G(4,4,4)3S(3,6,6)3	0.93	11.62	0.05	A3G(3,3,3)3S(3,6,6)3		1.41	11.61	0.2	A3G(4,4,4)3S(3,6,6)3		0.85	11.64	0.05	A3G(3,3,3)3S(3,6,6)3		0.82	11.61	0.05	A3G(4,4,4)3S(3,6,6)3		37	A3G(4,4,4)3S(3,6,6)3	11.62	0.05	11.61	0.2	11.64	0.05	11.61	0.05
		F(6)A3F2G(4,4,4)3S(3,6)2			0.02	F(6)A3F2G(4)3S(3,6)2				0.01	F(6)A3F2G(4,4,4)3S(3,6)2				0.2	F(6)A3F2G(4)3S(3,6)2				0.05	F(6)A3F2G(4)3S(3,6)2			F(6)A3F2G(4,4,4)3S(3,6)2		0.02		0.01		0.2		0.05
		F(6)A3G(4)3Lac2			0.25	F(6)A3G(4)3Lac2				0.4	F(6)A3G(4)3Lac2				0.22	F(6)A3G(4)3Lac2				0.3	F(6)A3G(4)3Lac2			F(6)A3G(4)3Lac2		0.25		0.4		0.22		0.3
		A3BG3S(3,6,6)3			0.1	A3BG(4,4,4)3S(3,6,6)3				0.1	A3BG3S(3,6,6)3				0.01	A3BG(4,4,4)3S(3,6,6)3				0.05	A3BG3S(3,6,6)3			A3BG3S(3,6,6)3		0.1		0.1		0.01		0.05
		F(6)A3G(4,4,4)3S(3,3,6)3			0.52	F(6)A3G(4,4,4)3S(3,3,6)3				0.05	F(6)A3G(4,4,4)3S(3,3,6)3				0.39	F(6)A3G(4,4,4)3S(3,3,6)3				0.28	F(6)A3G(3,4,4)3S(3,3,6)3			F(6)A3G(4,4,4)3S(3,3,6)3		0.52		0.05		0.39		0.28
39	11.95	F(6)A4F2G(4,4)4S(3)1	1.24	11.95	0.07	F(6)A4F2G(4,4,)4S(3)1		1.65	11.92	0.1	F(6)A4F2G(4,4)4S(3)1		1.16	11.97	0.05	F(6)A4F2G(4,4)4S(3)1		1.12	11.93	0.17	F(6)A4F2G(4,4)4S(3)1		38	F(6)A4F2G(4,4)4S(3)1	11.95	0.07	11.92	0.1	11.97	0.05	11.93	0.17
		F(6)A3BG(4,4,4)3S(3,6,6)3			0.1	F(6)A3BG(4,4,4)3S(3,6,6)3				0.1	F(6)A3BG(4,4,4)3S(3,6,6)3				0.01	F(6)A3BG(4,4,4)3S(3,6,6)3				0.21	F(6)A3BG(4,4,4)3S(3,6,6)3			F(6)A3BG(4,4,4)3S(3,6,6)3		0.1		0.1		0.01		0.21
		F(6)A4G(4,4)4Lac2			0.39	F(6)A4G(4,4)4Lac2				0.15	F(6)A4G(4,4)4Lac2				0.05	F(6)A4G(4,4)4Lac2				0.03	F(6)A4G(4,4)4Lac2			F(6)A4G(4,4)4Lac2		0.39		0.15		0.05		0.03
		F(6)A4G(4,4,4,4)4S(3,6)2			0.25	F(6)A4G(4,4,4,4)4S(3,6)2				0.1	F(6)A4G(4,4,4,4)4S(3,6)2				0.16	F(6)A4G(4,4,4,4)4S(3,6)2				0.25	F(6)A4G(4,4,4,4)4S(3,6)2			F(6)A4G(4,4,4,4)4S(3,6)2		0.25		0.1		0.16		0.25
		F(6)A4F2G(4,4,4)4Lac1			0.15	F(6)A4F2G(4,4,4)4Lac1				0.15	F(6)A4F2G(4,4,4)4Lac1				0.05	F(6)A4F2G(4,4,4)4Lac1				0.04	F(6)A4F2G(4,4)4Lac1			F(6)A4F2G(4,4,4)4Lac1		0.15		0.15		0.05		0.04
		F(6)A3G(4,4,4)3S(3,6,6)3			0.32	F(6)A3G(4,4,4)3S(3,6,6)3				0.8	F(6)A3G(4,4,4)3S(3,6,6)3				0.8	F(6)A3G(4,4,4)3S(3,6,6)3				0.2	F(6)A3G(4,4,4)3S(3,6,6)3			F(6)A3G(4,4,4)3S(3,6,6)3		0.32		0.8		0.8		0.2
40	12.16	A3G(4,4,4)3S(6,6,6)3	1.22	12.16	0.2	A3G(3,3,3)3S(6,6,6)3		1.71	12.15	0.4	A3G(4,4,4)3S(6,6,6)3		1.1	12.22	0.05	A3G(3,3,3)3S(6,6,6)3		1.04	12.12	0.01	A3G(3,3,3)3S(6,6,6)3		39	A3G(4,4,4)3S(6,6,6)3	12.16	0.2	12.15	0.4	12.22	0.05	12.12	0.01
		A3BG(4,4,4)3S(6,6,6)3			0.1	A3BG(4,4,4)3S(6,6,6)3				0.2	A3BG(4,4,4)3S(6,6,6)3				0.01	A3BG(4,4,4)3S(6,6,6)3				0.1	A3BG(4,4,4)3S(6,6,6)3			A3BG(4,4,4)3S(6,6,6)3		0.1		0.2		0.01		0.1
		F(6)A4F2G(4,4)4S(6)1			0.05	F(6)A4F2G(4,4)4S(6)1				0.2	F(6)A4F2G(4,4)4S(6)1				0.05	F(6)A4F2G(4,4)4S(6)1				0.05	F(6)A4F2G(4,4)4S(6)1			F(6)A4F2G(4,4)4S(6)1		0.05		0.2		0.05		0.05
		F(6)A4G(4,4,4,4)4S(6,6)2			0.1	F(6)A4G(4,4,4,4)4S(6,6)2				0.05	F(6)A4G(4,4,4,4)4S(6,6)2				0.05	F(6)A4G(4,4,4,4)4S(6,6)2				0.05	F(6)A4G(4,4,4,4)4S(6,6)2			F(6)A4G(4,4,4,4)4S(6,6)2		0.1		0.05		0.05		0.05
		F(6)A4G(4,4,4,4)4S(3,3,3)3			0.1	F(6)A4G(4,4,4,4)4S(3,3,3)3				0.05	F(6)A4G(4,4,4,4)4S(3,3,3)3				0.05	F(6)A4G(4,4,4,4)4S(3,3,3)3				0.1	F(6)A4G(4,4,4,4)4S(3,3,3)3			F(6)A4G(4,4,4,4)4S(3,3,3)3		0.1		0.05		0.05		0.1
		F(6)A3G(4,4,4)3S(6,6,6)3			0.3	F(6)A3G(4,4,4)3S(6,6,6)3				0.2	F(6)A3G(4,4,4)3S(6,6,6)3				0.3	F(6)A3G(4,4,4)3S(6,6,6)3				0.2	F(6)A3G(4,4,4)3S(6,6,6)3			F(6)A3G(4,4,4)3S(6,6,6)3		0.3		0.2		0.3		0.2
		F(6)A3BG(4,4,4)3S(6,6,6)3			0.3	F(6)A3BG(4,4,4)3S(6,6,6)3				0.1	F(6)A3BG(4,4,4)3S(6,6,6)3				0.3	F(6)A3BG(4,4,4)3S(6,6,6)3				0.2	F(6)A3BG(4,4,4)3S(6,6,6)3			F(6)A3BG(4,4,4)3S(6,6,6)3		0.3		0.1		0.3		0.2
		F(6)A4G(4,4,4)4Lac1S(3)1			0.1	F(6)A4G(4,4,4)4Lac1S(3)1				0.1	F(6)A4G(4,4,4)4Lac1S(3)1				0.1	F(6)A4G(4,4,4)4Lac1S(3)1				0.34	F(6)A4G(4,4,4)4Lac1S(3)1			F(6)A4G(4,4,4)4Lac1S(3)1		0.1		0.1		0.1		0.34
41	12.64	F(6)A4G(4,4,4,4)4S(3,3,6)3	1.32	12.64	0.27	F(6)A4G(3,4,4,4)4S(3,3,6)3		1.62	12.59	0.8	F(6)A4G(4,4,4,4)4S(3,3,6)3		0.83	12.62	0.1	F(6)A4G(4,4,4,4)4S(3,3,6)3		0.9	12.61	0.3	F(6)A4G(4,4,4,4)4S(3,3,6)3		40	F(6)A4G(4,4,4,4)4S(3,3,6)3	12.64	0.27	12.59	0.8	12.62	0.1	12.61	0.3
		A3G3Lac3			0.7	A3G3Lac3				0.4	A3G3Lac3				0.23	A3G3Lac3				0.4	A3G3Lac3			A3G3Lac3		0.7		0.4		0.23		0.4
		F(6)A4G(4,4,4)4Lac1S(6)1			0.15	F(6)A4G(4,4,4)4Lac1S(6)1				0.01	F(6)A4G(4,4,4)4Lac1S(6)1				0.05	F(6)A4G4Lac1S(6)1				0.2	F(6)A4G(4,4,4)4Lac1S(6)1			F(6)A4G(4,4,4)4Lac1S(6)1		0.15		0.01		0.05		0.2
		F(6)A4F2G(4,4)4S(6,6)2													0.1	F(6)A4F2G(4,4)4S(6,6)2								F(6)A4F2G(4,4)4S(6,6)2		0		0		0.1		0
42	12.81	F(6)A4G(4,4,4,4)4S(3,6,6)3	0.36	12.81	0.14	F(6)A4G(4,4,4,4)4S(3,6,6)3		0.58	12.73	0.2	F(6)A4G(4,4,4,4)4S(3,6,6)3		0.24	12.9	0.1	F(6)A4G(4,4,4,4)4S(3,6,6)3		0.22	12.88	0.07	F(6)A4G(4,4,4,4)4S(3,6,6)3		41	F(6)A4G(4,4,4,4)4S(3,6,6)3	12.81	0.14	12.73	0.2	12.9	0.1	12.88	0.07
		F(6)A3G(4)3Lac3			0.25	F(6)A3G3Lac3				0.2	F(6)A3G(4)3Lac3				0.09	F(6)A3G3Lac3				0.08	F(6)A3G3Lac3			F(6)A3G(4)3Lac3		0.25		0.2		0.09		0.08
		F(6)A4G(4,4,4,4)4S(3,3,3,3)4			0.17	F(6)A4G(4,4,4,4)4S(3,3,3,3)4				0.1	F(6)A4G(4,4,4,4)4S(3,3,3,3)4				0.05	F(6)A4G(4,4,4,4)4S(3,3,3,3)4				0.07	F(6)A4G(4,4,4,4)4S(3,3,3,3)4			F(6)A4G(4,4,4,4)4S(3,3,3,3)4		0.17		0.1		0.05		0.07
		F(6)A4G(4,4)3Lac1S(6,6)2																		0.08	F(6)A4G(4,4)3Lac1S(6,6)2			F(6)A4G(4,4)3Lac1S(6,6)2		0		0		0		0.08
43	13.11	F(6)A4G(4,4,4)4Lac1S(3,3)2	0.28	13.11	0.24	F(6)A4G(4,4,4)4Lac1S(3,6)2		0.55	13.09	0.53	F(6)A4G(4,4,4)4Lac1S(3,3)2		0.22	13.14	0.21	F(6)A4G(4,4,4)4Lac1S(3,6)2		0.25	13.14	0.15	F(6)A4G(4,4,4)4Lac1S(3,6)2		42	F(6)A4G(4,4,4)4Lac1S(3,3)2	13.11	0.24	13.09	0.53	13.14	0.21	13.14	0.15
44	13.33	F(6)A4G(4,4,4)4Lac1S(3,6)2	0.71	13.33	0.01	F(6)A4G(4,4,4)4Lac1S(3,6)2		1.03	13.23	0.39	F(6)A4G(4,4,4)4Lac1S(3,6)2		0.27	13.22	0.07	F(6)A4G(4,4,4)4Lac1S(3,6)2		0.28	13.23	0.07	F(6)A4G(4,4,4)4Lac1S(3,6)2		43	F(6)A4G(4,4,4)4Lac1S(3,6)2	13.33	0.01	13.23	0.39	13.22	0.07	13.23	0.07
		F(6)A4F2G(4,4)4Lac2			0.35	F(6)A4F2G(4,4)4Lac2				0.3	F(6)A4F2G(4,4)4Lac2				0.13	F(6)A4F2G(4,4)4Lac2				0.14	F(6)A4F2G(4,4)4Lac2			F(6)A4F2G(4,4)4Lac2		0.35		0.3		0.13		0.14
		F(6)A4G4Lac2S(6)1			0.04	F(6)A4G(4,4)4Lac2S(6)1				0.3	F(6)A4G4Lac2S(6)1				0.07	F(6)A4G(4,4)4Lac2S(6)1				0.07	F(6)A4G(4,4)4Lac2S(6)1			F(6)A4G4Lac2S(6)1		0.04		0.3		0.07		0.07
45	13.71	F(6)A4G4Lac1S(6,6)2	0.54	13.71	0.005	F(6)A4G(4,4,4)4Lac1S(6,6)2		0.69	13.61	0.02	F(6)A4G4Lac1S(6,6)2		0.26	13.64	0.04	F(6)A4G(4,4,4)4Lac1S(6,6)2		0.24	13.64	0.02	F(6)A4G(4,4,4)4Lac1S(6,6)2		44	F(6)A4G4Lac1S(6,6)2	13.71	0.005	13.61	0.02	13.64	0.04	13.64	0.02
		F(6)A4F2G4Lac1S(3,3)2			0.01	F(6)A4F2G(4,4,4)4Lac1S(3,3)2				0.01	F(6)A4F2G4Lac1S(3,3)2				0.04	F(6)A4F2G(4,4,4)4Lac1S(3,3)2				0.02	F(6)A4F2G(4,4)4Lac1S(3,3)2			F(6)A4F2G4Lac1S(3,3)2		0.01		0.01		0.04		0.02
		F(6)A4G(4,4,4,4)4S(3,3,6,6)4			0.1	F(6)A4G(4,4,4,4)4S(3,3,6,6)4				0.01	F(6)A4G(4,4,4,4)4S(3,3,6,6)4				0.04	F(6)A4G(4,4,4,4)4S(3,3,6,6)4				0.02	F(6)A4G(4,4,4,4)4S(3,3,6,6)4			F(6)A4G(4,4,4,4)4S(3,3,6,6)4		0.1		0.01		0.04		0.02
		A4G(4)4Lac3			0.5	A4G(4)4Lac3				0.6	A4G(4)4Lac3				0.1	A4G(4)4Lac3				0.16	A4G(4)4Lac3			A4G(4)4Lac3		0.5		0.6		0.1		0.16
		F(6)A4G(4,4,4,4)4S(6,6,6)3			0.02	F(6)A4G(4,4,4,4)4S(6,6,6)3				0.01	F(6)A4G(4,4,4,4)4S(6,6,6)3				0.04	F(6)A4G(4,4,4,4)4S(6,6,6)3				0.02	F(6)A4G(4,4,4,4)4S(6,6,6)3			F(6)A4G(4,4,4,4)4S(6,6,6)3		0.02		0.01		0.04		0.02
		F(6)A4G(4,4)4Lac2S(6)1													0.01	F(6)A4G(4,4)4Lac2S(6)1								F(6)A4G(4,4)4Lac2S(6)1		0		0		0.01		0
46	13.9	F(6)A4G(4)4Lac3	0.29	13.9	0.08	F(6)A4G(4)4Lac3		0.44	13.72	0.07	F(6)A4G(4)4Lac3		0.15	13.86	0.09	F(6)A4G(4)4Lac3		0.16	13.82	0.06	F(6)A4G(4)4Lac3		45	F(6)A4G(4)4Lac3	13.9	0.08	13.72	0.07	13.86	0.09	13.82	0.06
		F(6)A4G(4,4,4)4Lac1S(3,3,3)3			0.1	F(6)A4G(4,4,4)4Lac1S(3,3,3)3				0.2	F(6)A4G(4,4,4)4Lac1S(3,3,3)3				0.01	F(6)A4G4Lac1S(3,3,3)3				0.02	F(6)A4G(4,4,4)4Lac1S(3,3,3)3			F(6)A4G(4,4,4)4Lac1S(3,3,3)3		0.1		0.2		0.01		0.02
		F(6)A4F2G(4,4,4)4Lac1S(3,6)2			0.03	F(6)A4F2G(4,4,4)4Lac1S(3,6)2				0.02	F(6)A4F2G(4,4,4)4Lac1S(3,6)2				0.02	F(6)A4F2G(4,4,4)4Lac1S(3,6)2				0.04	F(6)A4F2G(4,4)4Lac1S(3,6)2			F(6)A4F2G(4,4,4)4Lac1S(3,6)2		0.03		0.02		0.02		0.04
		F(6)A4F2G(4,4)4Lac2S(3)1								0.1	F(6)A4F2G(4,4)4Lac2S(3)1													F(6)A4F2G(4,4)4Lac2S(3)1		0		0.1		0		0
		F(6)A4F2G4Lac1S(3,3,3)3			0.03	F(6)A4F2G(4,4,4)4Lac1S(3,3,3)3				0.05	F(6)A4F2G4Lac1S(3,3,3)3				0.02	F(6)A4F2G(4,4,4)4Lac1S(3,3,3)3				0.04	F(6)A4F2G(4,4)4Lac1S(3,3,3)3			F(6)A4F2G4Lac1S(3,3,3)3		0.03		0.05		0.02		0.04
47	14.41	F(6)A4F2G(4,4)4Lac2S(6)1	0.47	14.41	0.02	F(6)A4F2G(4,4)4Lac2S(6)1		0.72	14.24	0.1	F(6)A4F2G(4,4)4Lac2S(6)1		0.13	14.3	0.01	F(6)A4F2G(4,4)4Lac2S(6)1		0.13	14.36	0.005	F(6)A4F2G(4,4)4Lac2S(6)1		46	F(6)A4F2G(4,4)4Lac2S(6)1	14.41	0.02	14.24	0.1	14.3	0.01	14.36	0.005
		F(6)A4G4Lac2S(6,6)2								0.05	F(6)A4G4Lac2S(6,6)2													F(6)A4G4Lac2S(6,6)2		0		0.05		0		0
		A4G4Lac4			0.28	A4G4Lac4				0.2	A4G4Lac4				0.08	A4G4Lac4				0.11	A4G4Lac4			A4G4Lac4		0.28		0.2		0.08		0.11
		F(6)A4F2G4Lac1S(3,6)2													0.01	F(6)A4F2G4Lac1S(3,6)2								F(6)A4F2G4Lac1S(3,6)2		0		0		0.01		0
		F(6)A4G(4,4)4Lac2S(3,3,3)3			0.02	F(6)A4G(4,4)4Lac2S(3,3,3)3				0.02	F(6)A4G(4,4)4Lac2S(3,3,3)3				0.01	F(6)A4G(4,4)4Lac2S(3,3,3)3				0.005	F(6)A4G(4,4)4Lac2S(3,3,3)3			F(6)A4G(4,4)4Lac2S(3,3,3)3		0.02		0.02		0.01		0.005
		F(6)A4F2G(4,4,4)4Lac1S(6,6)2			0.01	F(6)A4F2G(4,4,4)4Lac1S(6,6)2				0.18	F(6)A4F2G(4,4,4)4Lac1S(6,6)2				0.01	F(6)A4F2G(4,4,4)4Lac1S(6,6)2				0.005	F(6)A4F2G(4,4)4Lac1S(6,6)2			F(6)A4F2G(4,4,4)4Lac1S(6,6)2		0.01		0.18		0.01		0.005
		F(6)A4F2G(4,4,4)4Lac1S(3,3,6)3			0.05	F(6)A4F2G(4,4,4)4Lac1S(3,3,6)3				0.1	F(6)A4F2G(4,4,4)4Lac1S(3,3,6)3				0.01	F(6)A4F2G(4,4,4)4Lac1S(3,3,6)3				0.005	F(6)A4F2G(4,4)4Lac1S(3,3,6)3			F(6)A4F2G(4,4,4)4Lac1S(3,3,6)3		0.05		0.1		0.01		0.005
48	14.94	F(6)A4G(4,4)4Lac2S(3,3,6)3	0.29	14.94	0.02	F(6)A4G(4,4)4Lac2S(3,3,6)3		0.53	14.7	0.1	F(6)A4G(4,4)4Lac2S(3,3,6)3		0.12	14.75	0.04	F(6)A4G(4,4)4Lac2S(3,3,6)3		0.09	14.84	0.01	F(6)A4G(4,4)4Lac2S(3,3,6)3		47	F(6)A4G(4,4)4Lac2S(3,3,6)3	14.94	0.02	14.7	0.1	14.75	0.04	14.84	0.01
		F(6)A4G4Lac4			0.26	F(6)A4G4Lac4				0.36	F(6)A4G4Lac4				0.08	F(6)A4G4Lac4				0.08	F(6)A4G4Lac4			F(6)A4G4Lac4		0.26		0.36		0.08		0.08
			0.24					0.39					0.05					0.04
			0.25					0.28					0.05					0.05
			0.14		0.63			0.15		0.82			0.05		0.15			0.04		0.13
					94.965					94.89					94.48					95.36
																								Total galactose		46.945		44.94		44.01		45.25
			100.02
			#REF!

[truncated: 1 more sheets: UPLC_covariance_bio replicates]
