# Supplementary material for: Inhibition of Hypersialylation in Human Intervertebral Disc Degeneration Modulates Inflammation and Metabolism
Source: Adv Sci (Weinh). 2025 Nov 14;13(6):e06669. doi: 10.1002/advs.202506669 (PMC12866799; doi:10.1002/advs.202506669)
Supplement: Supplementary file 2 — Supporting Information [file ADVS-13-e06669-s002.zip › advs72721-sup-0004-TableS3.xlsx]

## Sheet: Peaks
Name	Experimental m/z	Theorethical m/z	PPM error	Average intensity (Peak Area) - I-1-R - Total Ion Count	Average intensity (Peak Area) - I-2-R - Total Ion Count	Average intensity (Peak Area) - I-3-R - Total Ion Count	Average intensity (Peak Area) - I-4-R - Total Ion Count	Average intensity (Peak Area) - I-5-R - Total Ion Count	Average intensity (Peak Area) - I-6-R - Total Ion Count	Average intensity (Peak Area) - I-7-R - Total Ion Count	Average intensity (Peak Area) - II-1-R - Total Ion Count	Average intensity (Peak Area) - II-2-R - Total Ion Count	Average intensity (Peak Area) - II-3-R - Total Ion Count	Average intensity (Peak Area) - II-4-R - Total Ion Count	Average intensity (Peak Area) - II-6-R - Total Ion Count	Average intensity (Peak Area) - II-7-R - Total Ion Count	Average intensity (Peak Area) - III-1-R - Total Ion Count	Average intensity (Peak Area) - III-2-R - Total Ion Count	Average intensity (Peak Area) - III-3-3 R - Total Ion Count	Average intensity (Peak Area) - III-4-R - Total Ion Count	Average intensity (Peak Area) - III-5-R - Total Ion Count	Average intensity (Peak Area) - III-7-R - Total Ion Count	Average intensity (Peak Area) - KJ-1-R - Total Ion Count	Average intensity (Peak Area) - KJ-2-R - Total Ion Count	Average intensity (Peak Area) - KJ-4-R - Total Ion Count	Average intensity (Peak Area) - KJ-5-R - Total Ion Count	Average intensity (Peak Area) - KJ-6-R - Total Ion Count	Average intensity (Peak Area) - KJ-7-R - Total Ion Count	Average intensity (Peak Area) - KJ-8-R - Total Ion Count	Average intensity (Peak Area) - KJ-9-R - Total Ion Count	Average intensity (Peak Area) - KJ-11-R - Total Ion Count	Average intensity (Peak Area) - KJ-13-R - Total Ion Count	Average intensity (Peak Area) - KJ-14-R - Total Ion Count	Average intensity (Peak Area) - KJ-16-R - Total Ion Count
A1/M3B	1136.4	1136.4	3.69589	160404	157915	69714.5	174384	106210	66458.7	184623	140408	176254	110047	301572	185172	216431	252271	279219	246798	153455	139636	97194.1	438353	308148	362336	355651	496943	352967	348101	556304	258936	520049	460370	617467
A1B/A2	1339.48	1339.48	4.4943	114987	124127	41450.5	128411	85856.7	81658.1	150121	111480	113770	70478.9	209270	126469	143809	149818	142009	152470	101738	76070.9	59691.8	285018	189808	305743	202454	347506	208661	185009	419647	187672	389303	270889	321206
A1G1S1	1611.53	1611.53	3.79144	933.909	1076.37	1358.24	1565.96	991.285	1196.3	1101.4	1591.83	1035.88	1090.86	1207.43	1203.81	994.368	1020.59	1347.76	1440.48	3542.43	1656.13	859.892	6202.3	3945.33	1482.28	4199.22	4502.02	3470.72	3582.15	2887.6	4359.39	1256.15	3426.81	2631.41
A2B/A3	1542.57	1542.56	6.8393	53818.3	67127.2	14084.8	67600.7	47248.1	41904.1	89704.6	58978.5	52269.7	26864	118738	48883.2	66217.3	79852.1	59827.5	64310.1	44208.9	32849.4	31235.3	138791	93559.5	179293	68996.1	209259	78297	84283.8	183530	102434	213660	93638.5	139260
A2BG1	1704.62	1704.61	6.20084	167566	235149	90627.5	224046	211402	185248	282774	197618	148481	81630.8	307615	123962	140338	200861	119475	167737	160741	87933.8	81117.8	317238	263581	470044	174747	494704	230450	247897	363174	255487	461310	240527	408383
A2BG2S1	2157.78	2157.76	13.2082	16063.9	42802.3	11443.2	32284.1	24439.7	10431.7	50654.2	18703.3	23476.6	7360.78	56546.1	9558.65	16433.5	19652.8	6396.75	28003	11134.1	9595.43	6268.91	62982.6	48634.4	70408.7	52745.6	61422.4	39393.7	67003.6	84664.7	56369.9	46565	49555.4	57005.5
A2G1/M4A2	1501.54	1501.53	5.18805	279106	269895	118980	309895	236730	304017	304089	206915	267179	138064	563662	374131	307460	328466	270334	390908	475189	178563	132292	721317	503611	624287	603137	1203553	743284	618622	915831	495594	835193	865080	1117455
A2G1GalNAc1S1	1995.72	1995.7	9.88123	14156.7	27376.8	3431.97	19039.8	12037.1	7365.54	32339.3	16408.7	16369.1	5276.12	37777.4	7069.63	11448.8	25973.2	6629.18	27451	11743.5	8750.89	2957.29	57502.7	50370	62411.5	51559.7	72022.1	49668.7	68862.1	79965.1	52149.8	65578.1	53818.9	52531.6
A2G1S1	1814.61	1814.61	4.03393	2024.81	2271.45	1101.38	1739.35	1451.52	11975.2	2790.58	1666.01	1696.16	1480.87	1725.75	4029.64	1398.93	1977.08	1456.67	2682.94	40844.7	2303.57	989.116	23431.7	21702.3	8816.25	26558.7	26206.3	38957	20978	31045.2	29970.8	6728.24	33992.5	15678.8
A2G2S1	1976.67	1976.66	4.2243	3523.9	5297.79	478.453	8399.07	3703.14	43175.2	7073.31	4512.58	2711.08	1161.54	1921.5	4122.61	1127.62	2073.9	774.21	3621.55	143170	9047.35	3399.91	294670	92975.4	21936.5	136807	139128	79943.7	133898	86976.5	118626	8546.86	66482.8	57443.7
A2G2S2	2267.77	2267.75	7.0378	542.526	711.295	377.185	442.305	578.973	625.629	546.693	677.121	689.251	396.278	1895.84	735.81	741.777	639.773	767.105	773.796	798.293	571.287	2437.23	939.043	2028.78	1055	1189.53	647.382	1563.9	1014.63	1305.77	1376.1	1404.88	1251.61	1904.35
A3BG1	1907.69	1907.69	3.28146	5023.16	8089.09	3572.11	8851.69	4932.4	4894.95	15594.5	4987.06	4767.66	4151.89	14616	4120.88	4625.19	10110.5	2876.1	8899.78	4077.44	3762.94	1814.22	17185.7	7887.83	25185.6	8920.64	27640.6	5279.75	10512	41719.1	11117.4	25197.1	9025.29	13567.7
A3BG2S1	2360.86	2360.84	9.31026	2892.44	6477.2	1939.62	6096.67	3958.95	1596.22	10886.6	3143.15	3632.56	2172.28	9141.02	2187.23	3029.35	4674.08	1987.28	5511.42	1804.66	1869.89	1663.9	10642.7	3884.77	11334.4	10292.7	9376.89	5245.98	14164.1	33390.2	7301.01	7051.37	6663.59	6678.03
A3BG3	2231.81	2231.79	5.7353	2783.37	11217.6	3880.46	16581.9	4478.74	3254.52	15068.9	3555.11	5053.16	4046.13	15445.7	2118.7	4014.03	10065	1369.58	7546.64	3402.12	2944.79	1013.46	11970.5	2738.44	10067.2	9231.9	12706.9	3879.32	9963.51	40351.1	5036.82	8749.04	5825	6518.32
A3BG3S1	2522.92	2522.89	10.924	4907.95	14952.4	5501.59	16981.7	9944.39	4507.93	22599.4	5788.38	7832.3	2649.43	18357.6	4367.96	5127.4	4839.88	1879.94	7983.67	3068.77	2786.16	1717.43	19876.5	7477.71	19139.8	15458.2	13337.3	5237.77	19123.4	39027.6	13285.1	6782.94	8936.62	10812.3
A3G1S1	2017.69	2017.69	2.55243	420.794	920.817	316.839	756.609	700.434	5661.68	1550.33	1186.08	714.173	567.766	554.262	592.024	580.796	831.485	685.679	455.25	8310.81	915.297	193.332	8444.37	5227.79	5926.82	2834.38	2842.86	2639.13	3170.73	4843.63	12070.3	519.88	3201	2291.97
A3G2	1866.67	1866.66	7.35538	49658.9	65200.4	42976.4	106733	45252	43946.6	79489.7	46750	54214.6	18452.8	114330	44900.9	50456	64975.3	30864.7	68088.4	59554.5	24902.7	20233.6	153477	80399.5	92289.3	118972	169486	82815.2	103961	182706	88677.5	99604.5	111817	107817
A3G3	2028.73	2028.71	5.63411	133753	174938	123247	246869	143288	174798	199124	101900	133100	51989.8	281211	73928.1	96808.1	90073.1	57712.3	132350	164980	61091.7	45280.3	401529	171853	170530	253817	382206	150821	377862	347099	194657	139097	189926	269622
A3G3S1	2341.8	2341.79	3.8304	1287.66	1012.93	896.025	1776.91	1070.93	6567.05	1211.21	602.852	749.904	466.24	808.018	1092.24	877.487	1029.16	686.929	1271.31	16502	1058.91	2134.4	26822.2	3941.49	1599.36	13165.2	18725.5	2843.7	20371.9	11556.2	8661.98	987.724	2914.82	3051.5
A3G3S3	2924	2923.98	5.61905	344.578	372.024	337.986	308.648	444.215	475.294	441.416	405.658	158.906	151.767	323.19	506.942	352.274	332.694	465.096	397.697	294.085	344.205	170.241	224.267	46.7789	130.413	155.414	196.701	277.567	80.6372	392.342	231.297	271.902	529.733	123.914
A4	1745.64	1745.63	5.21873	53308.8	89620.5	26423.7	85300.2	79979.1	112955	135451	95595.6	53796.4	29129.4	137339	32547.6	50826.7	45183.2	25456.9	51127.1	38502.4	27385.3	28723.4	178571	112715	244879	42015.9	222777	50578.6	98182.5	130665	160185	223007	54558.8	170743
A4BG1	2110.78	2110.77	4.47231	1962.16	2391.8	1922.04	3500.34	2826.13	3480.07	9312.89	4253.6	2247.04	1889.21	5701.94	1675.34	1782.96	2184.94	1473.95	2383.87	1814.34	1486.92	1662.19	11289.5	5128.17	13341.3	2081.66	14155.8	1026.21	5317.1	17161.8	7596.25	13685.6	1918.64	10567.8
A4BG1S1	2401.89	2401.86	13.2814	3996.02	6673.19	8414.66	12592.8	1771.93	4376.65	4490.49	3718.43	6995.47	3769.15	2108.77	1355.64	1707.38	1635.57	1343.61	4147.64	4159.05	5526.42	1308.79	4843.58	4690.99	4458.76	4405.16	4622.62	3758.42	5595	5963.65	6440.69	2231.42	2987.69	3127.72
A4G2	2069.75	2069.74	5.87513	18566.3	33014.8	10166	41101.5	27468.5	23962.7	51099	24936.6	20969.2	8255.41	48344	9697.42	12676.9	29396.2	6266.33	27275.6	21133.8	7572.91	4899.64	40984.6	30774.8	64730.2	29349.9	59720.8	23451.9	41095.4	77904.9	35401.9	58637.8	33803.8	47687.4
A4G4	2393.87	2393.85	11.2455	14403.3	30544.6	22688.4	67382.5	29819.7	19699.6	50223.1	16718.5	19188.9	4383.18	59292.8	5973.74	10458.9	9319.79	2836.93	18705.7	13936	4432.15	3369.37	65452.5	21472.6	29853.6	32811.5	45537.8	14345.4	49825.8	66099	25594.3	18618.2	22090.8	29375.5
A4G4Lac1	2759.01	2758.98	12.3089	1216.49	2096.83	1834.37	6376.74	1670.88	1255.9	4803.23	1336.83	1641.33	851.896	2858.64	1350.06	990.855	1172.22	1122.68	1048.2	962.382	569.596	1402.64	4354.83	719.89	1082.82	1188.42	1393.13	702.935	2422.16	6143.49	900.215	982.258	590.34	1476.97
F1A1	1282.46	1282.45	2.35486	249862	298758	100176	265138	194653	132051	331759	226801	271186	158892	473590	273802	295555	373953	329448	352399	249134	205490	145359	599417	508066	602811	493545	812190	554719	584738	868976	412246	862979	669197	865701
F1A1G1S1	1757.59	1757.58	3.73808	866.476	758.368	600.686	854.15	811.305	822.724	850.016	718.351	1139.14	360.056	512.251	771.67	728.972	899.922	969.233	778.765	4201.27	641.971	837.414	3335.13	4700.05	1326.37	4186.73	4590.94	4159.08	4803.12	3384.74	3715.77	1044.7	4291.22	1412.98
F1A1GalNAc1S1	1776.65	1776.63	12.9571	4264.61	5683.28	1541.59	3110.98	2507.85	2048.38	4248.71	6074.39	3376.02	2315.66	3802.16	1834.45	2383.2	4877.18	1905.03	3520.58	1901.4	2750.14	1834.55	19582	16429	14746	8219.51	28405.6	15270.2	30012.3	13241.6	16028.7	16120.2	12541.7	18282.8
F1A2	1485.54	1485.53	5.31795	308886	351430	115614	323556	240300	224219	407809	310648	285954	183801	578154	344971	328976	368497	287616	350390	313231	212031	185828	843214	525840	1.043e+06	528127	1.27539e+06	552648	587579	1.16228e+06	484770	1.40731e+06	689487	979221
F1A2BG2	2012.72	2012.72	3.11022	171175	261481	102168	237791	207303	244781	386078	148393	163665	98718.1	397231	265089	183584	251152	106028	244791	471018	116252	132718	661301	390950	569365	533985	691658	477070	534284	1205205	380937	582461	596595	534127
F1A2G1	1647.59	1647.59	4.82524	554408	692737	214588	553110	528428	658740	822828	478007	486756	262810	1.142e+06	829651	540525	675914	414039	711994	1.19475e+06	330306	306362	2.06927e+06	1.50178e+06	1.64779e+06	1.63898e+06	2.51968e+06	1921822	1.9542e+06	2.75173e+06	1.16255e+06	2.26593e+06	2.45182e+06	2.89943e+06
F1A2G1S1	1960.67	1960.66	3.66713	2169.12	2058.86	502.844	1543.55	1395.75	16717.9	3905.32	1219.72	998.712	440.301	921.951	7005.59	1331.62	1661.79	1054.16	1942.65	79789.8	1795.2	1433.86	35536.1	47416.5	20370	57953.8	13238.1	62574.5	34189.7	50930.6	37723.8	11304.9	69804.9	29826
F1A2G2/F1A1G1Lac1	1809.65	1809.64	5.95699	992124	1761679	550498	1.22811e+06	1.37784e+06	1.79952e+06	2.22896e+06	979712	992331	395544	2.35606e+06	995192	836035	999223	501009	1.09296e+06	2.40102e+06	517283	475461	4.0863e+06	2947437	3.40151e+06	2.34465e+06	4487009	3.48229e+06	4.51345e+06	3.51449e+06	2.41707e+06	2845012	3.18412e+06	5321426
F1A2G2S1	2122.73	2122.72	4.11737	12815.7	27325.9	661.016	20038.8	14791.1	113679	49246.3	22173.4	11115.2	2239.1	6803.16	23305.9	2864.93	11169.8	2196.48	11408.1	264117	13351.8	2959.99	184923	181099	106172	154945	166444	203630	162589	133907	193468	36495.5	166327	119138
F1A2GalNAc1S1	1979.73	1979.71	9.6883	12293	17914.2	2196.37	7195.56	7551.16	10749.5	13171.5	10311.6	8739.65	3060.28	14455.3	5206.44	6014.03	15833.5	4556.69	13023.7	9665.4	5951.42	5491.5	46567.1	53609.6	51322.6	30671.6	79962.6	57776.8	65032.8	42929	53653.9	70037.4	52062.1	46952.3
F1A3/F1A2B	1688.62	1688.61	5.74436	238215	280210	80467.8	272412	228935	295118	412438	220046	229646	154902	503006	377946	270029	304406	194219	285314	490727	170796	171768	723176	415195	951902	343523	1.40545e+06	418024	473205	1.09913e+06	390986	1263028	534440	754034
F1A3B	1891.7	1891.69	5.69331	306450	507987	157973	455518	404741	774665	781427	467000	342510	199771	780993	305734	270198	259736	166896	327125	484157	194757	197163	1.33057e+06	722896	1870391	357790	2270347	483823	911605	1.14165e+06	843594	2.06498e+06	534876	1.15547e+06
F1A3G1	1850.68	1850.67	6.17616	819277	1.31007e+06	336334	955893	1.01947e+06	1.67736e+06	1.74973e+06	959838	777320	425376	1.77122e+06	972562	690513	1.00778e+06	474674	1022840	2.03857e+06	530931	556119	2.78381e+06	2.11615e+06	4305756	1.34481e+06	4747561	2.28045e+06	2796463	3372862	1778742	4.58832e+06	2.51103e+06	3366575
F1A3G1S1	2163.75	2163.74	3.5494	10615.9	24699.7	2314.09	25668.5	12777.3	135420	53670.8	16583.5	12966.9	4579	6894.98	26534.7	3132.26	13491.3	2392.74	17143.1	238199	17680.3	4842.15	120157	139371	144013	93235.9	188617	130687	101619	121501	149169	69067.8	145046	70211
F1A3G2S1	2325.8	2325.8	3.17311	743.791	1001.36	1191.91	952.348	1315.69	2664.28	939.05	942.224	1080.11	536.211	761.878	1482.45	1090.47	888.811	1265.6	745.724	21714.2	1131.1	868.665	14461.2	6491.59	3610.39	12404.9	7546.22	7355.67	5647.46	14580.9	7576.93	1305.27	8104.36	1277.31
F1A3G3	2174.78	2174.77	5.68795	366363	770832	332941	629046	767506	730221	1368516	362532	422326	198250	1.09049e+06	416545	381834	346705	168195	482921	982469	213265	181676	1.66756e+06	850184	1.41876e+06	924040	1.36634e+06	801581	1.62466e+06	1.91815e+06	960190	903992	974454	1362676
F1A3G3Lac2	2905.05	2905.04	6.26154	18499.4	53771	47194	94027.4	67115	42307.5	148745	27315.8	35715	7739.32	59761.1	8844.2	8441.71	9164.52	1390.86	22935	42087.1	3559	2652.63	60026.9	16912.7	40988	36522.3	32675.6	14643.2	58735.4	114996	24099.4	16646.5	22177.7	31012.7
F1A3G3S1	2487.86	2487.85	3.74219	1914.14	5145.01	847.542	3701.51	4017.71	33575.2	19943.9	3160.26	1304.46	1667.44	1457.17	4461.75	1196.08	2008.27	1046.49	2036.9	95823.4	3063.49	1255.51	61826.9	43347.8	35985	52094.5	42975.2	38375.4	48678.1	55843.6	64586	3888.42	43130.7	15846.1
F1A4BG1	2256.84	2256.82	6.76171	50960.3	71176.3	15458.6	75499.3	75324.4	141533	154892	62528.7	59218.1	36564.6	109115	65921.8	37560.6	47635.5	11406.3	72663.2	98916.6	29253.6	20396.2	150521	76210.1	182422	69227.7	224448	49187	120048	197240	101504	196503	76500.2	114429
F1A4BG3	2580.95	2580.93	7.66778	36815.6	62213	18338.1	72888	53390.9	99145.2	123570	42913.8	48429	25275.8	83148.7	73764.8	26938.6	60548.2	6196.86	75615.8	113828	23957.3	11054	82903.9	50858.4	126262	71900.6	130293	47983.9	106619	253827	59603	94292.7	80447.4	64715.4
F1A4BG4	2743	2742.98	5.73463	2210.7	6941.92	3495.87	13581.4	6513.01	6940.97	29072.9	3926.77	3066.17	2032.87	10731.5	4683.04	2275.87	7643.52	878.495	4016.65	27818.3	1639.31	972.652	11351.8	2192.21	10040.6	12092.9	19782.3	5991.11	8767.38	103877	5584.49	6818.32	9935.94	3883.57
F1A4G1	2053.76	2053.75	7.40111	60659.9	75492.6	14704.1	84057.9	66042.7	104498	132730	54234.5	64185.3	39750.1	122853	107499	62363.6	90753.7	33375.4	90086.5	139953	43425.5	34629.2	183613	94974.3	260741	115967	263645	83892.5	133389	335617	99623.4	252843	130874	133340
F1A4G1S1	2366.83	2366.82	3.68849	10914.8	21439.1	8295.97	17454.1	31359.7	22022.6	44179.7	15772.4	11697.6	4695.08	42815.7	17902.4	16022.2	9481.21	3951.17	16985.5	44366.6	7151.97	5912.45	38292.6	21981.5	34932.3	26076.4	22826.8	18758.6	35664	50861.9	24325.6	23316.7	23883.2	31677
F1A4G2	2215.81	2215.8	6.34083	174349	260759	95311.3	243920	245417	372566	457418	169367	185635	113296	350362	234155	146886	226897	81547.2	245700	454720	124339	104441	362845	292339	712432	294387	756701	291092	413943	784386	299513	569575	392664	394692
F1A4G2S1	2528.89	2528.88	3.83965	2312.46	2929.33	1334.12	3309.14	2720.82	24921.9	9816.8	2770.05	1914.53	1824.31	1972.65	3927.45	1583.65	2843.05	1901.55	3029.93	51306.8	3537.07	1903.15	18013.7	14922.4	26087.1	16010.1	32914.8	14395.1	18093.8	29594.7	25850.7	5447.69	20844.4	5054.15
F1A4G3	2377.87	2377.85	7.43108	47310.8	89259	42495.4	111069	92611.7	88661.9	165946	47256.6	55645.4	34906.6	152243	107263	62928.7	90681	14768.6	79906	161133	32536.9	15483.8	123646	56646.4	127819	109636	122644	74100.3	100826	357682	74504.4	101024	97411.2	74611.4
F1A4G4	2539.92	2539.9	4.83483	134626	267027	179894	362866	369132	282150	588937	130353	182069	98727.4	413318	242775	146725	146235	44813.1	191256	355840	74761.3	38499.6	400427	145872	325215	232024	265185	126384	350264	588615	199326	177763	187399	230463
F1A4G4Lac2	3270.18	3270.17	3.62978	545.322	1602.39	1879.12	3331.23	1876.82	1285.34	19608.3	1109.15	1062.03	544.639	1170.62	701.944	709.122	534.894	895.113	961.35	809.454	807.556	1185.13	4522.93	708.391	697.617	1212.81	766.29	167.126	2180.79	10802.4	505.302	463.249	839.262	771.005
F1A4G4S1	2852.99	2852.98	3.87665	1118.92	1746.84	936.48	2128.21	1987.14	8809.64	6588.81	2054.47	1308.7	1413.21	942.492	2460.66	955.117	1456.77	1018.56	1432.28	28869	1375.54	1118.06	14107.5	2484.81	5426.33	11053.8	5925.88	2733.95	8911.3	21025.6	11494.5	1104.14	5680.11	1937.97
F1M3	1079.38	1079.37	4.91951	79198	84806.2	13773.9	73159.7	38324.1	18661.6	83968.5	72847.9	69125.1	35069.3	129276	42620.9	84148	103417	92395	86036.6	48433	51872.5	36193.6	120840	144156	122046	106608	175722	124190	144378	164602	98069.8	189445	134498	198700
F1M4A1/F1A1G1	1444.51	1444.51	1.703	348564	464964	152772	395818	280440	193759	462937	328660	361200	170419	717173	241320	344996	424841	323606	393395	305797	232789	180055	847217	763758	849800	605920	1.14169e+06	822458	1.02847e+06	871301	605175	1.05701e+06	810105	1.5205e+06
F1M4A1G1S1	1897.69	1897.66	18.3911	23182	46608.6	1382.42	9743.07	8947.57	19257.7	13235	20670.9	12691.4	5821.94	25416.9	8280.62	7889.17	27201.8	8748.54	28230.5	13501.1	10968.5	6663.35	58081.2	74412	74026.5	42031.9	102223	78822.5	91170.3	48093.2	69430.1	78802.8	66794.9	59283.9
F2A2	1631.6	1631.59	2.23095	194670	197051	28347.3	146368	129517	156029	195715	183437	130107	88343.8	205575	82499.6	130970	166165	112068	150012	102135	82496.6	68750.4	358244	266629	368204	149211	483838	234975	376480	259068	277996	479203	184137	335675
F2A2G1	1793.65	1793.64	3.34514	110330	157121	17662.6	113129	100053	173168	159470	142475	89893.4	52477.8	139466	85983.3	62516.6	142194	49584.1	126115	161916	48972	47651.4	319374	323522	242841	170149	492553	241668	436414	278447	295086	301721	251088	368814
F2A2G2S1	2246.8	2246.79	4.44189	447.308	590.857	269.976	455.136	556.145	427.873	721.378	535.675	372.427	305.332	1517.48	726.996	397.846	522.931	319.191	663.313	1894.07	317.298	423.614	3391.54	2568.79	1596.49	3546.29	810.582	3921.98	2673.31	4465.99	2950.13	736.625	4306.44	2089.08
F2A3	1834.68	1834.67	3.3194	132560	140114	12732.3	100871	91580.8	141458	184872	106012	101717	66599.9	178504	110433	107203	130845	67125.3	132342	168884	68312.5	62013.5	409563	245150	373624	160415	593244	226689	368423	355545	249622	511712	208865	340776
F2A3G1	1996.74	1996.72	5.94474	505066	658919	80566.4	355696	513887	1.02215e+06	836503	523662	374788	219365	616560	437580	301302	582533	217711	581594	1.33061e+06	275952	241672	1.71204e+06	1.33351e+06	1.58403e+06	709474	2.73052e+06	1.47157e+06	2.34892e+06	1.20929e+06	1.24481e+06	2.01239e+06	1.21423e+06	1.77513e+06
F2A3G3	2320.84	2320.83	4.23125	16952.1	38006.9	1237.29	11004.1	33254.4	37720.4	60456.7	23626.9	11917.1	4682.5	31360.8	22559.2	7658.66	24042.9	2539.4	20422.2	81909.9	10931.1	3192.37	90477	46585	47769.2	61465.2	66583.8	57868.5	124030	98476.2	58255	36961.1	61241.6	71783.5
F2A4	2037.76	2037.75	3.49896	348258	473754	96274.2	377690	415419	947514	783173	479878	314097	203717	509188	279475	223785	270158	122745	333036	593427	185370	149642	1419165	736696	1.45515e+06	310743	2514835	529073	1.22356e+06	851615	930497	1.63286e+06	412980	1.06234e+06
F2A4G1	2199.81	2199.8	3.08664	15765.9	18437.7	5203.69	10890.3	12014.8	35175.1	36775.3	12649.5	12270.3	9296.34	19335.5	11796.1	9391.76	20020.8	3608.71	23632.2	30998.8	8932	5056.75	67434.8	32170.1	57139.3	35607.5	85053.3	28157.3	72865.2	89345.5	38221.9	69001.4	32953.8	42014.9
F2A4G2	2361.87	2361.86	7.27817	75445.8	96117.9	5270.94	57512.6	83965.6	145735	148110	65012.6	58636.5	35165	85763.1	66891.2	36949.2	84867.6	15777.6	97642.8	174393	37054.3	25762	180809	125583	176168	107472	268330	130412	261239	196694	144651	183948	131414	177769
F2A4G4	2685.97	2685.96	4.94423	1836.66	5848.42	632.264	2062.74	7151.8	6495.6	19581.1	4417.9	2180	1965.34	4364.43	7125.75	1834.75	3295.28	1003.74	3762.82	22596.4	2076.13	503.532	31775.4	3347	9710.57	19637.5	23723.2	7828.74	39963.7	60890.3	10822.3	5368.92	10312.2	14278.8
F3A4/F3A2GalNAc2	2183.82	2183.81	4.67532	157999	183415	21251.5	155304	146702	475414	292481	191849	106180	72638	140364	76151.6	64097.8	92883	15505	113420	230915	56669.9	32219.9	721919	292799	333019	117429	881987	211055	743509	285300	419320	465680	130303	340069
M3	933.32	933.317	3.08577	113791	116063	52405.5	116189	66110.1	29016.3	121152	99548.7	119397	89502	182382	75467.4	148872	169721	180565	158763	63960.5	102399	54001.6	166030	174214	157246	160992	200027	155802	171044	236234	135495	223611	184243	253066
M4	1095.37	1095.37	3.94387	165641	173274	73287	204152	112004	92306.7	166334	154917	205174	99607.5	283323	105083	181077	201343	175346	172119	132410	108977	56451.1	176931	178387	158071	161679	243601	163955	189567	222544	165074	221964	198363	233510
M4A1/A1G1	1298.45	1298.45	3.96627	195234	229761	96104.9	236413	146809	94969.3	216014	170146	204704	106476	344039	119766	199804	247436	216896	247982	139327	146689	105654	574193	422855	344893	414426	582321	440236	535716	517030	338131	429217	449272	709714
M5	1257.43	1257.42	4.08773	477096	731594	249318	751741	548858	633957	762871	473973	530691	264798	892337	664673	490222	651972	372798	571052	809866	241615	207745	1.00293e+06	729816	859148	695121	1120208	732081	982748	1.27554e+06	914720	1160080	1.10489e+06	1.02506e+06
M5A1/M4A1G1	1460.51	1460.5	4.74494	96984.6	127852	30931.4	108374	100190	88766.6	122799	90322.3	95229.3	35406.5	159822	105346	77423.8	137165	73826.1	126967	148730	43117.9	33779.4	222079	251324	166520	224944	302309	236874	275770	265110	207063	178085	328370	436866
M6	1419.48	1419.48	3.82536	57807.6	152340	216195	217541	109864	100423	177741	110631	34230.2	16899.1	118721	36120.1	43822.1	19221.5	27794.6	35813.5	69634.8	6547.85	8540.98	154024	98190.7	186989	80000.5	64721.9	55863.5	54576.8	110176	107182	119736	63914.5	65814.2
M7D1	1581.54	1581.53	5.50101	27983.1	110763	281073	80945.5	39606.8	42510.7	38275	62720.3	5502.95	5366.08	23124.2	5679.61	7115	6184.28	2976.29	9081.53	12000.8	1902.74	3815.82	54866.1	37345.1	45362	22725.7	31084.8	27044.8	30703.9	34320.4	16664	48665.3	30502	37666.9
M8	1743.59	1743.58	3.94017	24798.7	55389	85737.3	37266.2	28817.3	65473.2	37908.3	54580.3	7728.13	7408.97	23220.6	4611.21	7722.22	2876.13	3026.24	13882.4	15070.8	1691.5	5171.04	67004.1	37800.6	42944.6	32082.6	41264.4	28578.5	34826.5	29339.4	22595.8	44541.3	20882.8	48448
M9	1905.64	1905.63	4.39224	3560.29	11157	1165.14	3226.86	4560.53	14312.3	2594.66	5817.53	2627.46	1063.1	7414.47	1911.1	2403.74	1294.12	1131.18	5751.02	1756.73	1677.04	2411.97	70506.9	11583.8	50347.8	19569.4	7244.43	9212	14015.6	13747.3	8365.25	15322.3	4127.08	14534.2
M9-Glc	2067.71	2067.69	9.46952	8335.46	4324.69	1456.18	4109.41	5706.87	14442.9	5315.61	12097.2	4004.27	3112.53	12143.3	16509.4	9438.52	17337.5	10415.2	6005.56	33973.4	4185.27	4039.92	17203	8137.3	18236.4	9111.77	24525.7	14219.9	9490.72	39123.4	8121.63	32019.2	16686.1	12822.4
