# Supplementary material for: Inhibition of Hypersialylation in Human Intervertebral Disc Degeneration Modulates Inflammation and Metabolism
Source: Adv Sci (Weinh). 2025 Nov 14;13(6):e06669. doi: 10.1002/advs.202506669 (PMC12866799; doi:10.1002/advs.202506669)
Supplement: Supplementary file 2 — Supporting Information [file ADVS-13-e06669-s002.zip › advs72721-sup-0005-TableS4.xlsx]

## Sheet: Human_proteomics
AFD1	AFD2	AFD3	AFD4	AFD5	AFD6	AFH1	AFH2	AFH3	AFH4	AFH5	AFH6	NPD1	NPD2	NPD3	NPD4	NPD5	NPD6	NPH1	NPH2	NPH4	NPH5	NPH6	C: Only identified by site	C: Reverse	C: Potential contaminant	C: GOBP name	C: GOMF name	C: GOCC name	C: GOBP slim name	C: GOCC slim name	C: KEGG name	N: Peptides	N: Razor + unique peptides	N: Unique peptides	N: Sequence coverage [%]	N: Unique + razor sequence coverage [%]	N: Unique sequence coverage [%]	N: Mol. weight [kDa]	N: Q-value	N: Score	N: Intensity	N: MS/MS count	N: Mean	N: Std. dev.	T: Protein IDs	T: Majority protein IDs	T: Protein names	T: Gene names	T: id
-0.252865	-0.718829	-0.314515	1.78394	-0.342881	-0.551094	-1.18461	-0.637938	-0.956957	-1.37692	0.654183	-1.2734	0.723967	1.198	1.51212	1.61163	0.917516	0.314137	-0.505814	-0.323306	-0.882277	1.28764	-0.681737										3	2	1	24.8	15.4	6	12.839	0	13.325	3023600000	24	25.3089	1.67604	A0A0B4J1X5	A0A0B4J1X5;A0A075B7E8		IGHV3-74;IGHV3OR16-13	11
1.22505	-0.317823	-1.2335	2.03781	-0.47136	-0.661784	-0.130085	-0.995018	0.0166848	-0.71132	-0.804462	-0.680867	-0.345008	1.69767	0.175288	1.94044	-0.516848	-0.189657	-1.30334	-0.355797	-0.0125223	1.58479	0.0516505				activation of immune response;biological regulation;cellular component organization;cellular component organization or biogenesis;cellular membrane organization;cellular process;complement activation;complement activation, classical pathway;defense response;endocytosis;establishment of localization;humoral immune response;immune effector process;immune response;immune system process;innate immune…	antigen binding;binding	blood microparticle;cell part;extracellular membrane-bounded organelle;extracellular organelle;extracellular region;extracellular region part;extracellular space;extracellular vesicular exosome;membrane;membrane-bounded organelle;membrane-bounded vesicle;organelle;plasma membrane;vesicle	biological regulation;cellular component organization;cellular membrane organization;cellular process;endocytosis;establishment of localization;immune system process;macromolecule metabolic process;membrane invagination;membrane organization;metabolic process;primary metabolic process;protein metabolic process;response to stimulus;response to stress;transport;vesicle-mediated transport	cell part;extracellular organelle;extracellular region;extracellular space;membrane;organelle;plasma membrane;vesicle		4	4	2	29.9	29.9	17.1	12.965	0	25.741	6550300000	22	25.3602	2.21316	A0A0J9YY99	A0A0J9YY99;P0DP03;P01768;P01764	Ig heavy chain V-III region CAM;Ig heavy chain V-III region 23	IGHV3-23	28
-1.11092	0.140705	-0.13599	0.00717706	0.96763	1.50389	0.743261	-0.920711	-2.32295	1.31624	0.66942	-1.36229	0.242238	-0.735194	-0.959944	0.21404	0.595683	0.781548	0.299813	-0.79598	-0.480601	-0.402896	1.74583				biological regulation;cellular component organization;cellular component organization or biogenesis;cellular membrane organization;cellular process;defense response;defense response to bacterium;defense response to Gram-negative bacterium;defense response to Gram-positive bacterium;detection of bacterial lipoprotein;detection of biotic stimulus;detection of chemical stimulus;detection of molecule…	binding;cargo receptor activity;extracellular matrix binding;fibronectin binding;laminin binding;protein binding;receptor activity;scavenger receptor activity	cell part;cytoplasm;extracellular matrix;extracellular region part;extracellular space;intracellular;intracellular part;membrane	biological regulation;cellular component organization;cellular membrane organization;cellular process;detection of stimulus;developmental process;endocytosis;establishment of localization;immune system process;membrane invagination;membrane organization;multicellular organismal development;multicellular organismal process;multi-organism process;regulation of transport;response to biotic stimulus;…	cell part;cytoplasm;extracellular matrix;extracellular space;intracellular;membrane		7	7	7	6.1	6.1	6.1	165.74	0	15.85	728830000	22	24.7988	0.826317	A1L4H1	A1L4H1	Soluble scavenger receptor cysteine-rich domain-containing protein SSC5D	SSC5D	34
-0.729846	-0.793225	0.60205	1.78606	-0.604046	-1.2584	-1.23814	-1.65719	-0.22642	0.312154	-0.825159	-0.620599	-0.412331	1.73094	0.233036	-0.0264739	1.47066	-0.720375	1.0475	0.329034	0.783851	-0.536691	1.3536				activation of immune response;biological regulation;cellular component organization;cellular component organization or biogenesis;cellular membrane organization;cellular process;complement activation;complement activation, classical pathway;defense response;endocytosis;establishment of localization;humoral immune response;immune effector process;immune response;immune system process;innate immune…	antigen binding;binding	blood microparticle;cell part;extracellular membrane-bounded organelle;extracellular organelle;extracellular region;extracellular region part;extracellular space;extracellular vesicular exosome;membrane;membrane-bounded organelle;membrane-bounded vesicle;organelle;plasma membrane;vesicle	biological regulation;cellular component organization;cellular membrane organization;cellular process;endocytosis;establishment of localization;immune system process;macromolecule metabolic process;membrane invagination;membrane organization;metabolic process;primary metabolic process;protein metabolic process;response to stimulus;response to stress;transport;vesicle-mediated transport	cell part;extracellular organelle;extracellular region;extracellular space;membrane;organelle;plasma membrane;vesicle		4	2	2	26.6	12.6	12.6	23.063	0	7.8295	1224000000	18	24.6093	1.12854	B9A064	B9A064;P0CG04	Immunoglobulin lambda-like polypeptide 5;Ig lambda-1 chain C regions	IGLL5;IGLC1	40
-0.271219	0.0450704	-0.637489	-0.0778776	1.29592	-1.14584	-0.276663	-1.10187	1.84122	-0.641736	-1.89679	-0.345176	1.18667	-0.624717	-0.908278	-1.0274	1.48322	0.476964	1.24325	0.904062	-0.118422	-0.425452	1.02255				anion transport;biological adhesion;biological regulation;cell adhesion;cell-cell adhesion;cellular chemical homeostasis;cellular homeostasis;cellular ion homeostasis;cellular process;cellular response to stimulus;chemical homeostasis;chloride transport;establishment of localization;homeostatic process;homotypic cell-cell adhesion;inorganic anion transport;ion homeostasis;ion transport;platelet a…	anion channel activity;anion transmembrane transporter activity;channel activity;chloride channel activity;gated channel activity;ion channel activity;ion transmembrane transporter activity;passive transmembrane transporter activity;substrate-specific channel activity;substrate-specific transmembrane transporter activity;substrate-specific transporter activity;transmembrane transporter activity;t…	blood microparticle;brush border;cell part;cell projection;chloride channel complex;cytoplasm;cytoplasmic part;envelope;extracellular membrane-bounded organelle;extracellular organelle;extracellular region part;extracellular space;extracellular vesicular exosome;intracellular membrane-bounded organelle;intracellular organelle;intracellular organelle part;intracellular part;ion channel complex;mac…	biological adhesion;biological regulation;cell adhesion;cellular homeostasis;cellular ion homeostasis;cellular process;establishment of localization;homeostatic process;ion transport;regulation of cell cycle;response to stimulus;signal transduction;transport	brush border;cell part;cell projection;cytoplasm;extracellular organelle;extracellular space;intracellular membrane-bounded organelle;intracellular organelle;macromolecular complex;membrane;mitochondrion;nuclear envelope;nucleus;organelle;plasma membrane;protein complex;vesicle		3	3	3	14.5	14.5	14.5	26.922	0	20.103	2103800000	27	24.6324	1.44052	O00299	O00299	Chloride intracellular channel protein 1	CLIC1	81
-0.129062	-0.240234	0.852064	-0.407444	0.299835	-0.444018	0.131649	-0.896132	-2.28998	-0.451377	1.14358	-0.543991	-0.364003	-0.482892	1.10161	0.111024	-2.50486	1.37771	0.750399	1.17557	0.814472	0.553923	0.442162				anatomical structure development;apoptosis;biological regulation;cell death;cellular component organization;cellular component organization at cellular level;cellular component organization or biogenesis;cellular component organization or biogenesis at cellular level;cellular process;cellular response to stimulus;death;developmental process;extracellular matrix organization;extracellular structur…	binding;cytokine activity;protein binding;receptor activity;receptor binding	extracellular matrix;extracellular region;extracellular region part;extracellular space;proteinaceous extracellular matrix	anatomical structure development;biological regulation;cell death;cellular component organization;cellular process;death;developmental process;extracellular matrix organization;extracellular structure organization;response to chemical stimulus;response to drug;response to endogenous stimulus;response to external stimulus;response to extracellular stimulus;response to stimulus;signal transduction	extracellular matrix;extracellular region;extracellular space;proteinaceous extracellular matrix	Cytokine-cytokine receptor interaction;Osteoclast differentiation	12	12	12	30.7	30.7	30.7	46.026	0	79.545	29936000000	143	29.3754	1.80296	O00300	O00300	Tumor necrosis factor receptor superfamily member 11B	TNFRSF11B	82
0.317763	-0.7205	-1.34349	-0.331667	0.263655	1.89248	1.73592	0.57065	-0.425616	1.07384	0.0708462	1.07028	-0.18702	-0.411575	-1.07048	-1.81428	0.135831	-1.70005	0.802109	0.549439	0.812605	-0.623452	-0.667293				anatomical structure morphogenesis;axon guidance;cell migration;cell motility;cell part morphogenesis;cell projection morphogenesis;cell projection organization;cellular component morphogenesis;cellular component movement;cellular component organization;cellular component organization at cellular level;cellular component organization or biogenesis;cellular component organization or biogenesis at …	binding;calcium ion binding;cation binding;ion binding;metal ion binding	basement membrane;extracellular matrix;extracellular matrix part;extracellular region part;proteinaceous extracellular matrix	anatomical structure morphogenesis;cell motility;cellular component morphogenesis;cellular component movement;cellular component organization;cellular process;developmental process;locomotion;response to chemical stimulus;response to external stimulus;response to stimulus;response to stress	extracellular matrix;proteinaceous extracellular matrix		22	22	22	28	28	28	106.84	0	140.27	11444000000	109	26.8877	1.98057	O00339	O00339	Matrilin-2	MATN2	84
-0.43411	0.622359	0.45399	-0.372187	0.241953	-1.61879	-0.0690956	-0.58118	-2.1172	-0.719308	1.40458	-0.414347	0.73013	-0.19721	0.903732	-0.606077	-1.5376	2.11954	-0.264972	-0.0115169	0.551547	0.744287	1.17147				biological regulation;cell redox homeostasis;cellular homeostasis;cellular macromolecule metabolic process;cellular metabolic process;cellular process;cellular protein metabolic process;homeostatic process;macromolecule metabolic process;metabolic process;negative regulation of autophagy;negative regulation of biological process;negative regulation of catabolic process;negative regulation of cell…	catalytic activity;flavin-linked sulfhydryl oxidase activity;intramolecular oxidoreductase activity;intramolecular oxidoreductase activity, interconverting keto- and enol-groups;intramolecular oxidoreductase activity, transposing S-S bonds;isomerase activity;oxidoreductase activity;oxidoreductase activity, acting on a sulfur group of donors;oxidoreductase activity, acting on a sulfur group of don…	cell part;cytoplasmic part;extracellular membrane-bounded organelle;extracellular organelle;extracellular region part;extracellular space;extracellular vesicular exosome;Golgi apparatus;Golgi apparatus part;integral to Golgi membrane;integral to membrane;integral to organelle membrane;intercellular bridge;intracellular membrane-bounded organelle;intracellular organelle;intracellular organelle par…	biological regulation;cellular homeostasis;cellular metabolic process;cellular process;homeostatic process;macromolecule metabolic process;metabolic process;primary metabolic process;protein folding;protein metabolic process	cell part;extracellular organelle;extracellular space;Golgi apparatus;intracellular membrane-bounded organelle;intracellular organelle;organelle;vesicle		22	22	22	29	29	29	82.577	0	114.01	32517000000	244	29.7217	1.03674	O00391	O00391	Sulfhydryl oxidase 1	QSOX1	85
0.0944628	1.09432	-0.724017	-1.16656	-1.52324	1.28867	0.940615	-0.476363	-0.694035	-1.58044	-0.0308425	1.45943	0.978592	0.750037	-0.948522	-0.650899	1.36669	0.208006	-0.391866	-0.887317	-0.488208	-0.26249	1.64397				cellular component organization;cellular component organization at cellular level;cellular component organization or biogenesis;cellular component organization or biogenesis at cellular level;cellular macromolecule metabolic process;cellular metabolic process;cellular process;cellular protein metabolic process;extracellular matrix organization;extracellular structure organization;macromolecule me…	binding;carboxylic acid binding;catalytic activity;cation binding;ion binding;iron ion binding;L-ascorbic acid binding;metal ion binding;oxidoreductase activity;oxidoreductase activity, acting on paired donors, with incorporation or reduction of molecular oxygen;oxidoreductase activity, acting on paired donors, with incorporation or reduction of molecular oxygen, 2-oxoglutarate as one donor, and …	cell part;cytoplasmic part;endoplasmic reticulum;endoplasmic reticulum membrane;endoplasmic reticulum part;extracellular membrane-bounded organelle;extracellular organelle;extracellular region part;extracellular vesicular exosome;intracellular membrane-bounded organelle;intracellular organelle;intracellular organelle part;intracellular part;membrane;membrane part;membrane-bounded organelle;membra…	cellular component organization;cellular metabolic process;cellular process;extracellular matrix organization;extracellular structure organization;macromolecule metabolic process;macromolecule modification;metabolic process;primary metabolic process;protein metabolic process;protein modification process;response to chemical stimulus;response to stimulus;response to stress	cell part;endoplasmic reticulum;extracellular organelle;intracellular membrane-bounded organelle;intracellular organelle;membrane;organelle;vesicle	Lysine degradation	11	11	11	18	18	18	84.685	0	57.77	1749500000	34	25.1535	1.26504	O00469	O00469	Procollagen-lysine,2-oxoglutarate 5-dioxygenase 2	PLOD2	89
-1.51347	-0.918779	1.57923	-0.241846	-0.421432	-1.59623	0.807995	0.138937	0.694172	-0.577597	-1.05561	-1.08497	0.963602	1.21324	1.26856	-0.306342	-1.19412	1.61436	-0.373072	-0.399249	1.00445	-0.178865	0.577037				biological adhesion;cell adhesion;cellular process		extracellular membrane-bounded organelle;extracellular organelle;extracellular region part;extracellular vesicular exosome;membrane-bounded organelle;membrane-bounded vesicle;organelle;vesicle	biological adhesion;cell adhesion;cellular process	extracellular organelle;organelle;vesicle		4	4	4	11.2	11.2	11.2	45.997	0	14.178	1746900000	27	25.4603	1.46189	O14498	O14498	Immunoglobulin superfamily containing leucine-rich repeat protein	ISLR	97
1.585	1.95864	-0.0953562	-0.85708	-0.0469174	-0.960137	-1.0366	-0.695176	0.493779	-0.900411	0.0926461	0.279359	1.94625	-0.595455	-0.993358	-0.236234	1.51547	0.277162	-0.995948	-0.212193	-0.485857	-1.12617	1.08859				anatomical structure development;anatomical structure homeostasis;biological regulation;bone resorption;catabolic process;cell differentiation;cellular catabolic process;cellular component organization;cellular component organization at cellular level;cellular component organization or biogenesis;cellular component organization or biogenesis at cellular level;cellular developmental process;cellul…	binding;catalytic activity;cation binding;endopeptidase activity;exopeptidase activity;hydrolase activity;ion binding;metal ion binding;peptidase activity;peptidase activity, acting on L-amino acid peptides;peptide binding;serine hydrolase activity;serine-type endopeptidase activity;serine-type peptidase activity;tripeptidyl-peptidase activity	cell part;cytoplasmic membrane-bounded vesicle;cytoplasmic part;cytoplasmic vesicle;extracellular membrane-bounded organelle;extracellular organelle;extracellular region part;extracellular vesicular exosome;intracellular membrane-bounded organelle;intracellular organelle;intracellular organelle lumen;intracellular organelle part;intracellular part;lysosomal lumen;lysosome;lytic vacuole;melanosome…	anatomical structure development;biological regulation;catabolic process;cell differentiation;cellular component organization;cellular metabolic process;cellular process;developmental process;homeostatic process;lipid metabolic process;macromolecule metabolic process;metabolic process;multicellular organismal process;neurological system process;organelle organization;peptide metabolic process;pri…	cell part;cytoplasmic membrane-bounded vesicle;extracellular organelle;intracellular membrane-bounded organelle;intracellular organelle;lysosome;mitochondrion;organelle;vacuole;vesicle	Lysosome	5	5	5	12.4	12.4	12.4	61.247	0	22.538	1827400000	14	24.9978	1.36865	O14773	O14773	Tripeptidyl-peptidase 1	TPP1	99
-0.22601	1.28642	-1.52359	-1.51802	0.807896	1.60601	-0.557069	-0.539433	0.407463	0.0082587	-0.766102	-0.298695	1.24737	-1.05303	-1.1712	-1.2206	2.03283	0.0835681	-0.0568448	-0.317595	0.841666	0.256953	0.66974				activation of immune response;activation of innate immune response;anaphase-promoting complex-dependent proteasomal ubiquitin-dependent protein catabolic process;antigen processing and presentation;antigen processing and presentation of exogenous antigen;antigen processing and presentation of exogenous peptide antigen;antigen processing and presentation of exogenous peptide antigen via MHC class …	binding;catalytic activity;endopeptidase activity;hydrolase activity;identical protein binding;peptidase activity;peptidase activity, acting on L-amino acid peptides;protein binding;threonine-type endopeptidase activity;threonine-type peptidase activity	cell part;cytoplasm;cytoplasmic part;cytosol;extracellular membrane-bounded organelle;extracellular organelle;extracellular region part;extracellular vesicular exosome;intracellular membrane-bounded organelle;intracellular organelle;intracellular organelle part;intracellular part;macromolecular complex;membrane-bounded organelle;membrane-bounded vesicle;nuclear part;nucleoplasm;nucleus;organelle;…	biological regulation;catabolic process;cell cycle;cell death;cellular metabolic process;cellular nitrogen compound metabolic process;cellular process;death;immune system process;macromolecule metabolic process;macromolecule modification;metabolic process;mitotic cell cycle;nitrogen compound metabolic process;primary metabolic process;protein metabolic process;protein modification by small protei…	cell part;cytoplasm;cytosol;extracellular organelle;intracellular membrane-bounded organelle;intracellular organelle;macromolecular complex;nucleoplasm;nucleus;organelle;proteasome complex;protein complex;vesicle	Proteasome	8	8	8	41.5	41.5	41.5	27.887	0	35.192	1008800000	19	24.4728	0.997042	O14818	O14818;Q8TAA3	Proteasome subunit alpha type-7;Proteasome subunit alpha type-7-like	PSMA7;PSMA8	102
-0.651172	1.64087	0.389507	-0.572346	-0.330807	1.4988	-1.0407	0.0134872	-0.794747	-0.235176	-1.02554	0.645812	1.00473	-1.35429	0.143909	-0.932858	2.40151	-0.812325	-0.87326	0.562632	-0.0143124	-0.701321	1.03758				biological regulation;cellular metabolic process;cellular process;cellular response to stimulus;lipid metabolic process;metabolic process;oxidation-reduction process;primary metabolic process;regulation of biological process;regulation of cellular process;response to stimulus;signal transduction;small molecule metabolic process;xenobiotic metabolic process	antioxidant activity;catalytic activity;glutathione peroxidase activity;glutathione transferase activity;oxidoreductase activity;oxidoreductase activity, acting on peroxide as acceptor;peroxidase activity;transferase activity;transferase activity, transferring alkyl or aryl (other than methyl) groups	cell part;cytoplasmic part;endoplasmic reticulum membrane;endoplasmic reticulum part;envelope;extracellular membrane-bounded organelle;extracellular organelle;extracellular region part;extracellular vesicular exosome;integral to membrane;intracellular membrane-bounded organelle;intracellular organelle;intracellular organelle part;intracellular part;intrinsic to membrane;membrane;membrane part;mem…	biological regulation;cellular metabolic process;cellular process;lipid metabolic process;metabolic process;primary metabolic process;response to stimulus;signal transduction;small molecule metabolic process;xenobiotic metabolic process	cell part;extracellular organelle;intracellular membrane-bounded organelle;intracellular organelle;membrane;nuclear envelope;organelle;vesicle	Drug metabolism - cytochrome P450;Glutathione metabolism;Metabolism of xenobiotics by cytochrome P450	3	3	3	18.4	18.4	18.4	16.516	0	32.302	1373200000	13	24.8946	1.00014	O14880	O14880	Microsomal glutathione S-transferase 3	MGST3	103
-0.341852	-1.47097	0.75415	-0.599919	0.753131	0.0713595	0.225437	0.225869	-0.423018	1.06713	1.00652	0.853792	-2.37639	-0.27055	0.162376	-0.646772	-1.93837	-0.0474243	1.14357	1.08908	1.25067	0.44717	-0.934995				anatomical structure development;biological regulation;chemotaxis;developmental process;locomotion;negative regulation of biological process;negative regulation of cell communication;negative regulation of cellular process;negative regulation of response to stimulus;negative regulation of signal transduction;negative regulation of signaling;negative regulation of Wnt receptor signaling pathway;re…	binding;identical protein binding;protein binding	cell part;cytoplasm;extracellular region part;extracellular space;intracellular part	anatomical structure development;biological regulation;developmental process;locomotion;response to chemical stimulus;response to external stimulus;response to stimulus	cell part;cytoplasm;extracellular space		2	2	2	11.3	11.3	11.3	16.39	0	6.5221	8498500000	38	27.513	1.73307	O14960	O14960	Leukocyte cell-derived chemotaxin-2	LECT2	106
-0.0287005	1.44313	-1.10298	-1.13203	-0.276968	1.66058	-0.662601	0.0204501	-0.0813167	-0.707299	-1.13025	0.0431886	1.38191	-0.662337	1.21365	-0.0442256	1.63203	-0.0878512	-1.58129	1.54066	-0.0479057	-0.799316	-0.590533				actin cytoskeleton organization;actin filament organization;actin filament-based process;actin nucleation;Arp2/3 complex-mediated actin nucleation;biological regulation;cellular component movement;cellular component organization;cellular component organization at cellular level;cellular component organization or biogenesis;cellular component organization or biogenesis at cellular level;cellular p…	structural constituent of cytoskeleton;structural molecule activity	actin cytoskeleton;adherens junction;anchoring junction;Arp2/3 protein complex;cell junction;cell part;cell-substrate adherens junction;cell-substrate junction;cytoplasm;cytoskeletal part;cytoskeleton;extracellular membrane-bounded organelle;extracellular organelle;extracellular region part;extracellular vesicular exosome;focal adhesion;intracellular non-membrane-bounded organelle;intracellular o…	biological regulation;cellular component movement;cellular component organization;cellular process;cytoskeleton organization;organelle organization;regulation of organelle organization	cell part;cytoplasm;cytoskeleton;extracellular organelle;intracellular non-membrane-bounded organelle;intracellular organelle;macromolecular complex;organelle;protein complex;vesicle	Bacterial invasion of epithelial cells;Fc gamma R-mediated phagocytosis;Pathogenic Escherichia coli infection;Regulation of actin cytoskeleton;Shigellosis	6	6	6	18.8	18.8	18.8	40.949	0	7.4632	1308800000	19	24.7465	1.18274	O15143	O15143	Actin-related protein 2/3 complex subunit 1B	ARPC1B	112
-0.484274	1.51625	-0.16156	-1.06401	0.525874	1.80283	-0.287349	-1.0152	1.79538	-1.05903	-0.61951	0.616817	1.23265	-1.29659	-0.0387717	-0.577337	1.63455	-0.189012	-0.806784	-0.11622	-0.524625	-1.14413	0.260062				actin cytoskeleton organization;actin filament organization;actin filament-based process;actin nucleation;Arp2/3 complex-mediated actin nucleation;axon guidance;biological regulation;cell surface receptor linked signaling pathway;cellular component movement;cellular component organization;cellular component organization at cellular level;cellular component organization or biogenesis;cellular comp…	structural constituent of cytoskeleton;structural molecule activity	actin cytoskeleton;adherens junction;anchoring junction;Arp2/3 protein complex;cell junction;cell leading edge;cell part;cell projection;cell-substrate adherens junction;cell-substrate junction;cytoplasm;cytoplasmic part;cytoskeletal part;cytoskeleton;cytosol;endosome;extracellular membrane-bounded organelle;extracellular organelle;extracellular region part;extracellular vesicular exosome;focal a…	biological regulation;cellular component movement;cellular component organization;cellular process;cytoskeleton organization;immune system process;locomotion;organelle organization;regulation of organelle organization;response to chemical stimulus;response to external stimulus;response to stimulus;response to stress;signal transduction	cell leading edge;cell part;cell projection;cytoplasm;cytoskeleton;cytosol;endosome;extracellular organelle;Golgi apparatus;intracellular membrane-bounded organelle;intracellular non-membrane-bounded organelle;intracellular organelle;macromolecular complex;membrane;neuron projection;organelle;plasma membrane;protein complex;synapse;vesicle	Bacterial invasion of epithelial cells;Fc gamma R-mediated phagocytosis;Pathogenic Escherichia coli infection;Regulation of actin cytoskeleton;Shigellosis	13	13	13	35.3	35.3	35.3	34.333	0	44.028	2535700000	27	24.8991	1.75049	O15144	O15144	Actin-related protein 2/3 complex subunit 2	ARPC2	113
0.71915	-0.410197	-2.15401	-0.0673998	-1.17238	-0.725552	1.56569	0.947258	0.0675899	0.932428	0.370006	1.00358	-0.409065	-0.0329627	-0.908803	0.460525	-2.30274	-0.68423	0.392547	0.713099	0.665463	-0.113292	1.1433				ameboidal cell migration;anatomical structure development;anatomical structure formation involved in morphogenesis;anatomical structure morphogenesis;angiogenesis;biological adhesion;biological regulation;branching involved in salivary gland morphogenesis;branching involved in ureteric bud morphogenesis;branching morphogenesis of a tube;cell adhesion;cell differentiation;cell junction assembly;ce…	binding;integrin binding;protein binding;protein complex binding;receptor binding;structural molecule activity	basal lamina;basement membrane;cell part;extracellular matrix;extracellular matrix part;extracellular membrane-bounded organelle;extracellular organelle;extracellular region;extracellular region part;extracellular space;extracellular vesicular exosome;intracellular membrane-bounded organelle;intracellular organelle;intracellular part;laminin complex;laminin-1 complex;laminin-10 complex;laminin-11…	anatomical structure development;anatomical structure formation involved in morphogenesis;anatomical structure morphogenesis;biological adhesion;biological regulation;cell adhesion;cell differentiation;cell junction organization;cell morphogenesis;cell motility;cell proliferation;cell recognition;cellular component assembly;cellular component disassembly;cellular component morphogenesis;cellular …	cell part;extracellular matrix;extracellular organelle;extracellular region;extracellular space;intracellular membrane-bounded organelle;intracellular organelle;laminin complex;macromolecular complex;nucleus;organelle;protein complex;vesicle	Amoebiasis;ECM-receptor interaction;Focal adhesion;Pathways in cancer;Small cell lung cancer;Toxoplasmosis	7	7	7	1.8	1.8	1.8	399.73	0	18.132	3403000000	61	26.3505	1.54955	O15230	O15230	Laminin subunit alpha-5	LAMA5	116
-1.20757	-0.483778	-1.34678	-0.908788	0.521723	-1.24484	0.524523	0.737185	-0.995907	0.481826	1.1972	1.30649	-1.10537	-1.17465	-0.412434	-0.378661	-0.532704	-0.746867	1.11155	1.37483	0.817738	1.04081	1.42446				anatomical structure development;cellular component organization;cellular component organization at cellular level;cellular component organization or biogenesis;cellular component organization or biogenesis at cellular level;cellular process;developmental process;extracellular matrix organization;extracellular structure organization;skeletal system development;system development	extracellular matrix structural constituent;structural molecule activity	extracellular matrix;extracellular region;extracellular region part;proteinaceous extracellular matrix	anatomical structure development;cellular component organization;cellular process;developmental process;extracellular matrix organization;extracellular structure organization	extracellular matrix;extracellular region;proteinaceous extracellular matrix		8	8	8	21.8	21.8	21.8	52.816	0	76.298	9390000000	72	26.8023	2.86545	O15232	O15232	Matrilin-3	MATN3	117
-0.46986	-1.0673	0.173738	-0.718734	-0.112094	-0.602508	0.315997	0.672072	-1.46678	0.90937	1.13174	1.05523	-1.00936	-1.08728	-0.0523269	-0.540946	-2.3705	0.303063	0.750774	0.667699	1.10381	0.735947	1.67825				anatomical structure development;biological adhesion;bone development;cartilage condensation;cell adhesion;cell-cell adhesion;cellular process;developmental process		extracellular matrix;extracellular region part;proteinaceous extracellular matrix	anatomical structure development;biological adhesion;cell adhesion;cellular process;developmental process	extracellular matrix;proteinaceous extracellular matrix	ECM-receptor interaction;Focal adhesion	28	28	28	74.9	74.9	74.9	40.475	0	323.31	1714400000000	1113	35.405	1.39836	O15335	O15335	Chondroadherin	CHAD	119
-0.281369	1.2705	-1.33953	0.301788	-0.640039	2.17728	0.367908	0.0393843	-0.415251	-0.203879	-0.642907	-0.246346	1.12884	-1.15515	0.161919	-0.370048	2.64334	-0.979386	-0.026143	-0.252384	0.212588	-0.669252	-1.08185				actin cytoskeleton organization;actin filament bundle assembly;actin filament organization;actin filament-based process;biological regulation;blood coagulation;cell activation;cell junction assembly;cell junction organization;cell-cell junction assembly;cell-cell junction organization;cellular component assembly;cellular component assembly at cellular level;cellular component organization;cellula…	actin binding;actin filament binding;binding;calcium ion binding;cation binding;cytoskeletal protein binding;hormone receptor binding;identical protein binding;integrin binding;ion binding;ligand-dependent nuclear receptor transcription coactivator activity;metal ion binding;nuclear hormone receptor binding;nucleoside binding;protein binding;protein binding transcription factor activity;protein c…	actin filament bundle;actomyosin;adherens junction;anchoring junction;cell cortex part;cell junction;cell part;cell projection;cell-cell junction;cell-substrate adherens junction;cell-substrate junction;contractile fiber part;cortical cytoskeleton;cytoplasm;cytoplasmic membrane-bounded vesicle lumen;cytoplasmic part;cytoplasmic vesicle part;cytoskeletal part;cytoskeleton;extracellular membrane-bo…	biological regulation;cell activation;cell junction organization;cellular component assembly;cellular component organization;cellular process;coagulation;cytoskeleton organization;establishment of localization;exocytosis;multicellular organismal process;organelle organization;protein transport;regulation of body fluid levels;regulation of transport;response to chemical stimulus;response to stimul…	cell part;cell projection;cytoplasm;cytoskeleton;extracellular organelle;extracellular region;extracellular space;intracellular membrane-bounded organelle;intracellular non-membrane-bounded organelle;intracellular organelle;macromolecular complex;neuron projection;nucleus;organelle;protein complex;pseudopodium;ribonucleoprotein complex;vesicle	Adherens junction;Amoebiasis;Arrhythmogenic right ventricular cardiomyopathy (ARVC);Focal adhesion;Leukocyte transendothelial migration;Regulation of actin cytoskeleton;Systemic lupus erythematosus;Tight junction	37	37	25	47.6	47.6	34.4	104.85	0	319.28	21932000000	125	26.4814	1.94896	O43707	O43707	Alpha-actinin-4	ACTN4	131
-0.620167	1.22612	-0.819632	-0.285426	-0.389785	1.25229	-0.117273	0.0968629	-0.769827	0.326732	-1.8456	0.400137	1.07543	-1.77575	-0.29038	-0.104969	1.44107	-0.520064	-0.800242	-0.997884	1.76047	0.480873	1.27701				amine metabolic process;amino acid activation;asparaginyl-tRNA aminoacylation;carboxylic acid metabolic process;cellular amine metabolic process;cellular amino acid metabolic process;cellular ketone metabolic process;cellular macromolecule metabolic process;cellular metabolic process;cellular nitrogen compound metabolic process;cellular process;gene expression;macromolecule metabolic process;meta…	adenyl nucleotide binding;adenyl ribonucleotide binding;aminoacyl-tRNA ligase activity;asparagine-tRNA ligase activity;ATP binding;binding;catalytic activity;ligase activity;ligase activity, forming aminoacyl-tRNA and related compounds;ligase activity, forming carbon-oxygen bonds;nucleic acid binding;nucleotide binding;purine nucleotide binding;purine ribonucleoside triphosphate binding;purine ri…	cell part;cytoplasm;cytoplasmic part;cytosol;extracellular membrane-bounded organelle;extracellular organelle;extracellular region part;extracellular vesicular exosome;intracellular membrane-bounded organelle;intracellular organelle;intracellular part;membrane-bounded organelle;membrane-bounded vesicle;mitochondrion;organelle;vesicle	amine metabolic process;cellular amino acid metabolic process;cellular ketone metabolic process;cellular metabolic process;cellular nitrogen compound metabolic process;cellular process;macromolecule metabolic process;metabolic process;nitrogen compound metabolic process;nucleobase-containing compound metabolic process;organic acid metabolic process;primary metabolic process;RNA metabolic process;…	cell part;cytoplasm;cytosol;extracellular organelle;intracellular membrane-bounded organelle;intracellular organelle;mitochondrion;organelle;vesicle	Aminoacyl-tRNA biosynthesis	5	5	5	10.4	10.4	10.4	62.942	0	15.638	703310000	15	24.5582	0.883158	O43776	O43776	Asparagine--tRNA ligase, cytoplasmic	NARS	135
-0.781563	-0.544492	0.275049	-1.4801	-0.898406	0.434727	-1.40567	0.0481241	0.160618	1.11931	0.561933	1.2248	-0.720509	0.863153	-0.175031	-1.68893	-1.74486	0.630015	0.658263	0.596342	1.12062	-0.0207447	1.76735				biological adhesion;biological regulation;cell adhesion;cellular process;developmental process;multicellular organismal development;multicellular organismal process;positive regulation of biological process;positive regulation of cell adhesion;positive regulation of cell-substrate adhesion;positive regulation of cellular process;regulation of biological process;regulation of cell adhesion;regulat…	binding;calcium ion binding;cation binding;integrin binding;ion binding;metal ion binding;protein binding;protein complex binding;receptor binding	extracellular membrane-bounded organelle;extracellular organelle;extracellular region part;extracellular vesicular exosome;membrane-bounded organelle;membrane-bounded vesicle;organelle;vesicle	biological adhesion;biological regulation;cell adhesion;cellular process;developmental process;multicellular organismal development;multicellular organismal process	extracellular organelle;organelle;vesicle		27	27	27	55.6	55.6	55.6	53.764	0	230.27	51599000000	363	30.6415	0.826375	O43854	O43854	EGF-like repeat and discoidin I-like domain-containing protein 3	EDIL3	139
-0.968825	1.39058	-0.334813	-1.35187	-1.2044	0.880682	0.872533	0.863533	0.338643	-0.998728	-1.65166	0.0346588	1.22609	-0.583647	-0.36518	0.179118	1.94501	0.138516	-0.909746	-1.21416	0.111831	0.481058	1.12077				biological regulation;cell differentiation;cellular developmental process;cellular macromolecule metabolic process;cellular metabolic process;cellular nitrogen compound metabolic process;cellular process;cellular response to chemical stimulus;cellular response to cytokine stimulus;cellular response to interferon-gamma;cellular response to organic substance;cellular response to stimulus;CRD-mediat…	binding;mRNA binding;nucleic acid binding;nucleotide binding;poly(A) RNA binding;poly-purine tract binding;RNA binding;single-stranded RNA binding	catalytic step 2 spliceosome;cell part;CRD-mediated mRNA stability complex;cytoplasmic part;endoplasmic reticulum;histone pre-mRNA 3'end processing complex;intracellular membrane-bounded organelle;intracellular organelle;intracellular organelle part;intracellular part;macromolecular complex;membrane;membrane-bounded organelle;nuclear part;nucleoplasm;nucleus;organelle;organelle part;protein compl…	biological regulation;cell differentiation;cellular metabolic process;cellular nitrogen compound metabolic process;cellular process;developmental process;macromolecule metabolic process;metabolic process;mRNA metabolic process;mRNA processing;nitrogen compound metabolic process;nucleobase-containing compound metabolic process;primary metabolic process;regulation of translation;response to chemica…	cell part;endoplasmic reticulum;intracellular membrane-bounded organelle;intracellular organelle;macromolecular complex;membrane;nucleoplasm;nucleus;organelle;protein complex;ribonucleoprotein complex;spliceosomal complex		5	5	2	8.8	8.8	3.9	69.602	0	28.626	1544200000	16	25.0252	1.13313	O60506	O60506	Heterogeneous nuclear ribonucleoprotein Q	SYNCRIP	144
0.756202	-0.605792	-0.238463	-0.334721	0.536109	-1.17874	0.431865	0.0671288	0.912547	-0.199758	-0.775652	0.00642632	0.805816	-1.12941	-1.17299	-0.891779	0.691668	0.211818	-1.84183	0.702561	0.358853	-0.096298	2.98443				anatomical structure development;anatomical structure morphogenesis;basement membrane assembly;basement membrane organization;biological regulation;cell morphogenesis;cell morphogenesis involved in differentiation;cellular component assembly;cellular component assembly at cellular level;cellular component morphogenesis;cellular component organization;cellular component organization at cellular le…	binding;carboxylic acid binding;catalytic activity;cation binding;galactosyltransferase activity;glucosyltransferase activity;ion binding;iron ion binding;L-ascorbic acid binding;metal ion binding;oxidoreductase activity;oxidoreductase activity, acting on paired donors, with incorporation or reduction of molecular oxygen;oxidoreductase activity, acting on paired donors, with incorporation or redu…	cell part;cytoplasmic part;endoplasmic reticulum;endoplasmic reticulum membrane;endoplasmic reticulum part;extracellular membrane-bounded organelle;extracellular organelle;extracellular region part;extracellular vesicular exosome;intracellular membrane-bounded organelle;intracellular organelle;intracellular organelle part;intracellular part;membrane;membrane part;membrane-bounded organelle;membra…	anatomical structure development;anatomical structure morphogenesis;biological regulation;cell morphogenesis;cellular component assembly;cellular component morphogenesis;cellular component organization;cellular metabolic process;cellular process;circulatory system process;developmental process;embryo development;extracellular matrix organization;extracellular structure organization;localization;m…	cell part;endoplasmic reticulum;extracellular organelle;intracellular membrane-bounded organelle;intracellular organelle;membrane;organelle;vesicle	Lysine degradation;Other types of O-glycan biosynthesis	3	3	3	5	5	5	84.784	0	5.0897	251310000	7	24.2431	0.837345	O60568	O60568	Procollagen-lysine,2-oxoglutarate 5-dioxygenase 3	PLOD3	146
1.56777	0.849152	-0.733826	1.19622	0.053834	-0.124143	0.469345	0.491954	-0.08106	0.524644	-1.39656	1.06491	0.692151	1.00785	-1.23991	1.57712	-2.07864	-0.326973	-0.114091	-0.816142	-1.00244	-1.03909	-0.542069				anatomical structure formation involved in morphogenesis;angiogenesis;behavior;biological adhesion;biological regulation;cell adhesion;cell motility;cell-cell adhesion;cellular component movement;cellular process;developmental process;locomotion;positive regulation of angiogenesis;positive regulation of biological process;positive regulation of blood vessel endothelial cell migration;positive reg…	binding;identical protein binding;protein binding;receptor binding	cell junction;cell part;cell surface;cytoplasm;excitatory synapse;extracellular region part;extracellular space;intracellular part;membrane;synapse;synapse part;synaptic membrane	anatomical structure formation involved in morphogenesis;behavior;biological adhesion;biological regulation;cell adhesion;cell motility;cellular component movement;cellular process;developmental process;locomotion;response to stimulus	cell part;cell surface;cytoplasm;extracellular space;membrane;synapse		16	16	16	41.1	41.1	41.1	52.971	0	186.66	68679000000	238	30.8288	0.744154	O60687	O60687	Sushi repeat-containing protein SRPX2	SRPX2	147
1.06321	0.362096	-0.0255121	-0.938855	-0.357936	1.26327	0.0523458	-1.11215	0.234242	-1.60417	0.19271	-0.312026	0.955311	-0.436459	-0.515632	-0.507786	2.88795	0.190359	-0.327333	-0.491754	-0.588076	-1.30182	1.31801				alcohol metabolic process;amine metabolic process;aminoglycan biosynthetic process;aminoglycan metabolic process;anatomical structure morphogenesis;biosynthetic process;carbohydrate biosynthetic process;carbohydrate metabolic process;carboxylic acid biosynthetic process;carboxylic acid metabolic process;cellular biosynthetic process;cellular carbohydrate metabolic process;cellular glucuronidation…	binding;catalytic activity;coenzyme binding;cofactor binding;electron carrier activity;NAD binding;nucleotide binding;oxidoreductase activity;oxidoreductase activity, acting on CH-OH group of donors;oxidoreductase activity, acting on the CH-OH group of donors, NAD or NADP as acceptor;UDP-glucose 6-dehydrogenase activity	cell part;cytoplasmic part;cytosol;extracellular membrane-bounded organelle;extracellular organelle;extracellular region part;extracellular vesicular exosome;intracellular organelle part;intracellular part;membrane-bounded organelle;membrane-bounded vesicle;nuclear part;nucleoplasm;organelle;organelle part;vesicle	alcohol metabolic process;amine metabolic process;anatomical structure morphogenesis;biosynthetic process;carbohydrate metabolic process;cellular ketone metabolic process;cellular metabolic process;cellular nitrogen compound metabolic process;cellular process;developmental process;macromolecule metabolic process;metabolic process;nitrogen compound metabolic process;nucleobase-containing compound …	cell part;cytosol;extracellular organelle;nucleoplasm;organelle;vesicle	Amino sugar and nucleotide sugar metabolism;Ascorbate and aldarate metabolism;Pentose and glucuronate interconversions;Starch and sucrose metabolism	12	12	12	28.7	28.7	28.7	55.023	0	65.817	2705800000	27	24.9488	1.37352	O60701	O60701	UDP-glucose 6-dehydrogenase	UGDH	148
-1.86603	0.852197	-2.15187	0.335575	0.15273	0.707352	0.494271	0.161534	0.993141	0.41167	-0.255183	-0.27985	1.37511	-1.74005	-1.60444	-0.491369	0.275167	-0.421329	1.35277	0.670788	0.814203	0.0757828	0.137838				anatomical structure development;antibacterial humoral response;antimicrobial humoral response;cellular component assembly;cellular component assembly at cellular level;cellular component organization;cellular component organization at cellular level;cellular component organization or biogenesis;cellular component organization or biogenesis at cellular level;cellular macromolecular complex assemb…	binding;DNA binding;nucleic acid binding	cell part;chromosomal part;extracellular membrane-bounded organelle;extracellular organelle;extracellular region part;extracellular space;extracellular vesicular exosome;intracellular membrane-bounded organelle;intracellular organelle;intracellular organelle part;intracellular part;macromolecular complex;membrane-bounded organelle;membrane-bounded vesicle;nuclear chromosome part;nuclear nucleosom…	anatomical structure development;cellular component assembly;cellular component organization;cellular macromolecular complex assembly;cellular process;chromatin organization;chromosome organization;developmental process;immune system process;macromolecular complex assembly;multi-organism process;organelle organization;response to biotic stimulus;response to stimulus;response to stress	cell part;extracellular organelle;extracellular space;intracellular membrane-bounded organelle;intracellular organelle;macromolecular complex;nucleoplasm;nucleosome;nucleus;organelle;vesicle	Systemic lupus erythematosus	10	10	2	63.5	63.5	7.9	13.989	0	25.267	41781000000	91	28.718	2.71023	Q99879	Q99879;Q99877;Q93079;Q5QNW6;P62807;P58876;O60814;Q99880;P57053	Histone H2B type 1-M;Histone H2B type 1-N;Histone H2B type 1-H;Histone H2B type 2-F;Histone H2B type 1-C/E/F/G/I;Histone H2B type 1-D;Histone H2B type 1-K;Histone H2B type 1-L;Histone H2B type F-S	HIST1H2BM;HIST1H2BN;HIST1H2BH;HIST2H2BF;HIST1H2BC;HIST1H2BD;HIST1H2BK;HIST1H2BL;H2BFS	153
0.304909	0.338195	0.360236	-1.21961	-0.559399	-0.711549	2.09549	2.987	-0.447795	0.0370787	0.255967	-1.08179	0.248897	0.237594	0.523706	-1.22581	-1.53237	0.121215	-0.304906	-0.383688	-0.141386	-0.15369	0.251701				amine metabolic process;aminoglycan biosynthetic process;aminoglycan catabolic process;aminoglycan metabolic process;anatomical structure development;biosynthetic process;carbohydrate biosynthetic process;carbohydrate catabolic process;carbohydrate metabolic process;catabolic process;cellular biosynthetic process;cellular catabolic process;cellular metabolic process;cellular process;cornea develo…		cell part;cytoplasmic part;extracellular matrix;extracellular region;extracellular region part;Golgi apparatus part;Golgi lumen;intracellular organelle lumen;intracellular organelle part;intracellular part;lysosomal lumen;membrane-enclosed lumen;organelle lumen;organelle part;proteinaceous extracellular matrix;vacuolar lumen;vacuolar part	amine metabolic process;anatomical structure development;biosynthetic process;carbohydrate metabolic process;catabolic process;cellular metabolic process;cellular process;developmental process;macromolecule metabolic process;metabolic process;multicellular organismal process;neurological system process;nitrogen compound metabolic process;polysaccharide metabolic process;primary metabolic process;…	cell part;extracellular matrix;extracellular region;proteinaceous extracellular matrix		6	5	5	17.6	15.6	15.6	40.508	0	11.28	805420000	7	24.586	1.27141	O60938	O60938	Keratocan	KERA	155
-0.472328	1.2871	-1.58112	-0.759561	-0.250437	1.83655	-0.409998	0.461843	0.277422	-1.34851	-0.969393	0.782666	0.654227	0.580492	0.0227338	-1.23632	1.80009	1.1403	-1.23823	-0.472645	-0.0774347	-0.782209	0.75475				biological regulation;blood coagulation;cell activation;cellular process;coagulation;establishment of localization;establishment of localization in cell;exocytosis;hemostasis;multicellular organismal process;neurological system process;platelet activation;platelet degranulation;regulation of biological process;regulation of biological quality;regulation of body fluid levels;regulation of cell dev…		actin filament;cell junction;cell part;cell projection;cytoplasm;cytoplasmic part;cytoskeletal part;cytosol;extracellular membrane-bounded organelle;extracellular organelle;extracellular region;extracellular region part;extracellular vesicular exosome;intracellular non-membrane-bounded organelle;intracellular organelle;intracellular organelle part;intracellular part;macromolecular complex;membran…	biological regulation;cell activation;cellular process;coagulation;establishment of localization;exocytosis;multicellular organismal process;neurological system process;regulation of body fluid levels;secretion;transport;vesicle-mediated transport	cell part;cell projection;cytoplasm;cytosol;extracellular organelle;extracellular region;intracellular non-membrane-bounded organelle;intracellular organelle;macromolecular complex;organelle;protein complex;vesicle		13	13	13	33.5	33.5	33.5	66.193	0	84.889	2593100000	39	25.1165	1.39695	O75083	O75083	WD repeat-containing protein 1	WDR1	156
-0.217269	-0.846815	-0.454404	-1.00463	-0.478534	1.14645	1.59946	1.91041	-0.17925	2.23987	0.636629	1.65284	-0.866448	-0.663236	-0.400497	-0.453177	-0.892447	-0.995098	-0.487389	-0.190983	-0.124336	-0.3755	-0.555657				alcohol metabolic process;amine metabolic process;benzene-containing compound metabolic process;catecholamine metabolic process;catechol-containing compound metabolic process;cellular amine metabolic process;cellular aromatic compound metabolic process;cellular biogenic amine metabolic process;cellular metabolic process;cellular nitrogen compound metabolic process;cellular process;diol metabolic …	aliphatic-amine oxidase activity;aminoacetone:oxygen oxidoreductase(deaminating) activity;binding;catalytic activity;cation binding;cofactor binding;copper ion binding;electron carrier activity;ion binding;metal ion binding;oxidoreductase activity;oxidoreductase activity, acting on the CH-NH2 group of donors;oxidoreductase activity, acting on the CH-NH2 group of donors, oxygen as acceptor;pheneth…	cell part;cytoplasm;intracellular part;membrane;plasma membrane	alcohol metabolic process;amine metabolic process;cellular aromatic compound metabolic process;cellular metabolic process;cellular nitrogen compound metabolic process;cellular process;metabolic process;multicellular organismal process;neurological system process;nitrogen compound metabolic process;small molecule metabolic process	cell part;cytoplasm;membrane;plasma membrane	beta-Alanine metabolism;Glycine, serine and threonine metabolism;Isoquinoline alkaloid biosynthesis;Phenylalanine metabolism;Tropane, piperidine and pyridine alkaloid biosynthesis;Tyrosine metabolism	15	15	12	21.4	21.4	19	83.672	0	87.717	14113000000	62	25.973	2.6904	O75106	O75106	Retina-specific copper amine oxidase	AOC2	157
-0.671311	0.40755	0.325401	-2.55034	0.830621	2.18585	0.953528	1.19191	-0.269703	-1.0478	-0.533274	0.0273025	-0.459078	-0.850734	-1.03928	0.625912	-0.51913	0.054946	1.06953	-0.319092	1.03613	-0.683108	0.234159				biosynthetic process;cellular biosynthetic process;cellular lipid metabolic process;cellular macromolecule metabolic process;cellular metabolic process;cellular process;cellular protein metabolic process;cellular response to calcium ion;cellular response to chemical stimulus;cellular response to inorganic substance;cellular response to metal ion;cellular response to stimulus;establishment of loca…	binding;calcium-dependent phospholipid binding;catalytic activity;kinase activity;lipid binding;phospholipid binding;phosphotransferase activity, alcohol group as acceptor;protein kinase activity;protein serine/threonine kinase activity;transferase activity;transferase activity, transferring phosphorus-containing groups;transporter activity	cell part;cytoplasm;cytoplasmic part;cytosol;extracellular membrane-bounded organelle;extracellular organelle;extracellular region part;extracellular vesicular exosome;intracellular membrane-bounded organelle;intracellular organelle;intracellular part;membrane;membrane-bounded organelle;membrane-bounded vesicle;nucleus;organelle;plasma membrane;vesicle	biosynthetic process;cellular lipid metabolic process;cellular metabolic process;cellular process;establishment of localization;lipid metabolic process;macromolecule metabolic process;macromolecule modification;metabolic process;phosphorus metabolic process;primary metabolic process;protein metabolic process;protein modification process;protein phosphorylation;response to chemical stimulus;respon…	cell part;cytoplasm;cytosol;extracellular organelle;intracellular membrane-bounded organelle;intracellular organelle;membrane;nucleus;organelle;plasma membrane;vesicle		5	5	5	9.7	9.7	9.7	60.13	0	15.54	1867100000	30	24.8776	1.23203	O75131	O75131	Copine-3	CPNE3	159
1.17192	0.0520704	0.111261	0.100439	0.768707	0.488084	0.974985	0.858753	-3.95961	0.234314	0.174517	0.465543	0.0683993	0.41092	0.164502	0.175371	-0.764124	0.0294058	-0.375292	-0.318972	-0.875633	0.394535	-0.350092				biological regulation;negative regulation of biological process;negative regulation of cell communication;negative regulation of cellular process;negative regulation of insulin-like growth factor receptor signaling pathway;negative regulation of response to stimulus;negative regulation of signal transduction;negative regulation of signaling;regulation of biological process;regulation of cell comm…		extracellular matrix;extracellular membrane-bounded organelle;extracellular organelle;extracellular region part;extracellular space;extracellular vesicular exosome;membrane-bounded organelle;membrane-bounded vesicle;organelle;proteinaceous extracellular matrix;vesicle	biological regulation	extracellular matrix;extracellular organelle;extracellular space;organelle;proteinaceous extracellular matrix;vesicle		69	69	69	51.8	51.8	51.8	132.56	0	323.31	880210000000	1310	34.3125	1.22766	O75339	O75339	Cartilage intermediate layer protein 1;Cartilage intermediate layer protein 1 C1;Cartilage intermediate layer protein 1 C2	CILP	161
-1.09273	1.35228	-0.783133	-0.197147	-0.564251	1.75899	1.17085	1.86489	-0.31991	-0.844998	-0.265757	1.25563	-1.4004	-1.16522	1.02524	-0.252499	0.888536	-0.660511	-0.724887	0.390729	-1.05316	-0.391812	0.00927341				activation of caspase activity;anatomical structure formation involved in morphogenesis;angiogenesis;biological regulation;cellular process;cellular response to heat;cellular response to stimulus;cellular response to stress;developmental process;establishment of localization;establishment of localization in cell;establishment of protein localization;intracellular protein transport;intracellular t…	binding;binding, bridging;calcium ion binding;calcium-dependent cysteine-type endopeptidase activity;calcium-dependent protein binding;catalytic activity;cation binding;cysteine-type endopeptidase activity;cysteine-type peptidase activity;endopeptidase activity;hydrolase activity;identical protein binding;ion binding;metal ion binding;peptidase activity;peptidase activity, acting on L-amino acid …	cell part;cytoplasm;cytoplasmic part;cytoplasmic vesicle;endoplasmic reticulum;endoplasmic reticulum exit site;endoplasmic reticulum membrane;endoplasmic reticulum part;endosome;extracellular membrane-bounded organelle;extracellular organelle;extracellular region part;extracellular vesicular exosome;intracellular membrane-bounded organelle;intracellular organelle;intracellular organelle part;intr…	anatomical structure formation involved in morphogenesis;biological regulation;cellular process;developmental process;establishment of localization;macromolecule metabolic process;metabolic process;primary metabolic process;protein metabolic process;protein transport;proteolysis;response to abiotic stimulus;response to chemical stimulus;response to heat;response to stimulus;response to stress;tra…	cell part;cytoplasm;endoplasmic reticulum;endosome;extracellular organelle;intracellular membrane-bounded organelle;intracellular organelle;membrane;nucleus;organelle;vesicle		4	4	4	22	22	22	21.868	0	19.733	1269400000	25	24.4973	1.30045	O75340	O75340	Programmed cell death protein 6	PDCD6	162
-0.458873	0.539825	0.0549414	0.384657	0.574821	-0.562729	-1.23243	-0.665138	0.143157	-0.792934	0.0217141	-0.819386	-0.0450153	0.0415162	-0.103091	-0.536341	3.84043	-0.194428	-0.568904	-0.512203	-0.235009	-0.163352	1.28878				actin cytoskeleton organization;actin filament-based process;anatomical structure development;biological regulation;cell differentiation;cell surface receptor linked signaling pathway;cellular component organization;cellular component organization at cellular level;cellular component organization or biogenesis;cellular component organization or biogenesis at cellular level;cellular developmental …	actin binding;binding;cytoskeletal protein binding;identical protein binding;protein binding	actin cytoskeleton;actin filament bundle;actomyosin;adherens junction;anchoring junction;cell cortex;cell junction;cell part;cell-substrate adherens junction;cell-substrate junction;contractile fiber part;cytoplasm;cytoplasmic part;cytoskeletal part;cytoskeleton;cytosol;extracellular membrane-bounded organelle;extracellular organelle;extracellular region part;extracellular vesicular exosome;focal…	anatomical structure development;biological regulation;cell differentiation;cellular component organization;cellular process;cytoskeleton organization;developmental process;organelle organization;response to chemical stimulus;response to stimulus;signal transduction	cell cortex;cell part;cytoplasm;cytoskeleton;cytosol;extracellular organelle;intracellular non-membrane-bounded organelle;intracellular organelle;membrane;organelle;plasma membrane;vesicle	Focal adhesion;MAPK signaling pathway	28	24	23	15	13.8	13.2	278.16	0	82.166	10429000000	31	24.6398	1.72135	O75369	O75369	Filamin-B	FLNB	164
-0.487751	1.96538	0.681218	-0.775321	-1.12972	1.44341	-0.780898	-0.515562	0.26507	0.18382	-1.18192	-0.0694861	1.7887	0.407338	-0.493464	-0.66425	1.39389	0.359697	-0.82807	-0.471634	-0.10042	-1.82963	0.839594				acetyl-CoA catabolic process;acetyl-CoA metabolic process;carbohydrate metabolic process;catabolic process;cellular carbohydrate metabolic process;cellular catabolic process;cellular metabolic process;cellular process;coenzyme catabolic process;coenzyme metabolic process;cofactor catabolic process;cofactor metabolic process;metabolic process;primary metabolic process;small molecule metabolic proc…	catalytic activity;citrate (Si)-synthase activity;transferase activity;transferase activity, transferring acyl groups;transferase activity, transferring acyl groups, acyl groups converted into alkyl on transfer	cell part;cytoplasmic part;extracellular membrane-bounded organelle;extracellular organelle;extracellular region part;extracellular vesicular exosome;intracellular membrane-bounded organelle;intracellular organelle;intracellular organelle lumen;intracellular organelle part;intracellular part;membrane-bounded organelle;membrane-bounded vesicle;membrane-enclosed lumen;mitochondrial matrix;mitochond…	carbohydrate metabolic process;catabolic process;cellular metabolic process;cellular process;cofactor metabolic process;metabolic process;primary metabolic process;small molecule metabolic process	cell part;extracellular organelle;intracellular membrane-bounded organelle;intracellular organelle;mitochondrion;nucleus;organelle;vesicle	Citrate cycle (TCA cycle);Glyoxylate and dicarboxylate metabolism	6	6	6	14.2	14.2	14.2	51.712	0	16.884	1026700000	16	24.5974	1.11105	O75390	O75390	Citrate synthase, mitochondrial	CS	165
0.387686	-0.653648	-0.466831	1.5034	-0.0239045	-0.617863	-0.909399	0.0245348	0.26403	0.209237	-1.17168	-0.830891	1.14564	1.5847	-0.448678	0.612428	1.03074	1.76516	-1.63877	-0.953386	-1.58532	-0.148799	0.921618				anatomical structure development;biological regulation;developmental process;negative regulation of apoptosis;negative regulation of biological process;negative regulation of cell death;negative regulation of cellular process;negative regulation of motor neuron apoptosis;negative regulation of neuron apoptosis;negative regulation of programmed cell death;positive regulation of biological process;…	binding;cytokine binding;protein binding;protein dimerization activity;protein heterodimerization activity;receptor activity	CRLF-CLCF1 complex;extracellular region part;extracellular space;macromolecular complex;protein complex	anatomical structure development;biological regulation;developmental process;regulation of protein modification process	extracellular space;macromolecular complex;protein complex		4	4	4	10.2	10.2	10.2	46.301	0	11.931	1925000000	23	24.9304	1.64206	O75462	O75462	Cytokine receptor-like factor 1	CRLF1	169
-1.28208	-0.574432	-0.930964	-1.21824	-0.369379	-0.273006	1.09486	0.804656	-1.14814	1.29234	0.673046	1.2871	-0.621249	-1.24631	-0.27102	-0.508262	-1.06342	-0.587076	0.931993	1.01273	1.0485	0.00407048	1.94428				anatomical structure development;developmental process;skeletal system development;system development	binding;carbohydrate binding	extracellular region	anatomical structure development;developmental process	extracellular region		14	14	14	54.3	54.3	54.3	22.232	0	132.6	71321000000	135	28.6228	3.61286	O75596	O75596	C-type lectin domain family 3 member A	CLEC3A	174
-1.71168	0.496615	-1.24619	0.26065	1.12569	1.17228	0.0685593	0.37556	0.717226	-1.33214	-0.0713688	1.35793	0.773037	-0.784653	-1.42215	0.175122	1.29782	-1.0221	-1.45746	-0.782945	0.359556	0.662343	0.988306				2-oxoglutarate metabolic process;acetyl-CoA catabolic process;acetyl-CoA metabolic process;amine metabolic process;anatomical structure development;carbohydrate metabolic process;carboxylic acid metabolic process;catabolic process;cellular aldehyde metabolic process;cellular amine metabolic process;cellular amino acid metabolic process;cellular carbohydrate metabolic process;cellular catabolic pr…	binding;catalytic activity;cation binding;coenzyme binding;cofactor binding;identical protein binding;ion binding;isocitrate dehydrogenase (NADP+) activity;isocitrate dehydrogenase activity;magnesium ion binding;metal ion binding;NAD binding;NADP binding;nucleotide binding;oxidoreductase activity;oxidoreductase activity, acting on CH-OH group of donors;oxidoreductase activity, acting on the CH-OH…	cell part;cytoplasm;cytoplasmic part;cytosol;extracellular membrane-bounded organelle;extracellular organelle;extracellular region part;extracellular vesicular exosome;intracellular membrane-bounded organelle;intracellular organelle;intracellular organelle lumen;intracellular organelle part;intracellular part;membrane-bounded organelle;membrane-bounded vesicle;membrane-enclosed lumen;microbody;mi…	amine metabolic process;anatomical structure development;carbohydrate metabolic process;catabolic process;cellular aldehyde metabolic process;cellular amino acid metabolic process;cellular ketone metabolic process;cellular lipid metabolic process;cellular metabolic process;cellular nitrogen compound metabolic process;cellular process;cofactor metabolic process;developmental process;heterocycle me…	cell part;cytoplasm;cytosol;extracellular organelle;intracellular membrane-bounded organelle;intracellular organelle;microbody;mitochondrion;organelle;peroxisome;vesicle	Carbon fixation pathways in prokaryotes;Citrate cycle (TCA cycle);Glutathione metabolism;Peroxisome	10	9	9	26.1	23.9	23.9	46.659	0	19.094	1849400000	51	25.2361	1.00055	O75874	O75874	Isocitrate dehydrogenase [NADP] cytoplasmic	IDH1	182
0.0207641	-1.27236	0.159983	0.0664818	-0.0695426	-0.828655	-0.919741	-0.985692	0.589255	-1.65004	1.53765	-0.503594	0.533616	-0.792575	0.823474	-1.7268	0.359907	0.477702	1.44044	1.42676	1.36781	-0.81491	0.760071				anatomical structure development;axon ensheathment;biological regulation;cellular process;cerebellum development;defense response;developmental process;ensheathment of neurons;inflammatory response;myelination;pigmentation;regulation of biological process;regulation of growth;regulation of multicellular organism growth;regulation of multicellular organismal process;response to chemical stimulus;r…	binding;carbohydrate binding;receptor activity	cell part;cytoplasm;extracellular membrane-bounded organelle;extracellular organelle;extracellular region part;extracellular space;extracellular vesicular exosome;integral to membrane;integral to plasma membrane;intracellular part;intrinsic to membrane;intrinsic to plasma membrane;membrane;membrane part;membrane-bounded organelle;membrane-bounded vesicle;organelle;plasma membrane;plasma membrane …	anatomical structure development;biological regulation;cellular process;developmental process;pigmentation;response to chemical stimulus;response to oxidative stress;response to stimulus;response to stress	cell part;cytoplasm;extracellular organelle;extracellular space;membrane;organelle;plasma membrane;vesicle		5	5	5	3.6	3.6	3.6	158.54	0	18.373	572580000	13	24.8954	1.21823	O75882	O75882	Attractin	ATRN	183
-0.757875	0.426655	-0.148896	-0.610741	0.754494	-0.663788	1.34625	-0.559983	2.79042	-0.45311	-0.365282	-1.31286	1.85978	-1.0988	-0.367013	-0.338823	-0.0452547	0.402873	0.0144216	-0.580895	-1.12652	-0.22616	1.0611				acidic amino acid transport;amine transport;amino acid transport;anion transport;biological regulation;carboxylic acid transport;cellular chemical homeostasis;cellular homeostasis;cellular ion homeostasis;cellular process;chemical homeostasis;establishment of localization;homeostatic process;induction of apoptosis;induction of apoptosis by intracellular signals;induction of apoptosis by oxidative…		cell part;cytoplasmic part;endoplasmic reticulum;endoplasmic reticulum membrane;endoplasmic reticulum part;extracellular membrane-bounded organelle;extracellular organelle;extracellular region part;extracellular vesicular exosome;integral to membrane;intracellular membrane-bounded organelle;intracellular organelle;intracellular organelle part;intracellular part;intrinsic to membrane;membrane;memb…	amine transport;amino acid transport;biological regulation;cellular homeostasis;cellular ion homeostasis;cellular process;establishment of localization;homeostatic process;ion transport;organic acid transport;regulation of transport;transport	cell part;endoplasmic reticulum;extracellular organelle;intracellular membrane-bounded organelle;intracellular organelle;membrane;organelle;vesicle		3	3	3	13.3	13.3	13.3	21.614	0	5.4085	1618000000	13	24.7979	1.20984	O75915	O75915	PRA1 family protein 3	ARL6IP5	184
-0.298429	1.46283	-1.32113	-1.74968	-0.0769306	1.35988	0.126809	-0.0771475	0.109474	0.470689	-0.308589	-0.347726	1.38917	1.0674	-0.493235	0.0587427	1.36991	-0.997188	-0.237578	1.28671	-2.04207	-0.753897	0.00197567				ATP biosynthetic process;ATP metabolic process;ATP synthesis coupled proton transport;biosynthetic process;cation transport;cellular biosynthetic process;cellular metabolic process;cellular nitrogen compound biosynthetic process;cellular nitrogen compound metabolic process;cellular process;electron transport chain;energy coupled proton transport, down electrochemical gradient;establishment of loc…	cation transmembrane transporter activity;hydrogen ion transmembrane transporter activity;inorganic cation transmembrane transporter activity;ion transmembrane transporter activity;monovalent inorganic cation transmembrane transporter activity;substrate-specific transmembrane transporter activity;substrate-specific transporter activity;transmembrane transporter activity;transporter activity	cell part;cytoplasmic part;extracellular membrane-bounded organelle;extracellular organelle;extracellular region part;extracellular vesicular exosome;intracellular membrane-bounded organelle;intracellular organelle;intracellular organelle part;intracellular part;macromolecular complex;membrane;membrane part;membrane-bounded organelle;membrane-bounded vesicle;mitochondrial inner membrane;mitochond…	biosynthetic process;cellular metabolic process;cellular nitrogen compound metabolic process;cellular process;establishment of localization;generation of precursor metabolites and energy;heterocycle metabolic process;hydrogen transport;ion transport;metabolic process;nitrogen compound metabolic process;nucleobase-containing compound metabolic process;nucleobase-containing small molecule metabolic…	cell part;extracellular organelle;intracellular membrane-bounded organelle;intracellular organelle;macromolecular complex;membrane;mitochondrion;organelle;protein complex;proton-transporting two-sector ATPase complex;vesicle	Oxidative phosphorylation	4	4	4	46.6	46.6	46.6	11.428	0	9.8999	1180900000	12	24.744	1.32796	O75964	O75964	ATP synthase subunit g, mitochondrial	ATP5L	186
-0.767906	1.50595	0.896138	-1.04383	1.18495	0.0393816	-1.50908	0.986701	0.168351	0.983935	0.66179	-0.893407	1.08615	0.192586	1.0285	-0.820876	-0.598499	1.35044	-0.893865	-1.67948	-1.07127	-0.66571	-0.140949				biological adhesion;biological regulation;cell adhesion;cell-matrix adhesion;cell-substrate adhesion;cellular component organization;cellular component organization at cellular level;cellular component organization or biogenesis;cellular component organization or biogenesis at cellular level;cellular process;extracellular matrix organization;extracellular structure organization;positive regulatio…	binding;carbohydrate binding;glycosaminoglycan binding;heparin binding;integrin binding;pattern binding;polysaccharide binding;protein binding;protein complex binding;receptor binding	extracellular matrix;extracellular region part;interstitial matrix;proteinaceous extracellular matrix	biological adhesion;biological regulation;cell adhesion;cellular component organization;cellular process;extracellular matrix organization;extracellular structure organization	extracellular matrix;proteinaceous extracellular matrix		7	7	7	9.3	9.3	9.3	79.788	0	8.2582	2714300000	43	25.808	1.41711	O94769	O94769	Extracellular matrix protein 2	ECM2	189
-0.242199	1.33599	-1.33119	-0.43888	0.975178	2.63751	-0.960714	0.0179391	-0.338279	0.329153	-0.543049	-0.759831	1.64038	-1.422	0.472231	0.0129353	0.573206	-0.160752	-0.956892	-0.416054	-0.220926	-1.0551	0.851342				biological regulation;cellular localization;cellular process;localization;negative regulation of catalytic activity;negative regulation of hydrolase activity;negative regulation of molecular function;negative regulation of phosphatase activity;regulation of biological process;regulation of catalytic activity;regulation of cellular metabolic process;regulation of cellular process;regulation of dep…	actin binding;actin filament binding;actin-dependent ATPase activity;adenyl nucleotide binding;adenyl ribonucleotide binding;ATP binding;ATPase activity;ATPase activity, coupled;binding;calmodulin binding;catalytic activity;cytoskeletal protein binding;hydrolase activity;hydrolase activity, acting on acid anhydrides;hydrolase activity, acting on acid anhydrides, in phosphorus-containing anhydride…	axolemma;axon;axon part;basolateral plasma membrane;brush border;cell body;cell part;cell projection;cell projection membrane;cell projection part;cytoplasmic part;cytoplasmic vesicle;cytoskeletal part;endoplasmic reticulum;endosome;extracellular membrane-bounded organelle;extracellular organelle;extracellular region part;extracellular vesicular exosome;intracellular membrane-bounded organelle;in…	biological regulation;cellular localization;cellular process;localization	brush border;cell body;cell part;cell projection;endoplasmic reticulum;endosome;extracellular organelle;intracellular membrane-bounded organelle;intracellular organelle;macromolecular complex;neuron projection;neuronal cell body;organelle;protein complex;vesicle		13	13	13	14.2	14.2	14.2	116.2	0	59.106	2208700000	32	24.5568	1.55902	O94832	O94832	Unconventional myosin-Id	MYO1D	191
-0.275131	-1.00256	2.108	0.531669	-0.445094	-0.6011	-1.21483	-0.805984	0.46555	-1.20439	-0.358153	-0.485454	0.0857448	-0.0256134	2.39505	-0.894445	-0.578534	1.58124	-0.21566	0.494996	-0.890671	0.421723	0.91364				anatomical structure morphogenesis;axonogenesis;cell part morphogenesis;cell projection morphogenesis;cell projection organization;cellular component morphogenesis;cellular component organization;cellular component organization at cellular level;cellular component organization or biogenesis;cellular component organization or biogenesis at cellular level;cellular developmental process;cellular pro…		cell part;integral to membrane;intrinsic to membrane;membrane part	anatomical structure morphogenesis;cellular component morphogenesis;cellular component organization;cellular process;developmental process	cell part		1	1	1	1	1	1	108.93	0	2.6582	2095100000	18	24.8545	1.66466	O94933	O94933	SLIT and NTRK-like protein 3	SLITRK3	194
-0.50379	-1.12491	-0.559199	-0.782931	-0.357052	-0.633096	0.838569	-0.159804	-0.491703	-0.981673	1.41156	1.2446	-0.687045	-1.3196	1.17121	-0.0646266	-1.13345	-1.22598	1.12111	1.32953	1.47224	0.0284939	1.40756				biological adhesion;cell adhesion;cell-cell adhesion;cellular process;homophilic cell adhesion	beta-amyloid binding;binding;calcium ion binding;cation binding;cytoskeletal protein binding;ion binding;kinesin binding;metal ion binding;protein binding;X11-like protein binding	cell junction;cell part;cell projection;cytoplasmic part;endoplasmic reticulum membrane;endoplasmic reticulum part;extracellular membrane-bounded organelle;extracellular organelle;extracellular region part;extracellular vesicular exosome;Golgi apparatus part;Golgi membrane;integral to membrane;intracellular membrane-bounded organelle;intracellular organelle;intracellular organelle part;intracellu…	biological adhesion;cell adhesion;cellular process	cell part;cell projection;extracellular organelle;intracellular membrane-bounded organelle;intracellular organelle;membrane;nucleus;organelle;vesicle		12	12	12	12.9	12.9	12.9	109.79	0	21.776	3366100000	35	25.7383	1.92096	O94985	O94985	Calsyntenin-1;Soluble Alc-alpha;CTF1-alpha	CLSTN1	197
-0.113226	0.223073	-2.50003	-1.44647	0.836363	1.00387	1.99302	-0.266493	0.587016	1.35732	-0.155761	-1.1798	-0.104881	0.859331	0.16593	-0.335382	1.12931	-0.410911	-0.635151	-0.572841	-0.945958	-0.0185088	0.530185				3'-phosphoadenosine 5'-phosphosulfate biosynthetic process;3'-phosphoadenosine 5'-phosphosulfate metabolic process;amine metabolic process;aminoglycan metabolic process;anatomical structure development;biological regulation;biosynthetic process;blood coagulation;bone development;carbohydrate metabolic process;cellular biosynthetic process;cellular metabolic process;cellular nitrogen compound bios…	adenyl nucleotide binding;adenyl ribonucleotide binding;adenylylsulfate kinase activity;adenylyltransferase activity;ATP binding;binding;catalytic activity;kinase activity;nucleotide binding;nucleotidyltransferase activity;phosphotransferase activity, alcohol group as acceptor;purine nucleotide binding;purine ribonucleoside triphosphate binding;purine ribonucleotide binding;ribonucleotide binding…	cell part;cytoplasmic part;cytosol;intracellular part	amine metabolic process;anatomical structure development;biological regulation;biosynthetic process;carbohydrate metabolic process;cellular metabolic process;cellular nitrogen compound metabolic process;cellular process;coagulation;developmental process;heterocycle metabolic process;macromolecule metabolic process;metabolic process;multicellular organismal process;nitrogen compound metabolic proc…	cell part;cytosol	Purine metabolism;Selenocompound metabolism;Sulfur metabolism	9	9	9	16.3	16.3	16.3	69.5	0	26.698	1063500000	22	24.6859	1.52211	O95340	O95340	Bifunctional 3-phosphoadenosine 5-phosphosulfate synthase 2;Sulfate adenylyltransferase;Adenylyl-sulfate kinase	PAPSS2	205
-1.4208	0.499474	-0.360081	-1.31159	1.03934	-0.175089	-0.306181	0.625855	0.929417	0.233383	1.56028	1.13953	0.173768	-0.0772509	0.0287152	-1.34375	-1.92932	-0.0954607	-1.60982	-0.187621	0.122256	0.796212	1.66873				cellular component organization;cellular component organization at cellular level;cellular component organization or biogenesis;cellular component organization or biogenesis at cellular level;cellular process;extracellular matrix organization;extracellular structure organization;response to axon injury;response to stimulus;response to stress;response to wounding		extracellular region	cellular component organization;cellular process;extracellular matrix organization;extracellular structure organization;response to stimulus;response to stress	extracellular region		21	21	21	36.2	36.2	36.2	68.486	0	131.17	13034000000	127	27.5902	2.3829	O95460	O95460	Matrilin-4	MATN4	208
-0.52216	-0.792273	-1.03854	-1.12859	0.94386	0.636997	1.52082	0.827773	-0.258238	1.23693	-1.06335	2.01478	0.982001	-0.0480323	-0.49858	-1.14434	-0.454708	-0.996473	-0.70106	0.463547	0.983634	-1.43145	0.467455				cellular component organization;cellular component organization at cellular level;cellular component organization or biogenesis;cellular component organization or biogenesis at cellular level;cellular process;extracellular matrix organization;extracellular structure organization	binding;calcium ion binding;cation binding;extracellular matrix structural constituent;ion binding;metal ion binding;structural molecule activity	basement membrane;extracellular matrix part;extracellular membrane-bounded organelle;extracellular organelle;extracellular region;extracellular region part;extracellular vesicular exosome;membrane-bounded organelle;membrane-bounded vesicle;organelle;vesicle	cellular component organization;cellular process;extracellular matrix organization;extracellular structure organization	extracellular organelle;extracellular region;organelle;vesicle		5	5	5	12.6	12.6	12.6	49.405	0	20.118	2527600000	31	25.3917	1.64088	O95967	O95967	EGF-containing fibulin-like extracellular matrix protein 2	EFEMP2	216
0.750702	-0.0192534	0.322273	-0.287635	0.747659	1.53114	1.09872	0.235281	-2.12462	1.17177	-1.24889	1.11596	-0.752868	1.00455	-0.950924	0.210183	0.543682	-1.18659	-0.214891	-1.23228	0.825724	-0.164996	-1.37468				alcohol catabolic process;alcohol metabolic process;anatomical structure development;carbohydrate catabolic process;carbohydrate metabolic process;carboxylic acid metabolic process;catabolic process;cell communication;cellular carbohydrate catabolic process;cellular carbohydrate metabolic process;cellular ketone metabolic process;cellular metabolic process;cellular process;cellular response to ex…	catalytic activity;lactate dehydrogenase activity;L-lactate dehydrogenase activity;oxidoreductase activity;oxidoreductase activity, acting on CH-OH group of donors;oxidoreductase activity, acting on the CH-OH group of donors, NAD or NADP as acceptor	cell part;cell projection part;cytoplasmic part;cytosol;extracellular membrane-bounded organelle;extracellular organelle;extracellular region part;extracellular vesicular exosome;flagellar fibrous sheath;flagellum part;intracellular membrane-bounded organelle;intracellular organelle;intracellular organelle part;intracellular part;membrane;membrane-bounded organelle;membrane-bounded vesicle;microt…	alcohol metabolic process;anatomical structure development;carbohydrate metabolic process;catabolic process;cell communication;cellular ketone metabolic process;cellular metabolic process;cellular process;developmental process;generation of precursor metabolites and energy;metabolic process;organic acid metabolic process;primary metabolic process;response to external stimulus;response to extracel…	cell part;cytosol;extracellular organelle;intracellular membrane-bounded organelle;intracellular organelle;membrane;mitochondrion;nucleus;organelle;vesicle	Cysteine and methionine metabolism;Glycolysis / Gluconeogenesis;Propanoate metabolism;Pyruvate metabolism	15	15	14	53	53	49.4	36.688	0	153.87	68237000000	195	30.7453	0.612973	P00338	P00338	L-lactate dehydrogenase A chain	LDHA	220
-0.0329285	1.82192	-1.41771	-1.0325	-0.452209	1.46267	-1.12064	-0.361152	0.235533	-1.67057	-0.257129	-0.321672	1.49555	-0.691442	0.563703	-0.53196	1.83492	-0.711247	0.917976	-0.177837	0.625042	-0.529819	0.351488				amine biosynthetic process;amine catabolic process;amine metabolic process;anatomical structure development;biological regulation;biosynthetic process;carboxylic acid biosynthetic process;carboxylic acid catabolic process;carboxylic acid metabolic process;catabolic process;cellular amine metabolic process;cellular amino acid biosynthetic process;cellular amino acid catabolic process;cellular amin…	adenyl nucleotide binding;adenyl ribonucleotide binding;ADP binding;amine binding;amino acid binding;ATP binding;binding;carboxylic acid binding;catalytic activity;coenzyme binding;cofactor binding;glutamate dehydrogenase (NAD+) activity;glutamate dehydrogenase [NAD(P)+] activity;GTP binding;guanyl nucleotide binding;guanyl ribonucleotide binding;identical protein binding;leucine binding;NAD bind…	cell part;cytoplasm;cytoplasmic part;intracellular membrane-bounded organelle;intracellular organelle;intracellular organelle lumen;intracellular organelle part;intracellular part;membrane-bounded organelle;membrane-enclosed lumen;mitochondrial matrix;mitochondrial part;mitochondrion;organelle;organelle lumen;organelle part	amine metabolic process;anatomical structure development;biological regulation;biosynthetic process;catabolic process;cellular amino acid metabolic process;cellular ketone metabolic process;cellular metabolic process;cellular nitrogen compound metabolic process;cellular process;developmental process;metabolic process;nitrogen compound metabolic process;organic acid metabolic process;primary metab…	cell part;cytoplasm;intracellular membrane-bounded organelle;intracellular organelle;mitochondrion;organelle	Alanine, aspartate and glutamate metabolism;Arginine and proline metabolism;D-Glutamine and D-glutamate metabolism;Nitrogen metabolism;Proximal tubule bicarbonate reclamation	21	21	21	42.1	42.1	42.1	61.397	0	120.51	6731900000	55	25.5382	1.93609	P00367	P00367;P49448	Glutamate dehydrogenase 1, mitochondrial;Glutamate dehydrogenase 2, mitochondrial	GLUD1;GLUD2	222
0.843985	1.23202	-1.15833	0.0239084	-0.998227	1.98893	0.551795	0.321737	0.0639703	0.376709	-1.036	0.299256	1.04392	-1.50013	-1.60618	0.0388547	1.81826	-0.684421	0.261375	-0.807893	0.338336	-1.04522	-0.36664				alcohol metabolic process;biosynthetic process;blood circulation;carboxylic acid metabolic process;cellular ketone metabolic process;cellular metabolic process;cellular process;cholesterol biosynthetic process;cholesterol metabolic process;circulatory system process;L-ascorbic acid metabolic process;lipid biosynthetic process;lipid metabolic process;metabolic process;multicellular organismal proc…	adenyl nucleotide binding;adenyl ribonucleotide binding;ADP binding;AMP binding;binding;catalytic activity;coenzyme binding;cofactor binding;cytochrome-b5 reductase activity;FAD binding;flavin adenine dinucleotide binding;NAD binding;nucleotide binding;oxidoreductase activity;oxidoreductase activity, acting on NADH or NADPH;oxidoreductase activity, acting on NADH or NADPH, heme protein as accepto…	cell part;cytoplasm;cytoplasmic part;cytosolic part;endoplasmic reticulum;endoplasmic reticulum membrane;endoplasmic reticulum part;extracellular membrane-bounded organelle;extracellular organelle;extracellular region part;extracellular vesicular exosome;hemoglobin complex;intracellular membrane-bounded organelle;intracellular organelle;intracellular organelle part;intracellular part;lipid partic…	alcohol metabolic process;biosynthetic process;blood circulation;cellular ketone metabolic process;cellular metabolic process;cellular process;circulatory system process;lipid metabolic process;metabolic process;multicellular organismal process;organic acid metabolic process;primary metabolic process;small molecule metabolic process;vitamin metabolic process	cell part;cytoplasm;endoplasmic reticulum;extracellular organelle;intracellular membrane-bounded organelle;intracellular organelle;lipid particle;macromolecular complex;membrane;mitochondrion;organelle;protein complex;vesicle	Amino sugar and nucleotide sugar metabolism	13	13	13	43.2	43.2	43.2	34.234	0	189.65	17960000000	108	26.7649	2.13331	P00387	P00387	NADH-cytochrome b5 reductase 3;NADH-cytochrome b5 reductase 3 membrane-bound form;NADH-cytochrome b5 reductase 3 soluble form	CYB5R3	223
-0.415574	1.73528	-0.529166	-1.61712	0.613937	1.33443	-0.735965	-1.16106	-0.178564	-0.833538	-0.641651	-0.413089	1.68686	-1.26734	-0.794429	0.452746	1.38436	1.13206	0.1978	-0.974317	0.310093	-0.250833	0.965073				biosynthetic process;cellular biosynthetic process;cellular macromolecule metabolic process;cellular metabolic process;cellular nitrogen compound metabolic process;cellular process;electron transport chain;gene expression;generation of precursor metabolites and energy;macromolecule metabolic process;metabolic process;mitochondrial electron transport, cytochrome c to oxygen;nitrogen compound metab…	binding;catalytic activity;cation binding;cation transmembrane transporter activity;copper ion binding;cytochrome-c oxidase activity;heme-copper terminal oxidase activity;hydrogen ion transmembrane transporter activity;inorganic cation transmembrane transporter activity;ion binding;ion transmembrane transporter activity;metal ion binding;monovalent inorganic cation transmembrane transporter activ…	cell part;cytoplasmic part;extracellular membrane-bounded organelle;extracellular organelle;extracellular region part;extracellular vesicular exosome;integral to membrane;intracellular membrane-bounded organelle;intracellular organelle;intracellular organelle part;intracellular part;intrinsic to membrane;macromolecular complex;membrane;membrane part;membrane-bounded organelle;membrane-bounded ves…	biosynthetic process;cellular metabolic process;cellular nitrogen compound metabolic process;cellular process;generation of precursor metabolites and energy;macromolecule metabolic process;metabolic process;nitrogen compound metabolic process;nucleobase-containing compound metabolic process;primary metabolic process;RNA metabolic process;small molecule metabolic process;transcription initiation, …	cell part;extracellular organelle;intracellular membrane-bounded organelle;intracellular organelle;macromolecular complex;membrane;mitochondrion;organelle;protein complex;respiratory chain complex IV;vesicle	Alzheimer's disease;Cardiac muscle contraction;Huntington's disease;Oxidative phosphorylation;Parkinson's disease	3	3	3	14.5	14.5	14.5	25.565	0	5.9889	1673100000	11	24.5998	1.65805	P00403	P00403	Cytochrome c oxidase subunit 2	MT-CO2	226
-0.789894	-0.485257	0.339821	0.0221851	-1.94879	-1.99919	-1.22422	0.358358	1.34347	-0.284034	1.3337	0.915371	-0.704611	-0.505202	0.773655	0.248698	-1.42599	0.00555309	0.453555	0.476105	1.16421	0.960387	0.972114				biological regulation;cation homeostasis;cation transport;cellular cation homeostasis;cellular chemical homeostasis;cellular homeostasis;cellular ion homeostasis;cellular iron ion homeostasis;cellular metal ion homeostasis;cellular process;chemical homeostasis;copper ion transport;establishment of localization;homeostatic process;ion homeostasis;ion transport;iron ion homeostasis;metal ion homeos…	binding;catalytic activity;cation binding;chaperone binding;copper ion binding;ferroxidase activity;ion binding;metal ion binding;oxidoreductase activity;oxidoreductase activity, oxidizing metal ions;oxidoreductase activity, oxidizing metal ions, oxygen as acceptor;protein binding;transition metal ion binding	blood microparticle;cell part;cytoplasmic part;extracellular membrane-bounded organelle;extracellular organelle;extracellular region;extracellular region part;extracellular space;extracellular vesicular exosome;intracellular organelle part;intracellular part;lysosomal membrane;membrane;membrane-bounded organelle;membrane-bounded vesicle;organelle;organelle membrane;organelle part;vacuolar membran…	biological regulation;cellular homeostasis;cellular ion homeostasis;cellular process;establishment of localization;homeostatic process;ion transport;transmembrane transport;transport	cell part;extracellular organelle;extracellular region;extracellular space;membrane;organelle;vesicle	Porphyrin and chlorophyll metabolism	24	24	21	25.4	25.4	22.3	122.2	0	230.18	45204000000	293	30.2803	1.19026	P00450	P00450	Ceruloplasmin	CP	228
1.93045	1.06979	0.768276	0.77682	0.995094	1.33335	-1.50335	-0.174577	0.261325	-0.713951	-1.03527	-1.30212	0.376601	0.26011	0.430884	1.00603	0.0875008	0.510543	-1.10939	-1.69178	-0.900096	-0.741596	-0.634661				biological regulation;blood coagulation;cell activation;cellular macromolecule metabolic process;cellular metabolic process;cellular process;cellular protein metabolic process;coagulation;establishment of localization;establishment of localization in cell;exocytosis;hemostasis;macromolecule metabolic process;macromolecule modification;metabolic process;multicellular organismal process;peptide cro…	binding;catalytic activity;cation binding;ion binding;metal ion binding;protein-glutamine gamma-glutamyltransferase activity;transferase activity;transferase activity, transferring acyl groups;transferase activity, transferring amino-acyl groups	blood microparticle;cell part;cytoplasmic membrane-bounded vesicle lumen;cytoplasmic part;cytoplasmic vesicle part;extracellular region;extracellular region part;intracellular organelle part;intracellular part;membrane-enclosed lumen;organelle lumen;organelle part;platelet alpha granule lumen;secretory granule lumen;vesicle lumen	biological regulation;cell activation;cellular metabolic process;cellular process;coagulation;establishment of localization;exocytosis;macromolecule metabolic process;macromolecule modification;metabolic process;multicellular organismal process;primary metabolic process;protein metabolic process;protein modification process;regulation of body fluid levels;secretion;transport;vesicle-mediated tran…	cell part;extracellular region	Complement and coagulation cascades	25	25	25	35	35	35	83.266	0	101.64	18001000000	164	27.4434	2.28308	P00488	P00488	Coagulation factor XIII A chain	F13A1	230
0.377111	-0.112621	-2.76558	0.328987	0.136074	0.901378	-0.145112	0.923239	1.10205	-0.226904	0.0959472	-1.0126	0.0121302	-1.80859	-0.770259	0.556056	0.232029	-1.20308	0.898153	0.78269	0.454443	1.62433	-0.379881				biological regulation;biosynthetic process;catabolic process;cellular aromatic compound metabolic process;cellular biosynthetic process;cellular catabolic process;cellular metabolic compound salvage;cellular metabolic process;cellular nitrogen compound biosynthetic process;cellular nitrogen compound catabolic process;cellular nitrogen compound metabolic process;cellular process;coenzyme biosynthe…	anion binding;binding;catalytic activity;drug binding;ion binding;nucleobase binding;nucleoside binding;phosphate ion binding;purine base binding;purine-nucleoside phosphorylase activity;transferase activity;transferase activity, transferring glycosyl groups;transferase activity, transferring pentosyl groups	cell part;cytoplasm;cytoplasmic part;cytoskeleton;cytosol;extracellular membrane-bounded organelle;extracellular organelle;extracellular region part;extracellular vesicular exosome;intracellular;intracellular non-membrane-bounded organelle;intracellular organelle;intracellular part;membrane-bounded organelle;membrane-bounded vesicle;non-membrane-bounded organelle;organelle;vesicle	biological regulation;biosynthetic process;catabolic process;cellular aromatic compound metabolic process;cellular metabolic compound salvage;cellular metabolic process;cellular nitrogen compound metabolic process;cellular process;cofactor metabolic process;establishment of localization;heterocycle metabolic process;immune system process;metabolic process;nitrogen compound metabolic process;nucle…	cell part;cytoplasm;cytoskeleton;cytosol;extracellular organelle;intracellular;intracellular non-membrane-bounded organelle;intracellular organelle;organelle;vesicle	Nicotinate and nicotinamide metabolism;Purine metabolism;Pyrimidine metabolism	14	14	14	56.7	56.7	56.7	32.118	0	97.57	6081000000	91	26.7013	1.49833	P00491	P00491	Purine nucleoside phosphorylase	PNP	231
1.35752	1.30198	-0.974276	-0.154098	-0.939765	1.16803	0.250397	0.72054	1.16186	-1.29618	-1.66079	-0.320314	1.43967	-1.00048	-1.44046	-1.03836	1.14649	0.131601	0.227553	0.0540323	-0.748151	0.758207	-0.145009				2-oxoglutarate metabolic process;4-hydroxyproline catabolic process;4-hydroxyproline metabolic process;alcohol biosynthetic process;alcohol metabolic process;amine biosynthetic process;amine catabolic process;amine metabolic process;aspartate biosynthetic process;aspartate catabolic process;aspartate family amino acid biosynthetic process;aspartate family amino acid catabolic process;aspartate fa…	binding;catalytic activity;cofactor binding;kynurenine-oxoglutarate transaminase activity;L-aspartate:2-oxoglutarate aminotransferase activity;L-phenylalanine aminotransferase activity;L-phenylalanine:2-oxoglutarate aminotransferase activity;pyridoxal phosphate binding;transaminase activity;transferase activity;transferase activity, transferring nitrogenous groups;vitamin B6 binding;vitamin bindi…	cell part;cytoplasmic part;extracellular membrane-bounded organelle;extracellular organelle;extracellular region part;extracellular vesicular exosome;intracellular membrane-bounded organelle;intracellular organelle;intracellular organelle lumen;intracellular organelle part;intracellular part;membrane;membrane-bounded organelle;membrane-bounded vesicle;membrane-enclosed lumen;mitochondrial inner m…	alcohol metabolic process;amine metabolic process;biosynthetic process;carbohydrate metabolic process;catabolic process;cellular amino acid metabolic process;cellular ketone metabolic process;cellular metabolic process;cellular nitrogen compound metabolic process;cellular process;establishment of localization;heterocycle metabolic process;lipid transport;metabolic process;nitrogen compound metabo…	cell part;extracellular organelle;intracellular membrane-bounded organelle;intracellular organelle;membrane;mitochondrion;organelle;plasma membrane;vesicle	Alanine, aspartate and glutamate metabolism;Arginine and proline metabolism;Cysteine and methionine metabolism;Fat digestion and absorption;Phenylalanine metabolism;Phenylalanine, tyrosine and tryptophan biosynthesis;Tyrosine metabolism	8	8	8	23.7	23.7	23.7	47.517	0	64.017	2108500000	27	25.3828	1.2284	P00505	P00505	Aspartate aminotransferase, mitochondrial	GOT2	233
-0.213967	0.302121	-0.0952128	0.352155	1.50097	1.55567	1.52272	-0.441543	-2.05403	0.0773393	0.0587284	0.658957	0.382458	1.2075	-0.969066	-0.223872	0.54055	-2.06064	-0.41049	-1.04829	0.367143	0.142343	-1.15155				alcohol biosynthetic process;alcohol metabolic process;biosynthetic process;carbohydrate biosynthetic process;carbohydrate metabolic process;cell differentiation;cellular biosynthetic process;cellular carbohydrate biosynthetic process;cellular carbohydrate metabolic process;cellular developmental process;cellular metabolic process;cellular process;developmental process;epithelial cell differentia…	adenyl nucleotide binding;adenyl ribonucleotide binding;ATP binding;binding;catalytic activity;kinase activity;nucleotide binding;phosphoglycerate kinase activity;phosphotransferase activity, carboxyl group as acceptor;purine nucleotide binding;purine ribonucleoside triphosphate binding;purine ribonucleotide binding;ribonucleotide binding;transferase activity;transferase activity, transferring ph…	cell part;cytoplasmic part;cytosol;extracellular membrane-bounded organelle;extracellular organelle;extracellular region part;extracellular vesicular exosome;intracellular part;membrane;membrane part;membrane raft;membrane-bounded organelle;membrane-bounded vesicle;organelle;vesicle	alcohol metabolic process;biosynthetic process;carbohydrate metabolic process;cell differentiation;cellular metabolic process;cellular process;developmental process;metabolic process;phosphorus metabolic process;primary metabolic process;small molecule metabolic process	cell part;cytosol;extracellular organelle;membrane;organelle;vesicle	Carbon fixation in photosynthetic organisms;Glycolysis / Gluconeogenesis	23	23	23	64.3	64.3	64.3	44.614	0	323.31	56897000000	309	30.2327	0.946047	P00558	P00558	Phosphoglycerate kinase 1	PGK1	234
0.648757	0.337051	0.0938537	0.653017	0.658447	1.25696	0.360503	0.523541	-1.3393	0.0255691	0.35215	-0.214676	0.532482	0.534002	-0.015742	0.690546	0.482848	-1.26839	-1.89469	-2.92361	0.113155	1.07222	-0.678692				ADP biosynthetic process;ADP metabolic process;AMP metabolic process;ATP metabolic process;biological regulation;biosynthetic process;cell cycle arrest;cell cycle process;cellular biosynthetic process;cellular metabolic process;cellular nitrogen compound biosynthetic process;cellular nitrogen compound metabolic process;cellular process;heterocycle biosynthetic process;heterocycle metabolic proces…	adenyl nucleotide binding;adenyl ribonucleotide binding;adenylate kinase activity;ATP binding;binding;catalytic activity;kinase activity;nucleobase-containing compound kinase activity;nucleoside diphosphate kinase activity;nucleotide binding;nucleotide kinase activity;phosphotransferase activity, phosphate group as acceptor;purine nucleotide binding;purine ribonucleoside triphosphate binding;puri…	axoneme part;cell part;cell projection part;cytoplasm;cytoplasmic part;cytosol;extracellular membrane-bounded organelle;extracellular organelle;extracellular region part;extracellular vesicular exosome;intracellular part;membrane;membrane-bounded organelle;membrane-bounded vesicle;organelle;organelle part;outer dense fiber;plasma membrane;vesicle	biological regulation;biosynthetic process;cellular metabolic process;cellular nitrogen compound metabolic process;cellular process;heterocycle metabolic process;metabolic process;nitrogen compound metabolic process;nucleobase-containing compound metabolic process;nucleobase-containing small molecule interconversion;nucleobase-containing small molecule metabolic process;nucleotide metabolic proce…	cell part;cytoplasm;cytosol;extracellular organelle;membrane;organelle;plasma membrane;vesicle	Purine metabolism	7	7	7	33.5	33.5	33.5	21.635	0	32.957	3823500000	61	26.2144	1.12545	P00568	P00568	Adenylate kinase isoenzyme 1	AK1	235
0.782061	1.33452	0.340889	0.961551	0.472232	0.35373	-1.56675	0.140086	1.03718	-0.99649	-1.19301	-1.61822	1.15492	0.574353	0.97721	0.865755	1.25318	-0.553082	-0.454565	-1.04181	-1.48221	-0.68123	-0.66029				acute inflammatory response;acute-phase response;biological regulation;blood coagulation;blood coagulation, intrinsic pathway;calcium ion homeostasis;cation homeostasis;cell activation;cell migration;cell motility;cell surface receptor linked signaling pathway;cellular calcium ion homeostasis;cellular cation homeostasis;cellular chemical homeostasis;cellular component movement;cellular divalent i…	binding;calcium ion binding;catalytic activity;cation binding;endopeptidase activity;growth factor activity;hydrolase activity;ion binding;metal ion binding;molecular transducer activity;peptidase activity;peptidase activity, acting on L-amino acid peptides;protein binding;receptor activity;receptor binding;serine hydrolase activity;serine-type endopeptidase activity;serine-type peptidase activit…	blood microparticle;cell part;cytoplasmic part;endoplasmic reticulum lumen;endoplasmic reticulum part;extracellular membrane-bounded organelle;extracellular organelle;extracellular region;extracellular region part;extracellular space;extracellular vesicular exosome;Golgi apparatus part;Golgi lumen;intracellular organelle lumen;intracellular organelle part;intracellular part;membrane;membrane-boun…	biological regulation;cell activation;cell motility;cellular component movement;cellular homeostasis;cellular ion homeostasis;cellular metabolic process;cellular process;coagulation;developmental process;homeostatic process;immune system process;locomotion;macromolecule metabolic process;macromolecule modification;metabolic process;multicellular organismal development;multicellular organismal pro…	cell part;extracellular organelle;extracellular region;extracellular space;membrane;organelle;plasma membrane;vesicle	Complement and coagulation cascades;Neuroactive ligand-receptor interaction;Regulation of actin cytoskeleton	11	11	11	20.3	20.3	20.3	70.036	0	47.572	6804500000	70	26.1816	1.97349	P00734	P00734	Prothrombin;Activation peptide fragment 1;Activation peptide fragment 2;Thrombin light chain;Thrombin heavy chain	F2	236
1.22389	0.837287	0.470732	0.848839	0.302057	0.176468	-0.179091	-1.63199	-0.48879	-2.26094	0.52921	-1.58742	0.920282	1.07974	0.768556	1.08364	0.912162	-0.337074	-1.32562	-0.282064	0.188684	-1.13178	-0.116795				activation of immune response;biological regulation;complement activation;complement activation, classical pathway;defense response;humoral immune response;immune effector process;immune response;immune system process;innate immune response;macromolecule metabolic process;metabolic process;positive regulation of biological process;positive regulation of immune response;positive regulation of immu…	binding;calcium ion binding;catalytic activity;cation binding;endopeptidase activity;hydrolase activity;ion binding;metal ion binding;peptidase activity;peptidase activity, acting on L-amino acid peptides;serine hydrolase activity;serine-type endopeptidase activity;serine-type peptidase activity	blood microparticle;extracellular membrane-bounded organelle;extracellular organelle;extracellular region;extracellular region part;extracellular vesicular exosome;membrane-bounded organelle;membrane-bounded vesicle;organelle;vesicle	biological regulation;immune system process;macromolecule metabolic process;metabolic process;primary metabolic process;protein metabolic process;response to stimulus;response to stress	extracellular organelle;extracellular region;organelle;vesicle	Complement and coagulation cascades;Phagosome;Staphylococcus aureus infection;Systemic lupus erythematosus	10	10	9	16.6	16.6	15.3	80.118	0	44.391	4318700000	68	26.3563	1.42359	P00736	P00736	Complement C1r subcomponent;Complement C1r subcomponent heavy chain;Complement C1r subcomponent light chain	C1R	237
-0.106109	0.587522	1.04396	1.17653	-0.424349	-1.37934	-0.679132	0.218819	0.794016	-0.767281	-1.0236	-0.960922	0.709287	0.473122	1.00422	1.35177	0.295151	-0.837069	0.565138	0.140665	0.699553	-0.0169648	-2.86498				acute inflammatory response;acute-phase response;biological regulation;cellular component organization;cellular component organization or biogenesis;cellular membrane organization;cellular process;defense response;defense response to bacterium;endocytosis;establishment of localization;immune system process;inflammatory response;membrane invagination;membrane organization;multi-organism process;ne…	antioxidant activity;binding;catalytic activity;hemoglobin binding;protein binding	blood microparticle;cell part;cytoplasmic membrane-bounded vesicle lumen;cytoplasmic part;cytoplasmic vesicle part;endocytic vesicle lumen;extracellular membrane-bounded organelle;extracellular organelle;extracellular region;extracellular region part;extracellular space;extracellular vesicular exosome;haptoglobin-hemoglobin complex;intracellular organelle part;intracellular part;macromolecular co…	biological regulation;cellular component organization;cellular membrane organization;cellular process;endocytosis;establishment of localization;immune system process;membrane invagination;membrane organization;multi-organism process;response to biotic stimulus;response to chemical stimulus;response to oxidative stress;response to stimulus;response to stress;transport;vesicle-mediated transport	cell part;extracellular organelle;extracellular region;extracellular space;macromolecular complex;organelle;protein complex;vesicle		22	22	11	45.1	45.1	27.3	45.205	0	141.22	63171000000	220	30.2462	1.50929	P00738	P00738	Haptoglobin;Haptoglobin alpha chain;Haptoglobin beta chain	HP	238
-0.553484	-0.406858	-0.0524882	-0.968938	-0.295541	0.225557	1.57883	2.85235	0.318155	1.51638	0.345681	-0.569809	0.165162	-1.14453	-0.0634929	0.0504577	-0.921241	0.680603	-1.65041	-0.564317	-0.555846	-0.688736	0.702512				activation of immune response;biological regulation;blood coagulation;cell activation;cellular process;coagulation;complement activation;complement activation, alternative pathway;defense response;establishment of localization;establishment of localization in cell;exocytosis;hemostasis;humoral immune response;immune effector process;immune response;immune system process;innate immune response;mac…	catalytic activity;endopeptidase activity;hydrolase activity;peptidase activity;peptidase activity, acting on L-amino acid peptides;serine hydrolase activity;serine-type endopeptidase activity;serine-type peptidase activity	cell part;cytoplasmic membrane-bounded vesicle lumen;cytoplasmic part;cytoplasmic vesicle part;extracellular membrane-bounded organelle;extracellular organelle;extracellular region;extracellular region part;extracellular space;extracellular vesicular exosome;intracellular organelle part;intracellular part;membrane-bounded organelle;membrane-bounded vesicle;membrane-enclosed lumen;organelle;organe…	biological regulation;cell activation;cellular process;coagulation;establishment of localization;exocytosis;immune system process;macromolecule metabolic process;metabolic process;multicellular organismal process;primary metabolic process;protein metabolic process;proteolysis;regulation of body fluid levels;response to stimulus;response to stress;secretion;transport;vesicle-mediated transport	cell part;extracellular organelle;extracellular region;extracellular space;organelle;vesicle	Complement and coagulation cascades;Staphylococcus aureus infection	4	4	4	28.1	28.1	28.1	27.033	0	9.1949	2193300000	18	25.0378	1.30077	P00746	P00746	Complement factor D	CFD	242
0.875723	1.70684	-0.0244495	1.11868	0.456385	0.100315	-0.641222	-0.316992	0.351242	-0.854526	-0.92853	-1.53965	1.68237	1.1931	-0.286578	0.576433	1.51799	-1.19782	-1.01234	-1.2768	-0.687935	0.0332196	-0.84545				biological regulation;blood coagulation;cell activation;cellular component disassembly;cellular component disassembly at cellular level;cellular component organization;cellular component organization at cellular level;cellular component organization or biogenesis;cellular component organization or biogenesis at cellular level;cellular macromolecule metabolic process;cellular metabolic process;cel…	apolipoprotein binding;binding;catalytic activity;endopeptidase activity;hydrolase activity;peptidase activity;peptidase activity, acting on L-amino acid peptides;protein binding;protein domain specific binding;receptor binding;serine hydrolase activity;serine-type endopeptidase activity;serine-type peptidase activity	blood microparticle;cell part;cell surface;cytoplasmic membrane-bounded vesicle lumen;cytoplasmic part;cytoplasmic vesicle part;extracellular membrane-bounded organelle;extracellular organelle;extracellular region;extracellular region part;extracellular space;extracellular vesicular exosome;extrinsic to external side of plasma membrane;extrinsic to membrane;extrinsic to plasma membrane;intracellu…	biological regulation;cell activation;cellular component disassembly;cellular component organization;cellular metabolic process;cellular process;coagulation;establishment of localization;exocytosis;extracellular matrix organization;extracellular structure organization;macromolecule metabolic process;metabolic process;multicellular organismal process;primary metabolic process;protein metabolic pro…	cell part;cell surface;extracellular organelle;extracellular region;extracellular space;membrane;organelle;plasma membrane;vesicle	Complement and coagulation cascades;Neuroactive ligand-receptor interaction;Staphylococcus aureus infection	29	29	29	41	41	41	90.568	0	164	29085000000	150	27.0987	2.5808	P00747	P00747	Plasminogen;Plasmin heavy chain A;Activation peptide;Angiostatin;Plasmin heavy chain A, short form;Plasmin light chain B	PLG	243
-0.505929	1.64731	-1.37809	1.27014	-0.417528	-0.789273	0.0995132	-1.52084	0.431715	-0.623014	-1.30358	0.379591	1.70546	1.46039	-0.0991534	1.44876	0.97646	0.051275	-0.213142	-0.678224	-0.847195	-0.70783	-0.386796				acute inflammatory response;biological regulation;blood coagulation;blood coagulation, intrinsic pathway;coagulation;defense response;Factor XII activation;fibrinolysis;hemostasis;immune response;immune system process;inflammatory response;innate immune response;kinin cascade;macromolecule metabolic process;metabolic process;multicellular organismal process;negative regulation of biological proce…	aminopeptidase activity;binding;catalytic activity;endopeptidase activity;exopeptidase activity;hydrolase activity;misfolded protein binding;peptidase activity;peptidase activity, acting on L-amino acid peptides;protein binding;serine hydrolase activity;serine-type aminopeptidase activity;serine-type endopeptidase activity;serine-type exopeptidase activity;serine-type peptidase activity	cell part;extracellular membrane-bounded organelle;extracellular organelle;extracellular region;extracellular region part;extracellular space;extracellular vesicular exosome;membrane;membrane-bounded organelle;membrane-bounded vesicle;organelle;plasma membrane;vesicle	biological regulation;coagulation;immune system process;macromolecule metabolic process;metabolic process;multicellular organismal process;primary metabolic process;protein maturation;protein metabolic process;regulation of body fluid levels;response to chemical stimulus;response to stimulus;response to stress	cell part;extracellular organelle;extracellular region;extracellular space;membrane;organelle;plasma membrane;vesicle	Complement and coagulation cascades	4	4	4	7.5	7.5	7.5	67.791	0	19.304	2679000000	24	25.2867	1.61838	P00748	P00748	Coagulation factor XII;Coagulation factor XIIa heavy chain;Beta-factor XIIa part 1;Coagulation factor XIIa light chain	F12	244
-0.370372	0.443263	1.14281	0.0839849	0.23923	-3.67152	-0.339841	-0.0636257	-0.595519	-1.19098	0.973165	0.155614	0.449577	0.597958	0.850453	0.0566007	0.412449	-1.22702	0.141296	0.451572	0.500638	0.645527	0.314739				activation of immune response;biological regulation;complement activation;complement activation, alternative pathway;defense response;humoral immune response;immune effector process;immune response;immune system process;innate immune response;macromolecule metabolic process;metabolic process;positive regulation of biological process;positive regulation of immune response;positive regulation of im…	binding;catalytic activity;complement binding;endopeptidase activity;hydrolase activity;peptidase activity;peptidase activity, acting on L-amino acid peptides;protein binding;serine hydrolase activity;serine-type endopeptidase activity;serine-type peptidase activity	blood microparticle;cell part;extracellular membrane-bounded organelle;extracellular organelle;extracellular region;extracellular region part;extracellular space;extracellular vesicular exosome;membrane;membrane-bounded organelle;membrane-bounded vesicle;organelle;plasma membrane;vesicle	biological regulation;immune system process;macromolecule metabolic process;metabolic process;primary metabolic process;protein metabolic process;response to stimulus;response to stress	cell part;extracellular organelle;extracellular region;extracellular space;membrane;organelle;plasma membrane;vesicle	Complement and coagulation cascades;Staphylococcus aureus infection	19	19	19	25.7	25.7	25.7	85.532	0	64.373	11920000000	162	28.038	1.27038	P00751	P00751	Complement factor B;Complement factor B Ba fragment;Complement factor B Bb fragment	CFB	245
-0.511751	-1.37097	0.83623	0.925588	0.741462	1.0021	-0.729082	0.928642	-0.344812	-1.06691	-0.424141	-1.55043	-1.41905	-0.691798	0.441172	0.760384	0.181657	-0.151659	1.31049	0.894777	0.563326	1.46594	-1.79117				anion transport;bicarbonate transport;cellular metabolic process;cellular process;establishment of localization;inorganic anion transport;ion transport;metabolic process;one-carbon metabolic process;organic anion transport;small molecule metabolic process;transport	arylesterase activity;binding;carbonate dehydratase activity;carbon-oxygen lyase activity;carboxylic ester hydrolase activity;catalytic activity;cation binding;hydrolase activity;hydrolase activity, acting on ester bonds;hydro-lyase activity;ion binding;lyase activity;metal ion binding;transition metal ion binding;zinc ion binding	cell part;cytoplasmic part;cytosol;extracellular membrane-bounded organelle;extracellular organelle;extracellular region part;extracellular vesicular exosome;intracellular part;membrane-bounded organelle;membrane-bounded vesicle;organelle;vesicle	cellular metabolic process;cellular process;establishment of localization;ion transport;metabolic process;one-carbon metabolic process;small molecule metabolic process;transport	cell part;cytosol;extracellular organelle;organelle;vesicle	Nitrogen metabolism	14	14	14	63.6	63.6	63.6	28.87	0	228.67	220030000000	361	32.3833	0.859601	P00915	P00915	Carbonic anhydrase 1	CA1	247
-0.181173	0.0296005	0.369689	0.682534	0.553784	0.680598	-0.528705	0.784746	0.61926	-0.199475	-1.6726	-2.51542	-0.1667	-1.74096	-0.0485052	0.655687	0.623826	-0.23629	0.851374	0.773733	0.760444	1.41993	-1.51537				anatomical structure development;anatomical structure morphogenesis;anion transport;bicarbonate transport;biological regulation;cation homeostasis;cellular cation homeostasis;cellular chemical homeostasis;cellular homeostasis;cellular ion homeostasis;cellular metabolic process;cellular monovalent inorganic cation homeostasis;cellular process;cellular response to fluid shear stress;cellular respon…	arylesterase activity;binding;carbonate dehydratase activity;carbon-oxygen lyase activity;carboxylic ester hydrolase activity;catalytic activity;cation binding;hydrolase activity;hydrolase activity, acting on ester bonds;hydro-lyase activity;ion binding;lyase activity;metal ion binding;transition metal ion binding;zinc ion binding	apical part of cell;axon;basolateral plasma membrane;cell part;cell projection;cytoplasm;cytoplasmic part;cytosol;extracellular membrane-bounded organelle;extracellular organelle;extracellular region part;extracellular space;extracellular vesicular exosome;intracellular part;membrane;membrane part;membrane-bounded organelle;membrane-bounded vesicle;microvillus;myelin sheath;neuron projection;orga…	anatomical structure development;anatomical structure morphogenesis;biological regulation;cellular homeostasis;cellular ion homeostasis;cellular metabolic process;cellular process;developmental process;establishment of localization;homeostatic process;ion transport;metabolic process;one-carbon metabolic process;regulation of transport;response to abiotic stimulus;response to chemical stimulus;res…	apical part of cell;cell part;cell projection;cytoplasm;cytosol;extracellular organelle;extracellular space;membrane;microvillus;neuron projection;organelle;plasma membrane;vesicle	Nitrogen metabolism	12	12	12	54.2	54.2	54.2	29.246	0	79.072	19242000000	91	28.23	1.94042	P00918	P00918	Carbonic anhydrase 2	CA2	248
1.30306	1.01387	0.57942	0.69738	-0.474329	0.383923	-0.230098	0.831271	-1.74764	-1.41979	-1.77015	-1.72916	0.844048	0.612848	0.498196	1.77733	0.5034	-0.691272	0.203715	-0.132967	-0.731127	-0.528596	0.206667				biological regulation;blood coagulation;coagulation;hemostasis;multicellular organismal process;negative regulation of biological process;negative regulation of catalytic activity;negative regulation of defense response;negative regulation of endopeptidase activity;negative regulation of hydrolase activity;negative regulation of inflammatory response;negative regulation of molecular function;nega…	binding;carbohydrate binding;endopeptidase inhibitor activity;endopeptidase regulator activity;enzyme binding;enzyme inhibitor activity;enzyme regulator activity;glycosaminoglycan binding;heparin binding;pattern binding;peptidase inhibitor activity;peptidase regulator activity;polysaccharide binding;protease binding;protein binding;serine-type endopeptidase inhibitor activity	blood microparticle;cell part;extracellular membrane-bounded organelle;extracellular organelle;extracellular region;extracellular region part;extracellular space;extracellular vesicular exosome;membrane;membrane-bounded organelle;membrane-bounded vesicle;organelle;plasma membrane;vesicle	biological regulation;coagulation;multicellular organismal process;regulation of body fluid levels;response to chemical stimulus;response to external stimulus;response to extracellular stimulus;response to stimulus	cell part;extracellular organelle;extracellular region;extracellular space;membrane;organelle;plasma membrane;vesicle	Complement and coagulation cascades	10	10	10	22.4	22.4	22.4	52.602	0	40.665	4473600000	74	26.5112	1.10573	P01008	P01008	Antithrombin-III	SERPINC1	250
-0.990831	0.625124	0.653599	-0.0612298	-0.545168	-1.26279	-0.714616	0.166616	-3.41041	-0.380218	1.56915	-0.221428	0.444213	-0.204655	0.877054	0.057854	0.0167953	0.660533	0.388405	0.429361	0.414035	1.20068	0.287916				acute inflammatory response;acute-phase response;biological regulation;blood coagulation;cell activation;cellular process;coagulation;defense response;establishment of localization;establishment of localization in cell;exocytosis;hemostasis;inflammatory response;multicellular organismal process;negative regulation of catalytic activity;negative regulation of endopeptidase activity;negative regula…	binding;endopeptidase inhibitor activity;endopeptidase regulator activity;enzyme binding;enzyme inhibitor activity;enzyme regulator activity;glycoprotein binding;identical protein binding;peptidase inhibitor activity;peptidase regulator activity;protease binding;protein binding;serine-type endopeptidase inhibitor activity	cell part;cytoplasmic membrane-bounded vesicle lumen;cytoplasmic part;cytoplasmic vesicle part;endoplasmic reticulum;extracellular matrix;extracellular membrane-bounded organelle;extracellular organelle;extracellular region;extracellular region part;extracellular space;extracellular vesicular exosome;Golgi apparatus;intracellular membrane-bounded organelle;intracellular organelle;intracellular or…	biological regulation;cell activation;cellular process;coagulation;establishment of localization;exocytosis;multicellular organismal process;regulation of body fluid levels;response to biotic stimulus;response to chemical stimulus;response to endogenous stimulus;response to stimulus;response to stress;secretion;transport;vesicle-mediated transport	cell part;endoplasmic reticulum;extracellular matrix;extracellular organelle;extracellular region;extracellular space;Golgi apparatus;intracellular membrane-bounded organelle;intracellular organelle;organelle;proteinaceous extracellular matrix;vesicle	Complement and coagulation cascades	29	29	29	55.7	55.7	55.7	46.736	0	296.53	147980000000	397	31.205	1.94489	P01009	P01009	Alpha-1-antitrypsin;Short peptide from AAT	SERPINA1	251
-0.371322	-0.02897	0.768994	0.562884	-0.369914	-1.11186	-0.559686	0.359212	-2.44375	-0.248222	2.07843	0.0723829	-0.1631	-0.129081	1.22848	0.8015	-0.439983	-0.712472	-0.150368	0.164456	0.847255	1.52	-1.67487				acute inflammatory response;acute-phase response;anatomical structure homeostasis;biological regulation;defense response;digestive system process;epithelial structure maintenance;homeostatic process;inflammatory response;maintenance of gastrointestinal epithelium;multicellular organismal process;negative regulation of catalytic activity;negative regulation of endopeptidase activity;negative regul…	binding;DNA binding;endopeptidase inhibitor activity;endopeptidase regulator activity;enzyme inhibitor activity;enzyme regulator activity;nucleic acid binding;peptidase inhibitor activity;peptidase regulator activity;serine-type endopeptidase inhibitor activity	blood microparticle;cell part;extracellular membrane-bounded organelle;extracellular organelle;extracellular region;extracellular region part;extracellular space;extracellular vesicular exosome;intracellular;intracellular membrane-bounded organelle;intracellular organelle;intracellular part;membrane-bounded organelle;membrane-bounded vesicle;nucleus;organelle;vesicle	biological regulation;homeostatic process;multicellular organismal process;response to stimulus;response to stress	cell part;extracellular organelle;extracellular region;extracellular space;intracellular;intracellular membrane-bounded organelle;intracellular organelle;nucleus;organelle;vesicle		17	17	17	34.8	34.8	34.8	47.65	0	154.08	55620000000	202	29.7585	1.56985	P01011	P01011	Alpha-1-antichymotrypsin;Alpha-1-antichymotrypsin His-Pro-less	SERPINA3	252
-0.786944	0.900105	1.11013	0.657808	0.449508	-1.32467	-0.819531	-0.796568	-0.0345664	-1.26914	2.01401	0.402113	-0.860254	-1.28567	1.28638	-0.70082	-0.534723	0.0572396	-1.14579	-0.104327	1.05248	1.59155	0.141676				activation of NF-kappaB-inducing kinase activity;activation of phospholipase C activity;activation of phospholipase C activity by G-protein coupled receptor protein signaling pathway coupled to IP3 second messenger;activation of protein kinase activity;aging;anatomical structure development;anatomical structure morphogenesis;angiotensin maturation;angiotensin mediated vasoconstriction involved in…	angiotensin receptor binding;binding;channel regulator activity;endopeptidase inhibitor activity;endopeptidase regulator activity;enzyme activator activity;enzyme inhibitor activity;enzyme regulator activity;G-protein-coupled receptor binding;growth factor activity;hormone activity;peptidase inhibitor activity;peptidase regulator activity;protein binding;receptor binding;serine-type endopeptidase…	blood microparticle;cell part;cytoplasm;extracellular membrane-bounded organelle;extracellular organelle;extracellular region;extracellular region part;extracellular space;extracellular vesicular exosome;intracellular part;membrane-bounded organelle;membrane-bounded vesicle;organelle;vesicle	aging;anatomical structure development;anatomical structure morphogenesis;behavior;biological adhesion;biological regulation;cell activation;cell adhesion;cell communication;cell development;cell differentiation;cell growth;cell proliferation;cell-cell signaling;cellular component organization;cellular homeostasis;cellular ion homeostasis;cellular lipid metabolic process;cellular metabolic proces…	cell part;cytoplasm;extracellular organelle;extracellular region;extracellular space;organelle;vesicle	Hypertrophic cardiomyopathy (HCM);Renin-angiotensin system;Vascular smooth muscle contraction	6	6	6	12.4	12.4	12.4	53.154	0	22.053	2815400000	31	25.185	1.6783	P01019	P01019	Angiotensinogen;Angiotensin-1;Angiotensin-2;Angiotensin-3;Angiotensin-4;Angiotensin 1-9;Angiotensin 1-7;Angiotensin 1-5;Angiotensin 1-4	AGT	253
-1.02999	-0.185088	1.0675	0.0158867	-1.65228	-1.83394	-1.59013	-0.850235	0.746973	-0.564312	0.567062	-0.0464364	-0.23902	0.0589667	1.44285	0.0246156	-1.17547	1.56596	0.517392	0.23151	1.1646	0.809543	0.954036				biological regulation;blood coagulation;blood coagulation, intrinsic pathway;cell activation;cell differentiation;cellular component disassembly;cellular component disassembly at cellular level;cellular component organization;cellular component organization at cellular level;cellular component organization or biogenesis;cellular component organization or biogenesis at cellular level;cellular deve…	binding;calcium-dependent protein binding;chemokine binding;C-X-C chemokine binding;cytokine binding;endopeptidase inhibitor activity;endopeptidase regulator activity;enzyme binding;enzyme inhibitor activity;enzyme regulator activity;growth factor binding;interleukin-1 binding;interleukin-8 binding;peptidase inhibitor activity;peptidase regulator activity;protease binding;protein binding;receptor…	blood microparticle;cell part;cytoplasmic membrane-bounded vesicle lumen;cytoplasmic part;cytoplasmic vesicle part;cytosol;extracellular membrane-bounded organelle;extracellular organelle;extracellular region;extracellular region part;extracellular vesicular exosome;intracellular organelle part;intracellular part;membrane-bounded organelle;membrane-bounded vesicle;membrane-enclosed lumen;organell…	biological regulation;cell activation;cell differentiation;cellular component disassembly;cellular component organization;cellular process;coagulation;developmental process;establishment of localization;exocytosis;extracellular matrix organization;extracellular structure organization;macromolecule metabolic process;metabolic process;multicellular organismal process;primary metabolic process;prote…	cell part;cytosol;extracellular organelle;extracellular region;organelle;vesicle	Complement and coagulation cascades	62	62	56	50.6	50.6	46.5	163.29	0	323.31	403820000000	1160	33.4459	1.26298	P01023	P01023	Alpha-2-macroglobulin	A2M	254
0.288774	0.687501	0.56283	1.04289	-0.184027	-1.0599	-0.787352	0.416437	0.981106	-0.8625	-0.655286	-2.07641	0.631454	0.808656	0.708981	1.21332	0.230366	-0.701567	0.330156	0.312104	0.28302	0.561946	-2.73251				activation of immune response;biological regulation;carboxylic acid metabolic process;cell surface receptor linked signaling pathway;cellular ketone metabolic process;cellular lipid metabolic process;cellular metabolic process;cellular process;cellular response to stimulus;complement activation;complement activation, alternative pathway;complement activation, classical pathway;defense response;fa…	binding;C5a anaphylatoxin chemotactic receptor binding;C5L2 anaphylatoxin chemotactic receptor binding;endopeptidase inhibitor activity;endopeptidase regulator activity;enzyme inhibitor activity;enzyme regulator activity;G-protein-coupled receptor binding;peptidase inhibitor activity;peptidase regulator activity;protein binding;receptor binding	blood microparticle;cell part;extracellular membrane-bounded organelle;extracellular organelle;extracellular region;extracellular region part;extracellular space;extracellular vesicular exosome;membrane;membrane-bounded organelle;membrane-bounded vesicle;organelle;plasma membrane;vesicle	biological regulation;cellular ketone metabolic process;cellular lipid metabolic process;cellular metabolic process;cellular process;immune system process;lipid metabolic process;macromolecule metabolic process;metabolic process;organic acid metabolic process;primary metabolic process;protein metabolic process;regulation of protein modification process;regulation of transport;response to stimulus…	cell part;extracellular organelle;extracellular region;extracellular space;membrane;organelle;plasma membrane;vesicle	Chagas disease (American trypanosomiasis);Complement and coagulation cascades;ko05152;Leishmaniasis;Phagosome;Staphylococcus aureus infection;Systemic lupus erythematosus	87	87	87	53.3	53.3	53.3	187.15	0	323.31	279880000000	1213	32.5243	1.38492	P01024	P01024	Complement C3;Complement C3 beta chain;C3-beta-c;Complement C3 alpha chain;C3a anaphylatoxin;Acylation stimulating protein;Complement C3b alpha chain;Complement C3c alpha chain fragment 1;Complement C3dg fragment;Complement C3g fragment;Complement C3d fragment;Complement C3f fragment;Complement C3c alpha chain fragment 2	C3	255
-0.0466076	1.86289	-0.981089	1.31147	0.478979	-1.01303	-0.795228	-0.643782	0.409759	-0.859217	-0.66866	-0.528381	1.76649	1.15066	0.20182	0.919244	1.74207	-0.426515	-0.907102	-0.604153	-1.23847	-0.59461	-0.536538				activation of immune response;activation of MAPK activity;biological regulation;calcium ion homeostasis;carbohydrate homeostasis;cation homeostasis;cell chemotaxis;cell death;cell migration;cell motility;cell surface receptor linked signaling pathway;cellular calcium ion homeostasis;cellular cation homeostasis;cellular chemical homeostasis;cellular component movement;cellular divalent inorganic c…	binding;chemokine activity;chemokine receptor binding;cytokine activity;cytokine receptor binding;endopeptidase inhibitor activity;endopeptidase regulator activity;enzyme inhibitor activity;enzyme regulator activity;G-protein-coupled receptor binding;peptidase inhibitor activity;peptidase regulator activity;protein binding;receptor binding	cell part;extracellular membrane-bounded organelle;extracellular organelle;extracellular region;extracellular region part;extracellular space;extracellular vesicular exosome;macromolecular complex;membrane attack complex;membrane part;membrane-bounded organelle;membrane-bounded vesicle;organelle;plasma membrane part;pore complex;protein complex;vesicle	biological regulation;cell death;cell motility;cellular component movement;cellular homeostasis;cellular ion homeostasis;cellular metabolic process;cellular process;death;developmental process;embryo development;homeostatic process;immune system process;locomotion;macromolecule metabolic process;macromolecule modification;metabolic process;phosphorus metabolic process;primary metabolic process;pr…	cell part;extracellular organelle;extracellular region;extracellular space;macromolecular complex;organelle;protein complex;vesicle	Complement and coagulation cascades;Prion diseases;Staphylococcus aureus infection;Systemic lupus erythematosus	30	30	30	18.7	18.7	18.7	188.3	0	76.666	11493000000	95	25.9547	2.28221	P01031	P01031	Complement C5;Complement C5 beta chain;Complement C5 alpha chain;C5a anaphylatoxin;Complement C5 alpha chain	C5	256
-1.78406	0.746676	1.15212	0.061381	0.131219	-0.399055	0.0289995	-0.208642	-1.45969	-0.0818955	1.32811	-0.310962	0.687054	0.20039	1.38443	-0.0601271	-2.06431	1.53296	-1.76148	-0.267696	0.202616	0.528764	0.4132				aging;biological regulation;blood coagulation;cell activation;cellular component disassembly;cellular component disassembly at cellular level;cellular component organization;cellular component organization at cellular level;cellular component organization or biogenesis;cellular component organization or biogenesis at cellular level;cellular process;coagulation;developmental process;establishment …	binding;cation binding;cytokine activity;endopeptidase inhibitor activity;endopeptidase regulator activity;enzyme binding;enzyme inhibitor activity;enzyme regulator activity;ion binding;metal ion binding;metalloendopeptidase inhibitor activity;metalloenzyme inhibitor activity;metalloenzyme regulator activity;peptidase inhibitor activity;peptidase regulator activity;protease binding;protein bindin…	basement membrane;cell part;cytoplasmic membrane-bounded vesicle lumen;cytoplasmic part;cytoplasmic vesicle part;extracellular matrix;extracellular matrix part;extracellular membrane-bounded organelle;extracellular organelle;extracellular region;extracellular region part;extracellular space;extracellular vesicular exosome;intracellular organelle part;intracellular part;membrane-bounded organelle;…	aging;biological regulation;cell activation;cellular component disassembly;cellular component organization;cellular process;coagulation;developmental process;establishment of localization;exocytosis;extracellular matrix organization;extracellular structure organization;multicellular organismal process;regulation of body fluid levels;response to chemical stimulus;response to endogenous stimulus;re…	cell part;extracellular matrix;extracellular organelle;extracellular region;extracellular space;organelle;proteinaceous extracellular matrix;vesicle		6	6	6	35.7	35.7	35.7	23.171	0	30.768	17035000000	78	28.0071	1.95568	P01033	P01033	Metalloproteinase inhibitor 1	TIMP1	257
0.62511	1.18007	0.277442	0.706041	0.646119	-2.6154	-0.475577	0.404347	0.574529	-0.787139	-0.968901	-2.01863	0.795011	0.755479	0.487332	0.77608	1.23335	-1.30058	0.235339	0.398916	-0.207407	-0.00203264	-0.7195				biological regulation;blood coagulation;blood coagulation, intrinsic pathway;calcium ion homeostasis;cation homeostasis;cell activation;cellular calcium ion homeostasis;cellular cation homeostasis;cellular chemical homeostasis;cellular divalent inorganic cation homeostasis;cellular homeostasis;cellular ion homeostasis;cellular metal ion homeostasis;cellular process;chemical homeostasis;circulator…	binding;carbohydrate binding;cation binding;cysteine-type endopeptidase inhibitor activity;endopeptidase inhibitor activity;endopeptidase regulator activity;enzyme inhibitor activity;enzyme regulator activity;glycosaminoglycan binding;heparin binding;ion binding;metal ion binding;pattern binding;peptidase inhibitor activity;peptidase regulator activity;polysaccharide binding;protein binding;recep…	blood microparticle;cell part;cytoplasmic membrane-bounded vesicle lumen;cytoplasmic part;cytoplasmic vesicle part;extracellular membrane-bounded organelle;extracellular organelle;extracellular region;extracellular region part;extracellular space;extracellular vesicular exosome;intracellular organelle part;intracellular part;membrane;membrane-bounded organelle;membrane-bounded vesicle;membrane-en…	biological regulation;cell activation;cellular homeostasis;cellular ion homeostasis;cellular process;circulatory system process;coagulation;establishment of localization;exocytosis;homeostatic process;macromolecule metabolic process;metabolic process;multicellular organismal process;muscle contraction;primary metabolic process;protein metabolic process;regulation of body fluid levels;regulation o…	cell part;extracellular organelle;extracellular region;extracellular space;membrane;organelle;plasma membrane;vesicle	Complement and coagulation cascades	8	8	8	12.1	12.1	12.1	71.957	0	52.012	9883100000	70	27.2966	1.64947	P01042	P01042	Kininogen-1;Kininogen-1 heavy chain;T-kinin;Bradykinin;Lysyl-bradykinin;Kininogen-1 light chain;Low molecular weight growth-promoting factor	KNG1	259
-0.119575	-0.580141	-1.06339	-0.762267	0.189719	-0.73663	-1.69605	-0.829083	0.607107	-0.847409	1.09391	-0.392292	-1.03575	2.01115	0.716768	1.4041	-0.355642	0.453839	0.01208	0.576627	0.4709	-1.05547	1.93749				activation of immune response;biological regulation;cellular component organization;cellular component organization or biogenesis;cellular membrane organization;cellular process;complement activation;complement activation, classical pathway;defense response;endocytosis;establishment of localization;humoral immune response;immune effector process;immune response;immune system process;innate immune…	antigen binding;binding	blood microparticle;cell part;extracellular membrane-bounded organelle;extracellular organelle;extracellular region;extracellular region part;extracellular vesicular exosome;membrane;membrane-bounded organelle;membrane-bounded vesicle;organelle;plasma membrane;vesicle	biological regulation;cellular component organization;cellular membrane organization;cellular process;endocytosis;establishment of localization;immune system process;macromolecule metabolic process;membrane invagination;membrane organization;metabolic process;primary metabolic process;protein metabolic process;response to stimulus;response to stress;transport;vesicle-mediated transport	cell part;extracellular organelle;extracellular region;membrane;organelle;plasma membrane;vesicle		2	2	2	24.8	24.8	24.8	12.781	0	10.037	753050000	11	24.4611	1.18235	P01602	P01602	Ig kappa chain V-I region HK102	IGKV1-5	264
0.617851	0.403042	-1.83611	1.03004	0.428889	-1.29284	-1.26807	0.162945	1.12308	-1.3184	0.506496	-1.57614	0.260682	0.767233	0.670904	1.16098	0.376871	-0.015233	0.813288	0.682375	-1.74316	0.740208	-0.694936				activation of immune response;biological regulation;cellular component organization;cellular component organization or biogenesis;cellular membrane organization;cellular process;complement activation;complement activation, classical pathway;defense response;endocytosis;establishment of localization;humoral immune response;immune effector process;immune response;immune system process;innate immune…	antigen binding;binding	cell part;extracellular membrane-bounded organelle;extracellular organelle;extracellular region;extracellular region part;extracellular space;extracellular vesicular exosome;membrane;membrane-bounded organelle;membrane-bounded vesicle;organelle;plasma membrane;vesicle	biological regulation;cellular component organization;cellular membrane organization;cellular process;endocytosis;establishment of localization;immune system process;macromolecule metabolic process;membrane invagination;membrane organization;metabolic process;primary metabolic process;protein metabolic process;response to stimulus;response to stress;transport;vesicle-mediated transport	cell part;extracellular organelle;extracellular region;extracellular space;membrane;organelle;plasma membrane;vesicle		4	4	2	46.6	46.6	26.7	12.557	0	67.783	15559000000	60	27.6361	2.4221	P01619	P01619	Ig kappa chain V-III region B6		265
-0.55613	-0.538663	0.88017	1.62533	-0.528765	-0.788442	-0.658169	0.683796	-0.862524	-1.0214	1.2051	-0.933875	-1.51763	1.40401	-0.519332	1.31336	-1.13619	-0.473491	1.03304	-0.819044	0.47176	1.50773	0.229365				activation of immune response;biological regulation;cellular component organization;cellular component organization or biogenesis;cellular membrane organization;cellular process;complement activation;complement activation, classical pathway;defense response;endocytosis;establishment of localization;humoral immune response;immune effector process;immune response;immune system process;innate immune…	antigen binding;binding	blood microparticle;cell part;extracellular region;extracellular region part;membrane;plasma membrane	biological regulation;cellular component organization;cellular membrane organization;cellular process;endocytosis;establishment of localization;immune system process;macromolecule metabolic process;membrane invagination;membrane organization;metabolic process;primary metabolic process;protein metabolic process;response to stimulus;response to stress;transport;vesicle-mediated transport	cell part;extracellular region;membrane;plasma membrane		3	3	1	32.2	32.2	7.8	12.496	0	42.901	15519000000	30	26.4953	2.50836	P01624	P01624;A0A0C4DH90;A0A0C4DH55	Ig kappa chain V-III region POM	IGKV3OR2-268;IGKV3D-7	266
-0.203917	0.944654	-0.759917	-0.605817	0.378351	-0.570008	-1.09248	0.775685	0.312271	-1.6436	-0.75899	-0.61861	-0.269666	-0.834214	0.00131625	1.69123	0.154037	0.201788	-1.83685	1.88302	1.49696	0.271859	1.0829				activation of immune response;biological regulation;cellular component organization;cellular component organization or biogenesis;cellular membrane organization;cellular process;complement activation;complement activation, classical pathway;defense response;endocytosis;establishment of localization;humoral immune response;immune effector process;immune response;immune system process;innate immune…	antigen binding;binding	cell part;extracellular region;membrane;plasma membrane	biological regulation;cellular component organization;cellular membrane organization;cellular process;endocytosis;establishment of localization;immune system process;macromolecule metabolic process;membrane invagination;membrane organization;metabolic process;primary metabolic process;protein metabolic process;response to stimulus;response to stress;transport;vesicle-mediated transport	cell part;extracellular region;membrane;plasma membrane		3	3	2	26.5	26.5	17.1	12.659	0	17.226	602760000	12	24.6072	0.925266	P01742	P01742	Ig heavy chain V-I region EU		270
0.451006	0.352299	0.331223	1.40213	0.404361	-1.15097	-0.806676	-0.543658	0.720284	-1.65404	0.515921	-1.21923	0.28355	0.864926	0.738495	1.44285	0.694013	-1.2599	0.190846	0.184826	-0.850461	1.0728	-2.1646				activation of immune response;anatomical structure homeostasis;biological regulation;cellular component organization;cellular component organization or biogenesis;cellular membrane organization;cellular process;complement activation;complement activation, classical pathway;defense response;endocytosis;establishment of localization;homeostatic process;humoral immune response;immune effector proces…	antigen binding;binding	blood microparticle;cell part;extracellular membrane-bounded organelle;extracellular organelle;extracellular region;extracellular region part;extracellular space;extracellular vesicular exosome;membrane;membrane-bounded organelle;membrane-bounded vesicle;organelle;plasma membrane;vesicle	biological regulation;cellular component organization;cellular membrane organization;cellular process;endocytosis;establishment of localization;homeostatic process;immune system process;macromolecule metabolic process;membrane invagination;membrane organization;metabolic process;primary metabolic process;protein metabolic process;response to stimulus;response to stress;transport;vesicle-mediated …	cell part;extracellular organelle;extracellular region;extracellular space;membrane;organelle;plasma membrane;vesicle		8	8	8	82.2	82.2	82.2	11.765	0	301.23	108280000000	338	30.7396	1.54203	P01834	P01834	Ig kappa chain C region	IGKC	272
0.563403	0.437768	0.499453	1.30185	0.51604	-0.954045	-0.651767	-0.456971	0.749583	-1.60223	0.430789	-1.9933	0.34906	1.10548	0.749976	1.00932	0.720723	-0.981999	0.294495	0.129243	-0.696916	0.705543	-2.22551				activation of immune response;biological regulation;complement activation;complement activation, classical pathway;defense response;humoral immune response;immune effector process;immune response;immune system process;innate immune response;macromolecule metabolic process;metabolic process;positive regulation of biological process;positive regulation of immune response;positive regulation of immu…	antigen binding;binding	blood microparticle;extracellular membrane-bounded organelle;extracellular organelle;extracellular region;extracellular region part;extracellular space;extracellular vesicular exosome;membrane-bounded organelle;membrane-bounded vesicle;organelle;vesicle	biological regulation;immune system process;macromolecule metabolic process;metabolic process;primary metabolic process;protein metabolic process;response to stimulus;response to stress	extracellular organelle;extracellular region;extracellular space;organelle;vesicle		16	16	7	62.7	62.7	35.8	36.105	0	323.31	438470000000	374	33.0215	1.52706	P01857	P01857	Ig gamma-1 chain C region	IGHG1	273
1.21534	0.732181	0.481256	1.10593	0.41781	-0.318357	-1.8771	0.012127	0.956816	-0.851861	0.647081	-0.825217	0.319893	0.548207	0.194176	1.16378	0.661198	-0.318832	-1.46517	-0.0920505	-2.31632	0.819694	-1.21059				activation of immune response;biological regulation;complement activation;complement activation, classical pathway;defense response;humoral immune response;immune effector process;immune response;immune system process;innate immune response;macromolecule metabolic process;metabolic process;positive regulation of biological process;positive regulation of immune response;positive regulation of immu…	antigen binding;binding	blood microparticle;extracellular membrane-bounded organelle;extracellular organelle;extracellular region;extracellular region part;extracellular space;extracellular vesicular exosome;membrane-bounded organelle;membrane-bounded vesicle;organelle;vesicle	biological regulation;immune system process;macromolecule metabolic process;metabolic process;primary metabolic process;protein metabolic process;response to stimulus;response to stress	extracellular organelle;extracellular region;extracellular space;organelle;vesicle		11	4	4	40.5	15.3	15.3	35.9	0	121.45	23637000000	79	28.3441	2.15672	P01859	P01859	Ig gamma-2 chain C region	IGHG2	274
0.188362	0.571505	0.150642	1.0228	0.406912	-0.785037	-0.854537	-0.372052	0.892051	-0.76713	0.338877	-2.25744	0.64773	1.45174	0.320914	0.685776	0.502391	-2.38608	0.716621	0.613249	-0.224846	0.560045	-1.4225				activation of immune response;anatomical structure homeostasis;biological regulation;complement activation;complement activation, classical pathway;defense response;homeostatic process;humoral immune response;immune effector process;immune response;immune system process;innate immune response;macromolecule metabolic process;metabolic process;positive regulation of biological process;positive regu…	antigen binding;binding	blood microparticle;extracellular membrane-bounded organelle;extracellular organelle;extracellular region;extracellular region part;extracellular space;extracellular vesicular exosome;membrane-bounded organelle;membrane-bounded vesicle;organelle;vesicle	biological regulation;homeostatic process;immune system process;macromolecule metabolic process;metabolic process;primary metabolic process;protein metabolic process;response to stimulus;response to stress	extracellular organelle;extracellular region;extracellular space;organelle;vesicle		15	8	6	53.1	37.7	30.2	41.287	0	104.61	43031000000	153	29.2259	2.17702	P01860	P01860	Ig gamma-3 chain C region	IGHG3	275
0.947056	-1.10191	0.729067	1.01319	0.397647	-1.59271	-0.0582881	-1.11376	0.611856	-1.24344	0.711921	-1.19168	0.713713	0.538105	0.902866	1.28908	0.983907	-0.769974	-1.85184	-0.240158	0.00924988	1.19988	-0.883781				activation of immune response;biological regulation;complement activation;complement activation, classical pathway;defense response;humoral immune response;immune effector process;immune response;immune system process;innate immune response;macromolecule metabolic process;metabolic process;positive regulation of biological process;positive regulation of immune response;positive regulation of immu…	antigen binding;binding	blood microparticle;extracellular membrane-bounded organelle;extracellular organelle;extracellular region;extracellular region part;extracellular space;extracellular vesicular exosome;membrane-bounded organelle;membrane-bounded vesicle;organelle;vesicle	biological regulation;immune system process;macromolecule metabolic process;metabolic process;primary metabolic process;protein metabolic process;response to stimulus;response to stress	extracellular organelle;extracellular region;extracellular space;organelle;vesicle		11	5	4	42.5	21.1	16.8	35.94	0	28.473	25107000000	52	27.6381	2.72628	P01861	P01861	Ig gamma-4 chain C region	IGHG4	276
-0.158843	0.124824	0.394569	1.81209	0.232194	-0.189613	-1.28593	-0.503455	1.62734	-1.17121	-0.518299	-1.39198	0.0215537	-0.594513	0.603505	1.71057	1.12121	-0.881892	0.376384	-0.425655	0.256589	0.753852	-1.91329				adaptive immune response;antibacterial humoral response;antimicrobial humoral response;defense response;defense response to bacterium;defense response to Gram-negative bacterium;humoral immune response;immune response;immune system process;innate immune response;multi-organism process;response to bacterium;response to biotic stimulus;response to other organism;response to stimulus;response to str…	antigen binding;binding	blood microparticle;cell part;cell surface;extracellular membrane-bounded organelle;extracellular organelle;extracellular region part;extracellular space;extracellular vesicular exosome;hexameric IgM immunoglobulin complex;IgM immunoglobulin complex;IgM immunoglobulin complex, circulating;immunoglobulin complex;immunoglobulin complex, circulating;integral to membrane;intrinsic to membrane;macromo…	immune system process;multi-organism process;response to biotic stimulus;response to stimulus;response to stress	cell part;cell surface;extracellular organelle;extracellular space;immunoglobulin complex;macromolecular complex;membrane;organelle;plasma membrane;protein complex;vesicle		18	18	18	40	40	40	49.439	0	155.06	54586000000	217	29.5868	1.68643	P01871	P01871	Ig mu chain C region	IGHM	277
0.817831	0.282852	0.208303	0.919171	0.506528	-1.17117	-0.411719	0.125583	0.431495	-2.98989	0.174525	-0.185716	0.296504	0.582915	0.405834	1.03385	0.601862	-0.71956	0.398747	0.342169	-0.119281	0.87097	-2.4018				anatomical structure homeostasis;antibacterial humoral response;antimicrobial humoral response;biological regulation;cellular component organization;cellular component organization or biogenesis;cellular macromolecule metabolic process;cellular membrane organization;cellular metabolic process;cellular process;cellular protein metabolic process;defense response;defense response to bacterium;endocy…	antigen binding;binding	blood microparticle;dimeric IgA immunoglobulin complex;extracellular membrane-bounded organelle;extracellular organelle;extracellular region;extracellular region part;extracellular space;extracellular vesicular exosome;IgA immunoglobulin complex;IgA immunoglobulin complex, circulating;immunoglobulin complex;immunoglobulin complex, circulating;macromolecular complex;membrane-bounded organelle;memb…	biological regulation;cellular component organization;cellular membrane organization;cellular metabolic process;cellular process;endocytosis;establishment of localization;homeostatic process;immune system process;macromolecule metabolic process;macromolecule modification;membrane invagination;membrane organization;metabolic process;multicellular organismal process;multi-organism process;primary m…	extracellular organelle;extracellular region;extracellular space;immunoglobulin complex;macromolecular complex;organelle;protein complex;vesicle		11	11	6	30.9	30.9	21	37.654	0	119.1	68522000000	162	29.9925	2.35927	P01876	P01876	Ig alpha-1 chain C region	IGHA1	278
-1.28617	-1.04326	-1.3808	-0.436156	1.36008	1.23265	-1.55311	0.0582384	1.66043	-0.695145	-0.665358	-0.357028	1.08887	-0.224431	-0.217803	-0.923001	1.05563	-1.16412	0.811435	0.305043	0.830185	0.366917	1.1769				antigen processing and presentation;antigen processing and presentation of exogenous antigen;antigen processing and presentation of exogenous peptide antigen;antigen processing and presentation of exogenous peptide antigen via MHC class I;antigen processing and presentation of exogenous peptide antigen via MHC class I, TAP-dependent;antigen processing and presentation of exogenous peptide antigen…	antigen binding;binding;peptide antigen binding;peptide binding;protein binding;receptor binding	cell part;cell surface;coated vesicle membrane;cytoplasmic part;cytoplasmic vesicle membrane;cytoplasmic vesicle part;early endosome membrane;endocytic vesicle membrane;endoplasmic reticulum;endoplasmic reticulum part;endosomal part;endosome membrane;ER to Golgi transport vesicle membrane;extracellular membrane-bounded organelle;extracellular organelle;extracellular region part;extracellular vesi…	biological regulation;cellular process;immune system process;response to chemical stimulus;response to stimulus;signal transduction;viral reproduction	cell part;cell surface;endoplasmic reticulum;extracellular organelle;Golgi apparatus;intracellular membrane-bounded organelle;intracellular organelle;macromolecular complex;membrane;MHC protein complex;organelle;plasma membrane;protein complex;vesicle	Allograft rejection;Antigen processing and presentation;Autoimmune thyroid disease;Cell adhesion molecules (CAMs);Endocytosis;Graft-versus-host disease;Natural killer cell mediated cytotoxicity;Phagosome;Type I diabetes mellitus;Viral myocarditis	3	2	2	13	9.4	9.4	40.46	0	60.799	396620000	7	24.4613	0.837178	P01889	P01889	HLA class I histocompatibility antigen, B-7 alpha chain	HLA-B	280
-0.626671	-1.20609	0.606567	0.46533	0.883546	0.46844	-0.516572	0.981215	0.92283	-1.04689	-0.583707	-1.76562	-1.34999	-1.51792	-0.0208598	0.500687	0.357494	0.401267	1.08226	1.58872	0.115603	1.45752	-1.19716				biological regulation;blood coagulation;coagulation;hemostasis;multicellular organismal process;regulation of biological quality;regulation of body fluid levels	binding;cation binding;heme binding;ion binding;iron ion binding;metal ion binding;oxygen binding;oxygen transporter activity;substrate-specific transporter activity;tetrapyrrole binding;transition metal ion binding;transporter activity	blood microparticle;cell part;cytoplasmic part;cytosol;cytosolic part;extracellular region part;hemoglobin complex;intracellular part;macromolecular complex;protein complex	biological regulation;coagulation;multicellular organismal process;regulation of body fluid levels	cell part;cytosol;macromolecular complex;protein complex	African trypanosomiasis;Malaria	13	6	6	92.5	59.2	59.2	16.055	0	55.403	27679000000	81	29.2818	1.05156	P02042	P02042	Hemoglobin subunit delta	HBD	282
-0.331178	-0.607627	-0.761837	-0.928017	-0.773157	-1.22015	0.90489	1.29278	1.63616	-0.959809	1.78413	0.0946502	-0.471568	-0.645704	-0.975077	0.207546	-0.399803	-0.286945	-0.375283	-0.409009	1.12681	2.28566	-0.18746				anatomical structure development;brown fat cell differentiation;cell differentiation;cellular developmental process;cellular process;developmental process;enucleate erythrocyte differentiation;erythrocyte differentiation;fat cell differentiation;heart development;multicellular organismal process;muscle contraction;muscle system process;myeloid cell differentiation;organ development;response to ch…	binding;cation binding;heme binding;ion binding;iron ion binding;metal ion binding;oxygen binding;oxygen transporter activity;substrate-specific transporter activity;tetrapyrrole binding;transition metal ion binding;transporter activity	extracellular membrane-bounded organelle;extracellular organelle;extracellular region part;extracellular vesicular exosome;membrane-bounded organelle;membrane-bounded vesicle;organelle;vesicle	anatomical structure development;cell differentiation;cellular process;developmental process;multicellular organismal process;muscle contraction;response to chemical stimulus;response to endogenous stimulus;response to oxidative stress;response to stimulus;response to stress	extracellular organelle;organelle;vesicle		5	5	5	36.4	36.4	36.4	17.184	0	57.775	6145900000	30	25.3392	2.30108	P02144	P02144	Myoglobin	MB	283
-1.15985	1.39875	-0.873106	0.995348	0.403409	1.30254	-1.10326	-0.143943	2.13461	0.967077	-1.01089	-0.943259	1.57814	-0.860052	-0.86771	-0.352169	0.893015	-0.469672	-0.311577	0.0213263	-0.787384	-0.774887	-0.0364593				anatomical structure development;anatomical structure formation involved in morphogenesis;anatomical structure morphogenesis;biological regulation;biomineral tissue development;biosynthetic process;blood coagulation;blood vessel development;bone trabecula formation;cartilage development;cartilage development involved in endochondral bone morphogenesis;cell activation;cell communication;cell diffe…	binding;cation binding;extracellular matrix structural constituent;growth factor binding;identical protein binding;ion binding;metal ion binding;platelet-derived growth factor binding;protein binding;structural molecule activity	cell part;collagen;collagen type I;cytoplasmic membrane-bounded vesicle;cytoplasmic part;cytoplasmic vesicle;endoplasmic reticulum lumen;endoplasmic reticulum part;extracellular matrix;extracellular matrix part;extracellular region;extracellular region part;extracellular space;fibrillar collagen;Golgi apparatus;intracellular membrane-bounded organelle;intracellular organelle;intracellular organel…	anatomical structure development;anatomical structure formation involved in morphogenesis;anatomical structure morphogenesis;biological regulation;biosynthetic process;cell activation;cell communication;cell differentiation;cell motility;cellular component assembly;cellular component disassembly;cellular component movement;cellular component organization;cellular localization;cellular membrane or…	cell part;cytoplasmic membrane-bounded vesicle;extracellular matrix;extracellular region;extracellular space;Golgi apparatus;intracellular membrane-bounded organelle;intracellular organelle;organelle;vesicle	Amoebiasis;ECM-receptor interaction;Focal adhesion;Protein digestion and absorption	14	14	14	11.1	11.1	11.1	138.94	0	106.66	6885100000	57	25.6787	2.18631	P02452	P02452	Collagen alpha-1(I) chain	COL1A1	284
-1.25761	-0.711477	-0.688112	-0.505885	0.327697	-1.39144	0.957504	1.23152	0.300143	1.19812	0.454647	1.60725	-0.877917	-0.392398	-0.444046	-1.28516	-1.47929	-1.05841	0.35025	0.646975	0.835017	0.504843	1.67778				anatomical structure development;anatomical structure formation involved in morphogenesis;anatomical structure homeostasis;anatomical structure morphogenesis;axon guidance;biological adhesion;biological regulation;cartilage condensation;cartilage development;cartilage development involved in endochondral bone morphogenesis;cell adhesion;cell differentiation;cell-cell adhesion;cellular component d…	binding;cation binding;extracellular matrix structural constituent;extracellular matrix structural constituent conferring tensile strength;growth factor binding;identical protein binding;ion binding;metal ion binding;platelet-derived growth factor binding;protein binding;structural molecule activity	basement membrane;cell part;collagen;collagen type II;cytoplasmic part;endoplasmic reticulum lumen;endoplasmic reticulum part;extracellular matrix;extracellular matrix part;extracellular region;extracellular region part;extracellular space;fibrillar collagen;intracellular organelle lumen;intracellular organelle part;intracellular part;membrane-enclosed lumen;organelle lumen;organelle part	anatomical structure development;anatomical structure formation involved in morphogenesis;anatomical structure morphogenesis;biological adhesion;biological regulation;cell adhesion;cell differentiation;cellular component disassembly;cellular component organization;cellular metabolic process;cellular process;developmental process;extracellular matrix organization;extracellular structure organizati…	cell part;extracellular matrix;extracellular region;extracellular space	Amoebiasis;ECM-receptor interaction;Focal adhesion;Protein digestion and absorption	28	28	27	19.8	19.8	19	141.78	0	323.31	445730000000	886	33.0529	1.95461	P02458	P02458	Collagen alpha-1(II) chain;Collagen alpha-1(II) chain;Chondrocalcin	COL2A1	285
0.0467193	-1.28514	-0.304208	-1.19144	1.35565	2.2435	2.27597	-0.33335	-0.175146	-0.858569	0.206542	-0.678392	0.447469	-0.0752746	0.283488	-1.39783	0.57105	-0.100692	-1.35545	0.609137	-0.720188	0.254966	0.181198				aging;anatomical structure development;apoptosis;apoptosis involved in morphogenesis;biological regulation;cell death;cellular component assembly;cellular component assembly at cellular level;cellular component organization;cellular component organization at cellular level;cellular component organization or biogenesis;cellular component organization or biogenesis at cellular level;cellular develo…	binding;cation binding;identical protein binding;ion binding;metal ion binding;protein binding;protein dimerization activity;protein homodimerization activity;structural constituent of eye lens;structural molecule activity;unfolded protein binding	actin filament bundle;cell part;cell surface;contractile fiber part;cytoplasm;cytoplasmic part;cytoskeletal part;cytoskeleton;cytosol;extracellular membrane-bounded organelle;extracellular organelle;extracellular region part;extracellular vesicular exosome;Golgi apparatus;intracellular membrane-bounded organelle;intracellular non-membrane-bounded organelle;intracellular organelle;intracellular or…	aging;anatomical structure development;biological regulation;cell death;cellular component assembly;cellular component organization;cellular macromolecular complex assembly;cellular metabolic process;cellular process;cytoskeleton organization;death;developmental process;macromolecular complex assembly;macromolecule metabolic process;metabolic process;multicellular organismal process;muscle contra…	cell part;cell surface;cytoplasm;cytoskeleton;cytosol;extracellular organelle;Golgi apparatus;intracellular membrane-bounded organelle;intracellular non-membrane-bounded organelle;intracellular organelle;membrane;mitochondrion;nucleus;organelle;plasma membrane;vesicle	Protein processing in endoplasmic reticulum	4	4	4	24.6	24.6	24.6	20.159	0	20.728	2006800000	15	25.0564	1.45414	P02511	P02511	Alpha-crystallin B chain	CRYAB	287
-0.3442	1.27737	-1.29411	0.379508	0.104287	1.51392	0.99382	-0.0238744	0.00226735	0.23979	-1.01563	-0.0580425	1.24326	-1.20793	-1.06727	0.148839	2.32419	-1.08465	0.184894	-0.138052	0.25555	-1.55069	-0.883258				anatomical structure development;apoptosis;biological regulation;cardiac cell development;cardiac muscle cell development;cell cycle;cell cycle process;cell death;cell development;cellular component disassembly;cellular component disassembly at cellular level;cellular component disassembly involved in apoptosis;cellular component organization;cellular component organization at cellular level;cell…	structural molecule activity	cell part;cytoplasm;cytoplasmic part;cytoskeletal part;cytosol;envelope;intermediate filament;intracellular membrane-bounded organelle;intracellular organelle;intracellular organelle part;intracellular part;lamin filament;macromolecular complex;membrane;membrane-bounded organelle;nuclear body;nuclear envelope;nuclear lamina;nuclear membrane;nuclear part;nuclear speck;nucleoplasm;nucleoplasm part;…	anatomical structure development;biological regulation;cell cycle;cell death;cell development;cellular component disassembly;cellular component organization;cellular localization;cellular membrane organization;cellular metabolic process;cellular process;cytoskeleton organization;death;developmental process;establishment of localization;establishment or maintenance of cell polarity;localization;ma…	cell part;cytoplasm;cytosol;intracellular membrane-bounded organelle;intracellular organelle;macromolecular complex;membrane;nuclear envelope;nucleoplasm;nucleus;organelle;protein complex	Arrhythmogenic right ventricular cardiomyopathy (ARVC);Dilated cardiomyopathy;Hypertrophic cardiomyopathy (HCM)	49	49	48	65.7	65.7	64.5	74.139	0	323.31	113700000000	245	27.6756	2.85047	P02545	P02545	Prelamin-A/C;Lamin-A/C	LMNA	288
-0.473992	0.204174	-0.703195	1.39732	1.3883	1.78834	-1.83345	-0.318078	0.542844	-1.24944	-0.453526	-0.160088	0.00358036	-0.953029	-1.05253	0.715326	1.71333	-1.32633	0.350455	0.513965	-0.731869	0.681453	-0.0435467				actin cytoskeleton organization;actin filament capping;actin filament organization;actin filament-based process;anatomical structure development;axon guidance;biological regulation;biosynthetic process;cellular biosynthetic process;cellular component organization;cellular component organization at cellular level;cellular component organization or biogenesis;cellular component organization or biog…	actin binding;actin filament binding;binding;calcium ion binding;cation binding;cytoskeletal protein binding;ion binding;metal ion binding;protein binding;structural constituent of cytoskeleton;structural molecule activity	actin cytoskeleton;cell cortex part;cell part;cuticular plate;cytoplasmic part;cytoskeletal part;cytoskeleton;cytosol;intracellular non-membrane-bounded organelle;intracellular organelle;intracellular organelle part;intracellular part;intrinsic to internal side of plasma membrane;intrinsic to membrane;intrinsic to plasma membrane;membrane part;non-membrane-bounded organelle;organelle;organelle pa…	anatomical structure development;biological regulation;biosynthetic process;cellular component organization;cellular membrane organization;cellular metabolic process;cellular nitrogen compound metabolic process;cellular process;cofactor metabolic process;cytoskeleton organization;developmental process;heterocycle metabolic process;homeostatic process;immune system process;locomotion;membrane orga…	cell part;cytoskeleton;cytosol;intracellular non-membrane-bounded organelle;intracellular organelle;organelle		59	59	59	29.6	29.6	29.6	280.01	0	321.25	14853000000	204	26.7381	2.10651	P02549	P02549	Spectrin alpha chain, erythrocytic 1	SPTA1	289
0.659638	1.25131	0.27448	0.782599	0.433118	-1.06285	-0.569349	0.2277	0.719473	-1.30013	-1.22997	-1.49947	1.17009	0.694855	-0.0414003	0.695104	1.69554	-0.519228	0.0018121	0.257864	-0.246073	0.0618381	-2.45697				adrenal gland development;alcohol metabolic process;amine metabolic process;anatomical structure development;anatomical structure morphogenesis;axon regeneration;axonogenesis;biological regulation;biosynthetic process;blood coagulation;blood vessel endothelial cell migration;C21-steroid hormone metabolic process;cell activation;cell migration;cell motility;cell part morphogenesis;cell projection …	alcohol binding;amine binding;apolipoprotein A-I receptor binding;apolipoprotein receptor binding;beta-amyloid binding;binding;cation binding;chemorepellent activity;cholesterol binding;cholesterol transporter activity;enzyme activator activity;enzyme binding;enzyme inhibitor activity;enzyme regulator activity;high-density lipoprotein particle binding;high-density lipoprotein particle receptor bi…	blood microparticle;cell part;cell surface;chylomicron;cytoplasmic membrane-bounded vesicle;cytoplasmic membrane-bounded vesicle lumen;cytoplasmic part;cytoplasmic vesicle;cytoplasmic vesicle part;cytosol;discoidal high-density lipoprotein particle;early endosome;endocytic vesicle;endocytic vesicle lumen;endoplasmic reticulum lumen;endoplasmic reticulum part;endosome;extracellular membrane-bounde…	alcohol metabolic process;amine metabolic process;anatomical structure development;anatomical structure morphogenesis;biological regulation;biosynthetic process;cell activation;cell motility;cell proliferation;cellular component assembly;cellular component morphogenesis;cellular component movement;cellular component organization;cellular lipid metabolic process;cellular membrane organization;cell…	cell part;cell surface;cytoplasmic membrane-bounded vesicle;cytosol;endosome;extracellular organelle;extracellular region;extracellular space;intracellular membrane-bounded organelle;intracellular organelle;macromolecular complex;membrane;nucleus;organelle;plasma membrane;vesicle	African trypanosomiasis;Fat digestion and absorption;PPAR signaling pathway;Vitamin digestion and absorption	34	34	34	77.5	77.5	77.5	30.777	0	323.31	259260000000	422	30.8461	2.33371	P02647	P02647	Apolipoprotein A-I;Proapolipoprotein A-I;Truncated apolipoprotein A-I	APOA1	290
0.822391	0.824811	-1.22915	1.46575	0.478928	-0.263648	-0.872184	-0.279265	-0.571743	-0.655222	-1.37009	-1.84436	1.03059	0.315052	-1.37817	1.5367	1.15903	-0.908246	0.945702	0.933813	0.191283	-0.592039	0.260067				acylglycerol catabolic process;acylglycerol metabolic process;aging;alcohol metabolic process;alpha-amino-3-hydroxy-5-methyl-4-isoxazole propionate receptor clustering;anatomical structure morphogenesis;artery morphogenesis;axon regeneration;axonogenesis;biological regulation;biosynthetic process;blood vessel morphogenesis;calcium ion homeostasis;carboxylic acid transport;catabolic process;cation…	antioxidant activity;beta-amyloid binding;binding;carbohydrate binding;cation binding;cholesterol binding;cholesterol transporter activity;cytoskeletal protein binding;enzyme activator activity;enzyme regulator activity;glycosaminoglycan binding;heparin binding;hydroxyapatite binding;identical protein binding;ion binding;lipid binding;lipid transporter activity;lipoprotein particle binding;lipopr…	blood microparticle;cell body;cell part;cell projection;chylomicron;cytoplasm;cytoplasmic membrane-bounded vesicle lumen;cytoplasmic part;cytoplasmic vesicle part;cytoskeletal part;dendrite;discoidal high-density lipoprotein particle;early endosome;endocytic vesicle lumen;endoplasmic reticulum;endosome;envelope;extracellular matrix;extracellular membrane-bounded organelle;extracellular organelle;…	aging;alcohol metabolic process;anatomical structure morphogenesis;biological regulation;biosynthetic process;catabolic process;cell communication;cell differentiation;cell-cell signaling;cellular component assembly;cellular component morphogenesis;cellular component organization;cellular homeostasis;cellular ion homeostasis;cellular lipid metabolic process;cellular localization;cellular membrane…	cell body;cell part;cell projection;cytoplasm;endoplasmic reticulum;endosome;extracellular matrix;extracellular organelle;extracellular region;extracellular space;Golgi apparatus;intracellular membrane-bounded organelle;intracellular organelle;lysosome;macromolecular complex;membrane;neuron projection;neuronal cell body;nuclear envelope;nucleus;organelle;plasma membrane;protein complex;vacuole;ve…	Alzheimer's disease	22	22	22	62.1	62.1	62.1	36.154	0	227.89	28070000000	176	28.0694	2.26538	P02649	P02649	Apolipoprotein E	APOE	291
-0.78679	1.50424	-0.734651	-0.137558	-0.516022	-0.704935	-0.590494	0.0613074	-0.71419	-0.762314	-0.0769676	-0.414253	2.06511	1.55266	-0.22328	-0.729828	2.71811	0.0426617	-0.473954	-0.690473	-0.281961	-0.661807	0.555382				acute inflammatory response;acylglycerol catabolic process;acylglycerol metabolic process;alcohol metabolic process;amine metabolic process;anatomical structure morphogenesis;biological regulation;biosynthetic process;catabolic process;cellular amine metabolic process;cellular biogenic amine metabolic process;cellular biosynthetic process;cellular catabolic process;cellular component assembly;cel…	alcohol binding;amine binding;apolipoprotein receptor binding;binding;cation binding;cholesterol binding;cholesterol transporter activity;enzyme activator activity;enzyme inhibitor activity;enzyme regulator activity;high-density lipoprotein particle binding;high-density lipoprotein particle receptor binding;identical protein binding;ion binding;lipase inhibitor activity;lipid binding;lipid transp…	blood microparticle;cell part;chylomicron;cytoplasmic part;cytosol;early endosome;endoplasmic reticulum lumen;endoplasmic reticulum part;endosome;extracellular membrane-bounded organelle;extracellular organelle;extracellular region;extracellular region part;extracellular vesicular exosome;high-density lipoprotein particle;intracellular membrane-bounded organelle;intracellular organelle;intracellu…	alcohol metabolic process;amine metabolic process;anatomical structure morphogenesis;biological regulation;biosynthetic process;catabolic process;cellular component assembly;cellular component organization;cellular lipid metabolic process;cellular metabolic process;cellular nitrogen compound metabolic process;cellular process;detection of stimulus;developmental process;establishment of localizati…	cell part;cytosol;endosome;extracellular organelle;extracellular region;intracellular membrane-bounded organelle;intracellular organelle;macromolecular complex;organelle;vesicle	PPAR signaling pathway	5	5	5	22	22	22	11.175	0	18.126	7826900000	24	24.8428	2.00036	P02652	P02652	Apolipoprotein A-II;Proapolipoprotein A-II;Truncated apolipoprotein A-II	APOA2	292
1.29788	1.66795	-1.08955	-1.09793	1.32965	0.27426	-0.919492	-1.14531	1.24105	-0.542557	-0.537546	-1.04016	1.49954	0.97532	-0.469076	-0.616372	1.4992	-0.548878	-0.745733	0.0547657	-1.01143	-0.0641822	-0.0114032				acylglycerol metabolic process;alcohol metabolic process;biological regulation;cellular component assembly;cellular component organization;cellular component organization or biogenesis;cellular lipid metabolic process;cellular macromolecule metabolic process;cellular metabolic process;cellular process;cholesterol efflux;cholesterol metabolic process;cholesterol transport;chylomicron remnant clear…	alcohol binding;amine binding;binding;carboxylic acid binding;cation binding;enzyme activator activity;enzyme inhibitor activity;enzyme regulator activity;fatty acid binding;ion binding;lipase inhibitor activity;lipid binding;monocarboxylic acid binding;phosphatidylcholine binding;phosphatidylcholine-sterol O-acyltransferase activator activity;phospholipase inhibitor activity;phospholipid binding…	cell part;chylomicron;cytoplasmic part;endoplasmic reticulum;extracellular membrane-bounded organelle;extracellular organelle;extracellular region part;extracellular vesicular exosome;high-density lipoprotein particle;intracellular membrane-bounded organelle;intracellular organelle;intracellular part;macromolecular complex;membrane-bounded organelle;membrane-bounded vesicle;organelle;plasma lipop…	alcohol metabolic process;biological regulation;cellular component assembly;cellular component organization;cellular lipid metabolic process;cellular metabolic process;cellular process;establishment of localization;glycerol ether metabolic process;lipid metabolic process;lipid transport;macromolecular complex assembly;macromolecule metabolic process;metabolic process;multicellular organismal proc…	cell part;endoplasmic reticulum;extracellular organelle;intracellular membrane-bounded organelle;intracellular organelle;macromolecular complex;organelle;vesicle		5	5	5	37.3	37.3	37.3	9.3318	0	13.915	6958900000	30	25.707	2.17416	P02654	P02654	Apolipoprotein C-I;Truncated apolipoprotein C-I	APOC1	293
0.870581	0.825081	0.107576	1.39066	0.998283	-0.106428	-1.08235	-0.896227	1.16938	-1.83168	-0.918575	-2.0561	0.871292	0.696713	0.276918	1.03907	0.796125	0.11362	0.259498	-0.570843	0.155815	-0.778894	-1.32952				antibacterial humoral response;antimicrobial humoral response;biological adhesion;biological regulation;blood coagulation;blood coagulation, common pathway;cell activation;cell adhesion;cell-cell adhesion;cell-matrix adhesion;cell-substrate adhesion;cellular component assembly;cellular component assembly at cellular level;cellular component organization;cellular component organization at cellular…	structural molecule activity	blood microparticle;cell cortex;cell part;cell surface;cytoplasmic membrane-bounded vesicle;cytoplasmic membrane-bounded vesicle lumen;cytoplasmic part;cytoplasmic vesicle;cytoplasmic vesicle part;external side of plasma membrane;extracellular membrane-bounded organelle;extracellular organelle;extracellular region;extracellular region part;extracellular space;extracellular vesicular exosome;fibri…	biological adhesion;biological regulation;cell activation;cell adhesion;cellular component assembly;cellular component organization;cellular macromolecular complex assembly;cellular process;coagulation;establishment of localization;exocytosis;extracellular matrix organization;extracellular structure organization;immune system process;macromolecular complex assembly;macromolecule metabolic process…	cell cortex;cell part;cell surface;cytoplasmic membrane-bounded vesicle;extracellular organelle;extracellular region;extracellular space;intracellular membrane-bounded organelle;intracellular organelle;macromolecular complex;membrane;organelle;plasma membrane;protein complex;vesicle	Complement and coagulation cascades	39	39	39	44.3	44.3	44.3	94.972	0	323.31	204890000000	408	30.4391	3.11271	P02671	P02671	Fibrinogen alpha chain;Fibrinopeptide A;Fibrinogen alpha chain	FGA	295
0.884345	0.84576	0.116828	1.37359	0.902754	0.174239	-0.975311	-1.09974	1.01349	-1.8721	-0.886964	-2.17251	0.772051	0.660727	0.286662	1.20181	0.918706	-0.0593693	-0.00158758	-0.534455	0.307398	-0.773226	-1.08308				antibacterial humoral response;antimicrobial humoral response;biological adhesion;biological regulation;blood coagulation;cell activation;cell adhesion;cell-cell adhesion;cell-matrix adhesion;cell-substrate adhesion;cellular component assembly;cellular component assembly at cellular level;cellular component organization;cellular component organization at cellular level;cellular component organiza…	binding;chaperone binding;protein binding;structural molecule activity	blood microparticle;cell cortex;cell part;cell surface;cytoplasmic membrane-bounded vesicle;cytoplasmic membrane-bounded vesicle lumen;cytoplasmic part;cytoplasmic vesicle;cytoplasmic vesicle part;external side of plasma membrane;extracellular membrane-bounded organelle;extracellular organelle;extracellular region;extracellular region part;extracellular space;extracellular vesicular exosome;fibri…	biological adhesion;biological regulation;cell activation;cell adhesion;cellular component assembly;cellular component organization;cellular macromolecular complex assembly;cellular process;coagulation;establishment of localization;exocytosis;extracellular matrix organization;extracellular structure organization;immune system process;macromolecular complex assembly;multicellular organismal proces…	cell cortex;cell part;cell surface;cytoplasmic membrane-bounded vesicle;extracellular organelle;extracellular region;extracellular space;intracellular membrane-bounded organelle;intracellular organelle;macromolecular complex;membrane;organelle;plasma membrane;protein complex;vesicle	Complement and coagulation cascades	32	32	27	72.3	72.3	65.4	55.928	0	323.31	255170000000	424	30.6575	3.19806	P02675	P02675	Fibrinogen beta chain;Fibrinopeptide B;Fibrinogen beta chain	FGB	296
0.719512	0.809836	0.190122	1.24621	0.89845	0.192666	-1.25867	-0.989091	1.11659	-2.12011	-0.972926	-2.01788	0.814861	0.687185	0.404353	1.06383	0.845693	-0.0464468	0.204398	-0.323617	0.348362	-0.837332	-0.975984				biological adhesion;biological regulation;blood coagulation;cell activation;cell adhesion;cell-cell adhesion;cell-matrix adhesion;cell-substrate adhesion;cellular component assembly;cellular component assembly at cellular level;cellular component organization;cellular component organization at cellular level;cellular component organization or biogenesis;cellular component organization or biogenes…	binding;cation binding;cell adhesion molecule binding;ion binding;metal ion binding;protein binding;receptor binding;structural molecule activity	blood microparticle;cell cortex;cell part;cell surface;cytoplasmic membrane-bounded vesicle;cytoplasmic membrane-bounded vesicle lumen;cytoplasmic part;cytoplasmic vesicle;cytoplasmic vesicle part;external side of plasma membrane;extracellular membrane-bounded organelle;extracellular organelle;extracellular region;extracellular region part;extracellular space;extracellular vesicular exosome;fibri…	biological adhesion;biological regulation;cell activation;cell adhesion;cellular component assembly;cellular component organization;cellular macromolecular complex assembly;cellular process;coagulation;establishment of localization;exocytosis;extracellular matrix organization;extracellular structure organization;macromolecular complex assembly;multicellular organismal process;protein complex asse…	cell cortex;cell part;cell surface;cytoplasmic membrane-bounded vesicle;extracellular organelle;extracellular region;extracellular space;intracellular membrane-bounded organelle;intracellular organelle;macromolecular complex;membrane;organelle;plasma membrane;protein complex;vesicle	Complement and coagulation cascades;Staphylococcus aureus infection	24	24	24	57	57	57	51.511	0	323.31	275470000000	311	30.8403	3.33479	P02679	P02679	Fibrinogen gamma chain	FGG	297
0.427468	0.291362	0.11547	0.860434	0.446906	0.883835	-0.429531	0.26285	0.649129	-3.24595	-0.474475	-1.86507	0.198576	-0.237707	-0.00785647	0.773742	0.943288	0.0413763	0.680208	0.458625	-0.14223	0.826023	-1.45648				anion transport;bicarbonate transport;biological regulation;cation homeostasis;cellular cation homeostasis;cellular chemical homeostasis;cellular homeostasis;cellular ion homeostasis;cellular monovalent inorganic cation homeostasis;cellular process;chemical homeostasis;chloride transport;establishment of localization;homeostatic process;inorganic anion transport;ion homeostasis;ion transport;meta…	active transmembrane transporter activity;anion transmembrane transporter activity;anion:anion antiporter activity;ankyrin binding;antiporter activity;bicarbonate transmembrane transporter activity;binding;chloride transmembrane transporter activity;cytoskeletal protein binding;identical protein binding;inorganic anion exchanger activity;inorganic anion transmembrane transporter activity;ion tran…	basolateral plasma membrane;blood microparticle;cell cortex part;cell part;contractile fiber part;cortical cytoskeleton;cytoplasmic part;cytoskeleton;extracellular membrane-bounded organelle;extracellular organelle;extracellular region part;extracellular vesicular exosome;integral to membrane;integral to plasma membrane;intracellular non-membrane-bounded organelle;intracellular organelle;intracel…	biological regulation;cellular homeostasis;cellular ion homeostasis;cellular process;establishment of localization;homeostatic process;ion transport;metabolic process;small molecule metabolic process;transmembrane transport;transport	cell part;cytoskeleton;extracellular organelle;intracellular non-membrane-bounded organelle;intracellular organelle;membrane;organelle;plasma membrane;vesicle	Collecting duct acid secretion	25	25	25	33.6	33.6	33.6	101.79	0	323.31	70647000000	321	29.8175	2.31902	P02730	P02730	Band 3 anion transport protein	SLC4A1	299
0.738632	0.991774	0.242728	1.08344	1.15667	1.28792	-1.10379	-1.12372	0.234657	-1.47055	-1.05894	-0.896263	0.966049	0.901227	0.402604	0.620455	1.61468	-0.131359	-0.543207	-0.580937	-1.41225	-1.29996	-0.619859				acute inflammatory response;acute-phase response;biological regulation;cellular component assembly;cellular component assembly at cellular level;cellular component organization;cellular component organization at cellular level;cellular component organization or biogenesis;cellular component organization or biogenesis at cellular level;cellular macromolecular complex assembly;cellular macromolecul…	binding;calcium ion binding;carbohydrate binding;cation binding;complement binding;complement component C1q binding;ion binding;metal ion binding;opsonin binding;protein binding;unfolded protein binding;virion binding	blood microparticle;cell part;extracellular membrane-bounded organelle;extracellular organelle;extracellular region;extracellular region part;extracellular space;extracellular vesicular exosome;intracellular membrane-bounded organelle;intracellular organelle;intracellular part;macromolecular complex;membrane-bounded organelle;membrane-bounded vesicle;nucleus;organelle;protein complex;vesicle	biological regulation;cellular component assembly;cellular component organization;cellular macromolecular complex assembly;cellular metabolic process;cellular process;immune system process;macromolecular complex assembly;macromolecule metabolic process;metabolic process;primary metabolic process;protein complex assembly;protein folding;protein metabolic process;response to stimulus;response to st…	cell part;extracellular organelle;extracellular region;extracellular space;intracellular membrane-bounded organelle;intracellular organelle;macromolecular complex;nucleus;organelle;protein complex;vesicle		7	7	7	28.3	28.3	28.3	25.387	0	109.1	45734000000	79	27.4757	2.98623	P02743	P02743	Serum amyloid P-component;Serum amyloid P-component(1-203)	APCS	301
1.37263	1.04674	0.252466	-0.516929	1.70969	-0.930342	-0.567449	-0.702865	-0.468061	-1.2268	-1.11692	-1.08797	1.31018	1.91307	-0.510954	-0.191699	1.22175	-0.0417464	0.835602	-1.05632	-0.102808	-0.948019	-0.193237				activation of immune response;biological regulation;cell communication;cell-cell signaling;cellular process;complement activation;complement activation, classical pathway;defense response;humoral immune response;immune effector process;immune response;immune system process;innate immune response;macromolecule metabolic process;metabolic process;positive regulation of biological process;positive r…		collagen;complement component C1 complex;extracellular matrix part;extracellular membrane-bounded organelle;extracellular organelle;extracellular region;extracellular region part;extracellular vesicular exosome;macromolecular complex;membrane-bounded organelle;membrane-bounded vesicle;organelle;protein complex;vesicle	biological regulation;cell communication;cell-cell signaling;cellular process;immune system process;macromolecule metabolic process;metabolic process;primary metabolic process;protein metabolic process;response to stimulus;response to stress;signaling	extracellular organelle;extracellular region;macromolecular complex;organelle;protein complex;vesicle	Chagas disease (American trypanosomiasis);Complement and coagulation cascades;Prion diseases;Staphylococcus aureus infection;Systemic lupus erythematosus	3	3	3	8.6	8.6	8.6	26.016	0	10.067	6855700000	26	26.0907	1.9523	P02745	P02745	Complement C1q subcomponent subunit A	C1QA	302
0.634667	1.01792	-0.284967	1.14482	1.13046	0.614532	-0.628493	-1.6014	0.625404	-1.01738	-1.2848	-1.5621	0.952886	1.20491	0.0519718	1.02236	1.14706	0.0429887	0.382134	-0.490992	-1.44849	-1.30608	-0.347414				activation of immune response;anatomical structure development;biological regulation;complement activation;complement activation, classical pathway;defense response;developmental process;humoral immune response;immune effector process;immune response;immune system process;innate immune response;inner ear development;macromolecule metabolic process;metabolic process;positive regulation of biologic…		blood microparticle;collagen;complement component C1 complex;extracellular matrix part;extracellular membrane-bounded organelle;extracellular organelle;extracellular region;extracellular region part;extracellular vesicular exosome;macromolecular complex;membrane-bounded organelle;membrane-bounded vesicle;organelle;protein complex;vesicle	anatomical structure development;biological regulation;developmental process;immune system process;macromolecule metabolic process;metabolic process;primary metabolic process;protein metabolic process;response to stimulus;response to stress	extracellular organelle;extracellular region;macromolecular complex;organelle;protein complex;vesicle	Chagas disease (American trypanosomiasis);Complement and coagulation cascades;Prion diseases;Staphylococcus aureus infection;Systemic lupus erythematosus	7	7	7	26.5	26.5	26.5	26.721	0	70.202	37686000000	107	28.0959	2.7182	P02746	P02746	Complement C1q subcomponent subunit B	C1QB	303
0.75943	1.05553	-0.781547	1.12122	1.0986	0.754588	-1.41449	-0.697162	0.800653	-1.43089	-0.893153	-1.04345	1.16835	1.15667	0.375284	0.983832	1.26105	-0.561774	-1.02729	-1.04568	-1.13596	0.147729	-0.651533				activation of immune response;biological regulation;complement activation;complement activation, classical pathway;defense response;humoral immune response;immune effector process;immune response;immune system process;innate immune response;macromolecule metabolic process;metabolic process;negative regulation of biological process;negative regulation of cell differentiation;negative regulation of…		blood microparticle;collagen;extracellular matrix part;extracellular membrane-bounded organelle;extracellular organelle;extracellular region;extracellular region part;extracellular space;extracellular vesicular exosome;membrane-bounded organelle;membrane-bounded vesicle;organelle;vesicle	biological regulation;immune system process;macromolecule metabolic process;metabolic process;primary metabolic process;protein metabolic process;response to stimulus;response to stress	extracellular organelle;extracellular region;extracellular space;organelle;vesicle	Chagas disease (American trypanosomiasis);Complement and coagulation cascades;Prion diseases;Staphylococcus aureus infection;Systemic lupus erythematosus	6	6	6	26.1	26.1	26.1	25.773	0	59.714	24510000000	59	27.0374	3.02702	P02747	P02747	Complement C1q subcomponent subunit C	C1QC	304
-0.0507835	1.69661	0.210894	0.882865	0.873581	0.16316	-0.702318	-0.105038	-0.285416	-0.986771	-1.50401	-1.9548	1.79329	0.953247	0.501074	0.447925	1.67619	-0.856413	-0.732605	-0.696898	-0.553303	-0.142557	-0.627936				activation of immune response;biological regulation;cell killing;complement activation;complement activation, alternative pathway;complement activation, classical pathway;cytolysis by symbiont of host cells;cytolysis in other organism;cytolysis in other organism involved in symbiotic interaction;defense response;disruption by symbiont of host cells;disruption of cells of other organism involved i…		blood microparticle;cell part;cytoplasm;extracellular membrane-bounded organelle;extracellular organelle;extracellular region;extracellular region part;extracellular vesicular exosome;integral to membrane;integral to plasma membrane;intracellular part;intrinsic to membrane;intrinsic to plasma membrane;macromolecular complex;membrane;membrane attack complex;membrane part;membrane-bounded organelle…	biological regulation;cell killing;immune system process;interspecies interaction between organisms;killing of cells of other organism;macromolecule metabolic process;metabolic process;multi-organism process;primary metabolic process;protein metabolic process;response to stimulus;response to stress	cell part;cytoplasm;extracellular organelle;extracellular region;macromolecular complex;membrane;organelle;plasma membrane;protein complex;vesicle	Amoebiasis;Complement and coagulation cascades;Prion diseases;Systemic lupus erythematosus	15	15	15	23.8	23.8	23.8	63.173	0	138.46	43347000000	117	27.7016	2.49895	P02748	P02748	Complement component C9;Complement component C9a;Complement component C9b	C9	305
0.95959	1.36915	1.17838	-1.30172	-0.525118	-0.770149	-0.722461	-1.15733	-0.309445	-1.0788	-0.822046	-1.05135	1.23462	1.1272	1.37182	1.02297	1.23866	0.0591055	-0.635838	-1.02887	0.0157451	-0.984661	0.81055				acylglycerol metabolic process;acylglycerol transport;biological regulation;blood coagulation, intrinsic pathway;cellular lipid metabolic process;cellular metabolic process;cellular process;establishment of localization;glycerol ether metabolic process;glycerolipid metabolic process;lipid metabolic process;lipid transport;macromolecule metabolic process;metabolic process;negative regulation of an…	binding;carbohydrate binding;enzyme activator activity;enzyme regulator activity;glycoprotein binding;glycosaminoglycan binding;heparin binding;identical protein binding;lipase activator activity;lipid binding;lipoprotein lipase activator activity;pattern binding;phospholipid binding;polysaccharide binding;protein binding	cell part;cell surface;chylomicron;extracellular membrane-bounded organelle;extracellular organelle;extracellular region part;extracellular space;extracellular vesicular exosome;high-density lipoprotein particle;macromolecular complex;membrane-bounded organelle;membrane-bounded vesicle;organelle;plasma lipoprotein particle;protein-lipid complex;triglyceride-rich lipoprotein particle;very-low-dens…	biological regulation;cellular lipid metabolic process;cellular metabolic process;cellular process;establishment of localization;glycerol ether metabolic process;lipid metabolic process;lipid transport;macromolecule metabolic process;metabolic process;primary metabolic process;protein maturation;protein metabolic process;response to stimulus;small molecule metabolic process;transport	cell part;cell surface;extracellular organelle;extracellular space;macromolecular complex;organelle;vesicle		7	7	7	26.4	26.4	26.4	38.298	0	26.66	4412300000	35	25.4412	2.06173	P02749	P02749	Beta-2-glycoprotein 1	APOH	306
1.16083	0.574091	0.944355	0.902035	-0.0806755	-0.465458	-1.47467	-1.52935	-0.592753	-1.74223	0.0288627	-1.39945	0.601219	1.52429	1.37902	0.511378	-0.911745	1.30907	-0.0917028	-0.304671	0.577075	-0.0825053	-0.836996				acute inflammatory response;acute-phase response;anatomical structure formation involved in morphogenesis;anatomical structure morphogenesis;angiogenesis;biological adhesion;biological regulation;blood coagulation;calcium-independent cell-matrix adhesion;cell activation;cell adhesion;cell differentiation;cell junction assembly;cell junction organization;cell migration;cell morphogenesis;cell morp…	binding;carbohydrate binding;collagen binding;enzyme activator activity;enzyme binding;enzyme regulator activity;glycosaminoglycan binding;heparin binding;integrin binding;pattern binding;peptidase activator activity;peptidase regulator activity;polysaccharide binding;protease binding;protein binding;protein complex binding;receptor binding	apical plasma membrane;basal lamina;blood microparticle;cell part;cytoplasmic membrane-bounded vesicle lumen;cytoplasmic part;cytoplasmic vesicle part;endoplasmic reticulum-Golgi intermediate compartment;extracellular matrix;extracellular matrix part;extracellular membrane-bounded organelle;extracellular organelle;extracellular region;extracellular region part;extracellular space;extracellular ve…	anatomical structure formation involved in morphogenesis;anatomical structure morphogenesis;biological adhesion;biological regulation;cell activation;cell adhesion;cell differentiation;cell junction organization;cell morphogenesis;cell motility;cellular component assembly;cellular component disassembly;cellular component morphogenesis;cellular component movement;cellular component organization;ce…	cell part;extracellular matrix;extracellular organelle;extracellular region;extracellular space;intracellular membrane-bounded organelle;intracellular organelle;macromolecular complex;organelle;protein complex;vesicle	Amoebiasis;Bacterial invasion of epithelial cells;ECM-receptor interaction;Focal adhesion;Pathways in cancer;Regulation of actin cytoskeleton;Small cell lung cancer	129	129	129	54.8	54.8	54.8	272.32	0	323.31	5216800000000	4447	36.8127	1.33841	P02751	P02751	Fibronectin;Anastellin;Ugl-Y1;Ugl-Y2;Ugl-Y3	FN1	307
-0.602481	1.50033	1.32965	-1.09622	-0.178903	-0.398251	-1.08038	1.13538	-1.14809	-0.319184	1.92605	-0.022746	-0.977167	-0.220808	-0.326006	1.03186	-0.393075	2.01506	-1.06408	-0.594862	0.116412	-0.840619	0.208126				alcohol biosynthetic process;alcohol metabolic process;anatomical structure development;anatomical structure formation involved in morphogenesis;anatomical structure homeostasis;anatomical structure morphogenesis;apocarotenoid metabolic process;biological regulation;biosynthetic process;carbohydrate biosynthetic process;carbohydrate homeostasis;carbohydrate metabolic process;cardiac muscle tissue…	binding;isoprenoid binding;lipid binding;retinal binding;retinoid binding;retinol binding;retinol transporter activity;transmembrane transporter activity;transporter activity;vitamin binding;vitamin transporter activity	cell part;cytoplasmic part;cytosol;extracellular membrane-bounded organelle;extracellular organelle;extracellular region;extracellular region part;extracellular space;extracellular vesicular exosome;intracellular part;macromolecular complex;membrane-bounded organelle;membrane-bounded vesicle;organelle;protein complex;vesicle	alcohol metabolic process;anatomical structure development;anatomical structure formation involved in morphogenesis;anatomical structure morphogenesis;biological regulation;biosynthetic process;carbohydrate metabolic process;cellular aldehyde metabolic process;cellular lipid metabolic process;cellular metabolic process;cellular process;detection of stimulus;developmental process;establishment of …	cell part;cytosol;extracellular organelle;extracellular region;extracellular space;macromolecular complex;organelle;protein complex;vesicle		3	3	3	15.4	15.4	15.4	23.01	0	8.6297	2713100000	22	25.0963	1.71798	P02753	P02753	Retinol-binding protein 4;Plasma retinol-binding protein(1-182);Plasma retinol-binding protein(1-181);Plasma retinol-binding protein(1-179);Plasma retinol-binding protein(1-176)	RBP4	308
0.626079	0.988832	-1.48584	0.449536	1.26429	0.532041	0.535686	0.793975	-0.78531	0.843445	-0.129388	-1.99009	0.68706	1.02095	0.0622216	0.800932	1.27054	-1.33317	-1.58862	-0.532628	-1.1273	-0.253165	-0.65008				biological adhesion;biological regulation;catabolic process;cell adhesion;cellular catabolic process;cellular component organization;cellular component organization or biogenesis;cellular macromolecule metabolic process;cellular membrane organization;cellular metabolic process;cellular nitrogen compound catabolic process;cellular nitrogen compound metabolic process;cellular process;cellular prote…	binding;calcium channel inhibitor activity;calcium channel regulator activity;calcium oxalate binding;cation binding;channel inhibitor activity;channel regulator activity;endopeptidase inhibitor activity;endopeptidase regulator activity;enzyme inhibitor activity;enzyme regulator activity;heme binding;identical protein binding;IgA binding;immunoglobulin binding;ion binding;ion channel inhibitor ac…	blood microparticle;cell part;cell surface;extracellular membrane-bounded organelle;extracellular organelle;extracellular region;extracellular region part;extracellular space;extracellular vesicular exosome;intracellular membrane-bounded organelle;intracellular organelle;intracellular part;membrane;membrane-bounded organelle;membrane-bounded vesicle;organelle;plasma membrane;vesicle	biological adhesion;biological regulation;catabolic process;cell adhesion;cellular component organization;cellular membrane organization;cellular metabolic process;cellular nitrogen compound metabolic process;cellular process;cofactor metabolic process;endocytosis;establishment of localization;heterocycle metabolic process;macromolecule metabolic process;macromolecule modification;membrane invagi…	cell part;cell surface;extracellular organelle;extracellular region;extracellular space;intracellular membrane-bounded organelle;intracellular organelle;membrane;organelle;plasma membrane;vesicle		8	8	8	25.9	25.9	25.9	38.999	0	65.813	12161000000	63	27.3086	1.769	P02760	P02760	Protein AMBP;Alpha-1-microglobulin;Inter-alpha-trypsin inhibitor light chain;Trypstatin	AMBP	309
0.636125	0.644712	0.842318	1.13893	-1.14343	-0.69947	-0.253666	1.6127	1.08194	-0.0818982	-1.28212	-1.80508	0.586463	0.511761	1.45719	0.989513	-0.914824	-0.849824	-1.33475	-0.246426	-0.848991	0.612012	-0.653175				acute inflammatory response;acute-phase response;biological regulation;defense response;establishment of localization;inflammatory response;negative regulation of biological process;negative regulation of cytokine production;negative regulation of interleukin-6 production;negative regulation of multicellular organismal process;negative regulation of tumor necrosis factor production;regulation of …		blood microparticle;extracellular membrane-bounded organelle;extracellular organelle;extracellular region;extracellular region part;extracellular space;extracellular vesicular exosome;membrane-bounded organelle;membrane-bounded vesicle;organelle;vesicle	biological regulation;establishment of localization;response to stimulus;response to stress;transport	extracellular organelle;extracellular region;extracellular space;organelle;vesicle		5	5	3	27.4	27.4	18.9	23.511	0	24.362	3543800000	41	25.9483	1.66957	P02763	P02763	Alpha-1-acid glycoprotein 1	ORM1	310
0.618908	0.939008	0.816489	0.858036	0.60733	-1.64211	-1.18198	1.13836	1.52305	-1.47647	-1.07247	-0.425279	1.00454	-1.34427	-0.244811	0.711201	0.823311	-1.19855	0.582435	0.680753	-0.72208	-0.960091	-0.0353134				acute inflammatory response;acute-phase response;anatomical structure development;biological regulation;cellular component organization;cellular component organization or biogenesis;cellular membrane organization;cellular process;defense response;developmental process;endocytosis;establishment of localization;inflammatory response;membrane invagination;membrane organization;multicellular organism…	cysteine-type endopeptidase inhibitor activity;endopeptidase inhibitor activity;endopeptidase regulator activity;enzyme inhibitor activity;enzyme regulator activity;kinase inhibitor activity;kinase regulator activity;peptidase inhibitor activity;peptidase regulator activity	blood microparticle;extracellular membrane-bounded organelle;extracellular organelle;extracellular region;extracellular region part;extracellular space;extracellular vesicular exosome;membrane-bounded organelle;membrane-bounded vesicle;organelle;vesicle	anatomical structure development;biological regulation;cellular component organization;cellular membrane organization;cellular process;developmental process;endocytosis;establishment of localization;membrane invagination;membrane organization;multicellular organismal process;regulation of transport;response to stimulus;response to stress;transport;vesicle-mediated transport	extracellular organelle;extracellular region;extracellular space;organelle;vesicle		3	3	3	10.1	10.1	10.1	39.34	0	70.485	3560300000	38	25.9727	1.74202	P02765	P02765	Alpha-2-HS-glycoprotein;Alpha-2-HS-glycoprotein chain A;Alpha-2-HS-glycoprotein chain B	AHSG	311
1.37873	1.55725	0.353651	1.06626	1.78184	-0.681408	-0.895416	-0.399031	-0.964552	-0.955603	-1.22275	-0.561597	1.44996	1.13999	-0.549733	-0.44762	1.43921	-0.678131	-0.893564	-0.433437	-0.46698	-0.523204	-0.493867				amine transport;amino acid transport;biological regulation;carboxylic acid transport;cellular component organization;cellular component organization at cellular level;cellular component organization or biogenesis;cellular component organization or biogenesis at cellular level;cellular hormone metabolic process;cellular lipid metabolic process;cellular metabolic process;cellular process;cellular r…	binding;hormone binding;identical protein binding;protein binding;thyroid hormone binding	cell part;cytoplasm;extracellular membrane-bounded organelle;extracellular organelle;extracellular region;extracellular region part;extracellular space;extracellular vesicular exosome;intracellular part;macromolecular complex;membrane-bounded organelle;membrane-bounded vesicle;organelle;protein complex;vesicle	amine transport;amino acid transport;biological regulation;cellular component organization;cellular lipid metabolic process;cellular metabolic process;cellular process;detection of stimulus;establishment of localization;extracellular matrix organization;extracellular structure organization;hormone metabolic process;hormone transport;lipid metabolic process;metabolic process;organic acid transport…	cell part;cytoplasm;extracellular organelle;extracellular region;extracellular space;macromolecular complex;organelle;protein complex;vesicle		6	6	6	49.7	49.7	49.7	15.887	0	95.656	15503000000	60	26.0047	2.60127	P02766	P02766	Transthyretin	TTR	312
0.44644	-1.60799	1.04849	0.899296	-0.21899	-0.976016	-1.10391	0.667449	1.85186	0.0297287	-1.0172	-0.0545212	0.569592	0.591014	1.31861	0.981096	-0.848469	-0.0837063	-1.65752	0.908792	-1.03335	-1.12309	0.41238				establishment of localization;fat-soluble vitamin metabolic process;lipid metabolic process;metabolic process;primary metabolic process;small molecule metabolic process;steroid metabolic process;transport;vitamin D metabolic process;vitamin metabolic process;vitamin transport	actin binding;binding;cytoskeletal protein binding;lipid binding;protein binding;steroid binding;transmembrane transporter activity;transporter activity;vitamin binding;vitamin D binding;vitamin transporter activity	blood microparticle;cell part;cytoplasmic part;cytosol;extracellular membrane-bounded organelle;extracellular organelle;extracellular region;extracellular region part;extracellular space;extracellular vesicular exosome;intracellular organelle lumen;intracellular organelle part;intracellular part;lysosomal lumen;membrane-bounded organelle;membrane-bounded vesicle;membrane-enclosed lumen;organelle;…	establishment of localization;lipid metabolic process;metabolic process;primary metabolic process;small molecule metabolic process;transport;vitamin metabolic process;vitamin transport	cell part;cytosol;extracellular organelle;extracellular region;extracellular space;organelle;vesicle		12	12	12	23.6	23.6	23.6	52.917	0	22.426	2091400000	48	25.8617	1.63586	P02774	P02774	Vitamin D-binding protein	GC	313
-0.297291	0.36106	0.925799	1.19847	0.380988	-2.01205	-0.837282	0.10372	0.467954	-0.845995	0.242711	-1.47123	0.350108	0.72657	1.66761	1.19842	-0.326747	-1.31172	0.560944	0.44169	-0.0299336	0.498709	-1.9925				anatomical structure homeostasis;biological regulation;blood coagulation;cation homeostasis;cation transport;cell activation;cellular cation homeostasis;cellular chemical homeostasis;cellular homeostasis;cellular ion homeostasis;cellular iron ion homeostasis;cellular metal ion homeostasis;cellular process;chemical homeostasis;coagulation;establishment of localization;establishment of localization…	binding;cation binding;cation transmembrane transporter activity;ferric iron binding;ferric iron transmembrane transporter activity;inorganic cation transmembrane transporter activity;ion binding;ion transmembrane transporter activity;iron ion binding;iron ion transmembrane transporter activity;metal ion binding;metal ion transmembrane transporter activity;substrate-specific transmembrane transpo…	apical plasma membrane;basal part of cell;basal plasma membrane;blood microparticle;cell part;cell surface;coated pit;cytoplasmic membrane-bounded vesicle;cytoplasmic membrane-bounded vesicle lumen;cytoplasmic part;cytoplasmic vesicle;cytoplasmic vesicle part;early endosome;endocytic vesicle;endosomal part;endosome;endosome membrane;extracellular membrane-bounded organelle;extracellular organelle…	biological regulation;cell activation;cellular homeostasis;cellular ion homeostasis;cellular process;coagulation;establishment of localization;exocytosis;homeostatic process;ion transport;multicellular organismal process;protein transport;regulation of body fluid levels;secretion;transmembrane transport;transport;vesicle-mediated transport	basal part of cell;cell part;cell surface;cytoplasmic membrane-bounded vesicle;endosome;extracellular organelle;extracellular region;extracellular space;intracellular membrane-bounded organelle;intracellular organelle;membrane;organelle;vesicle	Mineral absorption	34	34	34	44.8	44.8	44.8	77.063	0	323.31	142680000000	494	31.6509	1.18912	P02787	P02787	Serotransferrin	TF	316
-0.563908	-0.538102	0.204015	-0.292473	0.283939	-0.284403	-0.585873	-0.958526	3.30789	-0.678404	-1.13684	-0.37501	0.0313681	-0.427273	-0.533864	-0.223152	-0.263243	-0.437173	2.10179	0.44382	0.960669	-0.604809	0.569566				anatomical structure homeostasis;anatomical structure morphogenesis;antibacterial humoral response;antifungal humoral response;antimicrobial humoral response;biological regulation;biosynthetic process;bone morphogenesis;cation homeostasis;cellular biosynthetic process;cellular cation homeostasis;cellular chemical homeostasis;cellular component organization;cellular component organization at cellu…	binding;carbohydrate binding;catalytic activity;cation binding;DNA binding;endopeptidase activity;enzyme activator activity;enzyme regulator activity;glycosaminoglycan binding;heparin binding;hydrolase activity;ion binding;iron ion binding;kinase activator activity;kinase regulator activity;metal ion binding;nucleic acid binding;pattern binding;peptidase activity;peptidase activity, acting on L-a…	cell part;cytoplasm;cytoplasmic membrane-bounded vesicle;cytoplasmic membrane-bounded vesicle lumen;cytoplasmic part;cytoplasmic vesicle;cytoplasmic vesicle part;endocytic vesicle lumen;extracellular membrane-bounded organelle;extracellular organelle;extracellular region;extracellular region part;extracellular space;extracellular vesicular exosome;intracellular membrane-bounded organelle;intracel…	anatomical structure morphogenesis;biological regulation;biosynthetic process;cellular component organization;cellular homeostasis;cellular ion homeostasis;cellular metabolic process;cellular nitrogen compound metabolic process;cellular process;developmental process;establishment of localization;homeostatic process;immune system process;interspecies interaction between organisms;ion transport;mac…	cell part;cytoplasm;cytoplasmic membrane-bounded vesicle;extracellular organelle;extracellular region;extracellular space;intracellular membrane-bounded organelle;intracellular organelle;nucleus;organelle;vesicle		22	22	22	38.2	38.2	38.2	78.181	0	212.08	2282200000	38	24.8909	2.17177	P02788	P02788	Lactotransferrin;Lactoferricin-H;Kaliocin-1;Lactoferroxin-A;Lactoferroxin-B;Lactoferroxin-C	LTF	317
0.00837491	0.646185	0.438983	0.971658	-0.0367219	-1.08718	-0.354613	0.786679	0.912716	-0.363953	-0.113452	-3.0559	0.662769	0.021483	0.666749	1.20438	0.120296	-0.702688	0.310804	0.235096	0.409381	0.505818	-2.18686				biological regulation;cation homeostasis;cellular cation homeostasis;cellular chemical homeostasis;cellular component organization;cellular component organization or biogenesis;cellular homeostasis;cellular ion homeostasis;cellular iron ion homeostasis;cellular membrane organization;cellular metabolic process;cellular metal ion homeostasis;cellular process;chemical homeostasis;cofactor metabolic …	binding;cation binding;cofactor transporter activity;heme transporter activity;ion binding;metal ion binding;transporter activity	blood microparticle;cell part;cytoplasmic membrane-bounded vesicle lumen;cytoplasmic part;cytoplasmic vesicle part;endocytic vesicle lumen;extracellular membrane-bounded organelle;extracellular organelle;extracellular region;extracellular region part;extracellular space;extracellular vesicular exosome;intracellular organelle part;intracellular part;membrane-bounded organelle;membrane-bounded vesi…	biological regulation;cellular component organization;cellular homeostasis;cellular ion homeostasis;cellular membrane organization;cellular metabolic process;cellular process;cofactor metabolic process;cofactor transport;endocytosis;establishment of localization;heterocycle metabolic process;homeostatic process;macromolecule metabolic process;membrane invagination;membrane organization;metabolic …	cell part;extracellular organelle;extracellular region;extracellular space;organelle;vesicle		15	15	15	47.4	47.4	47.4	51.676	0	113.44	32663000000	177	29.4457	1.434	P02790	P02790	Hemopexin	HPX	318
-0.244986	-1.05214	0.0149536	-1.04186	0.674755	-0.318048	0.434626	0.588508	-1.62834	0.766806	0.457314	0.774789	-1.10262	-0.55131	-0.432326	-1.00931	-1.61308	-0.573749	1.52822	1.42748	1.19735	-0.0686628	1.77162				actin cytoskeleton organization;actin filament organization;actin filament polymerization;actin filament-based process;actin polymerization or depolymerization;activation of phospholipase A2 activity;activation of phospholipase C activity;activation of protein kinase activity;activation of protein kinase B activity;acylglycerol biosynthetic process;acylglycerol metabolic process;anatomical struct…	actin binding;binding;carbohydrate binding;catalytic activity;cation binding;copper ion binding;cytoskeletal protein binding;DNA binding;endonuclease activity;glycosaminoglycan binding;heparin binding;hydrolase activity;hydrolase activity, acting on ester bonds;identical protein binding;ion binding;metal ion binding;nuclease activity;nucleic acid binding;pattern binding;peptide binding;polysaccha…	angiogenin-PRI complex;basal lamina;cell body;cell part;cell projection part;extracellular matrix part;extracellular membrane-bounded organelle;extracellular organelle;extracellular region part;extracellular space;extracellular vesicular exosome;growth cone;intracellular membrane-bounded organelle;intracellular non-membrane-bounded organelle;intracellular organelle;intracellular organelle part;in…	anatomical structure development;anatomical structure formation involved in morphogenesis;biological regulation;biosynthetic process;cell communication;cell maturation;cell motility;cellular component assembly;cellular component movement;cellular component organization;cellular lipid metabolic process;cellular macromolecular complex assembly;cellular metabolic process;cellular nitrogen compound m…	cell body;cell part;extracellular organelle;extracellular space;intracellular membrane-bounded organelle;intracellular non-membrane-bounded organelle;intracellular organelle;macromolecular complex;neuronal cell body;nucleolus;nucleus;organelle;protein complex;site of polarized growth;vesicle		13	13	13	66.7	66.7	66.7	16.55	0	171.96	114120000000	310	31.6284	1.22322	P03950	P03950	Angiogenin	ANG	321
0.238264	2.01559	0.936721	-1.12204	1.0599	-1.4413	-1.5012	0.13982	-0.25439	0.456283	0.0408029	-1.54791	1.38049	-0.345515	0.505343	-0.307752	-0.270696	0.072532	-0.0948036	-1.77489	-0.133906	0.787021	1.16164				biological regulation;blood coagulation;blood coagulation, intrinsic pathway;cellular component disassembly;cellular component disassembly at cellular level;cellular component organization;cellular component organization at cellular level;cellular component organization or biogenesis;cellular component organization or biogenesis at cellular level;cellular process;coagulation;extracellular matrix …	catalytic activity;endopeptidase activity;hydrolase activity;peptidase activity;peptidase activity, acting on L-amino acid peptides;serine hydrolase activity;serine-type endopeptidase activity;serine-type peptidase activity	cell part;extracellular membrane-bounded organelle;extracellular organelle;extracellular region;extracellular region part;extracellular space;extracellular vesicular exosome;membrane;membrane-bounded organelle;membrane-bounded vesicle;organelle;plasma membrane;vesicle	biological regulation;cellular component disassembly;cellular component organization;cellular process;coagulation;extracellular matrix organization;extracellular structure organization;macromolecule metabolic process;metabolic process;multicellular organismal process;primary metabolic process;protein maturation;protein metabolic process;proteolysis;regulation of body fluid levels;response to stim…	cell part;extracellular organelle;extracellular region;extracellular space;membrane;organelle;plasma membrane;vesicle	Complement and coagulation cascades	4	4	4	7.1	7.1	7.1	71.369	0	25.166	665560000	9	24.5437	1.01556	P03952	P03952	Plasma kallikrein;Plasma kallikrein heavy chain;Plasma kallikrein light chain	KLKB1	323
0.258016	-1.03308	1.73716	-1.25068	-0.563799	-0.811824	-0.881427	-0.381606	-0.304624	-0.760093	0.479531	-0.863994	-0.559294	1.13385	-0.56189	-0.996085	-0.0331842	1.35648	-0.662908	0.663925	0.429794	1.34203	2.2637				biological regulation;negative regulation of binding;negative regulation of biological process;negative regulation of molecular function;negative regulation of protein binding;negative regulation of reproductive process;negative regulation of viral genome replication;negative regulation of viral reproduction;regulation of binding;regulation of biological process;regulation of molecular function;r…	binding;endopeptidase inhibitor activity;endopeptidase regulator activity;enzyme binding;enzyme inhibitor activity;enzyme regulator activity;peptidase inhibitor activity;peptidase regulator activity;protein binding;serine-type endopeptidase inhibitor activity	extracellular membrane-bounded organelle;extracellular organelle;extracellular region part;extracellular vesicular exosome;membrane-bounded organelle;membrane-bounded vesicle;organelle;vesicle	biological regulation	extracellular organelle;organelle;vesicle		4	4	4	27.3	27.3	27.3	14.326	0	14.735	4713900000	28	25.1299	1.90483	P03973	P03973	Antileukoproteinase	SLPI	325
-0.286599	2.09009	-0.00919699	0.815728	-0.23734	0.967561	-0.755894	-0.945678	1.16278	-0.49237	-0.926369	-1.1041	1.69774	-1.9885	0.0234538	0.886069	1.13845	-0.35269	-0.620205	-0.598234	-0.918757	0.122884	0.331179				activation of immune response;biological regulation;complement activation;complement activation, classical pathway;defense response;humoral immune response;immune effector process;immune response;immune system process;innate immune response;macromolecule metabolic process;metabolic process;negative regulation of biological process;negative regulation of complement activation;negative regulation o…		blood microparticle;cell part;extracellular region;extracellular region part;extracellular space;membrane;other organism cell;other organism part;plasma membrane	biological regulation;immune system process;macromolecule metabolic process;metabolic process;primary metabolic process;protein metabolic process;response to stimulus;response to stress	cell part;extracellular region;extracellular space;membrane;plasma membrane	Complement and coagulation cascades	11	11	11	22.4	22.4	22.4	67.033	0	55.493	3447600000	32	25.3345	1.73661	P04003	P04003	C4b-binding protein alpha chain	C4BPA	326
1.04648	1.54222	-0.572824	0.741385	0.775837	0.647487	-0.374592	-0.125101	-0.166776	-0.386255	-2.05685	-1.05596	1.53045	0.801907	-0.139806	0.749057	1.82768	-0.521977	-0.555803	-0.926806	-0.897813	-0.828792	-1.05314				biological adhesion;biological regulation;cell adhesion;cell adhesion mediated by integrin;cell differentiation;cell-matrix adhesion;cell-substrate adhesion;cellular component organization;cellular component organization at cellular level;cellular component organization or biogenesis;cellular component organization or biogenesis at cellular level;cellular developmental process;cellular process;de…	binding;carbohydrate binding;cargo receptor activity;extracellular matrix binding;glycosaminoglycan binding;heparin binding;integrin binding;pattern binding;polysaccharide binding;protein binding;protein complex binding;receptor activity;receptor binding;scavenger receptor activity	alphav-beta3 integrin-vitronectin complex;blood microparticle;cell part;extracellular matrix;extracellular membrane-bounded organelle;extracellular organelle;extracellular region;extracellular region part;extracellular space;extracellular vesicular exosome;macromolecular complex;membrane part;membrane-bounded organelle;membrane-bounded vesicle;organelle;plasma membrane part;protein complex;protei…	biological adhesion;biological regulation;cell adhesion;cell differentiation;cellular component organization;cellular process;developmental process;extracellular matrix organization;extracellular structure organization;immune system process;regulation of protein modification process;regulation of transport;response to stimulus;response to stress	cell part;extracellular matrix;extracellular organelle;extracellular region;extracellular space;macromolecular complex;organelle;protein complex;proteinaceous extracellular matrix;vesicle	ECM-receptor interaction;Focal adhesion	14	14	14	32.8	32.8	32.8	54.305	0	74.646	76641000000	157	28.6161	2.43258	P04004	P04004	Vitronectin;Vitronectin V65 subunit;Vitronectin V10 subunit;Somatomedin-B	VTN	327
0.00472887	-0.35083	0.152189	0.546271	0.309539	1.07194	-0.414786	0.63723	0.755563	-2.7141	-0.161568	-1.34075	-0.10348	-1.79871	-0.435358	0.490574	0.927635	0.220002	0.834817	0.923494	0.659128	1.19309	-1.40662				acylglycerol metabolic process;aerobic respiration;aging;alcohol metabolic process;anatomical structure development;biological regulation;catabolic process;cell differentiation;cellular aromatic compound metabolic process;cellular catabolic process;cellular component assembly;cellular component organization;cellular component organization or biogenesis;cellular developmental process;cellular lipi…	aminoacylase activity;antioxidant activity;binding;catalase activity;catalytic activity;cation binding;coenzyme binding;cofactor binding;enzyme binding;heme binding;hydrolase activity;hydrolase activity, acting on carbon-nitrogen (but not peptide) bonds;hydrolase activity, acting on carbon-nitrogen (but not peptide) bonds, in linear amides;identical protein binding;ion binding;iron ion binding;me…	adherens junction;anchoring junction;cell junction;cell part;cell-substrate adherens junction;cell-substrate junction;cytoplasmic part;cytosol;endoplasmic reticulum;extracellular membrane-bounded organelle;extracellular organelle;extracellular region part;extracellular vesicular exosome;focal adhesion;Golgi apparatus;intracellular membrane-bounded organelle;intracellular organelle;intracellular o…	aging;alcohol metabolic process;anatomical structure development;biological regulation;catabolic process;cell differentiation;cellular aromatic compound metabolic process;cellular component assembly;cellular component organization;cellular lipid metabolic process;cellular metabolic process;cellular nitrogen compound metabolic process;cellular process;cellular respiration;developmental process;gen…	cell part;cytosol;endoplasmic reticulum;extracellular organelle;Golgi apparatus;intracellular membrane-bounded organelle;intracellular organelle;lysosome;membrane;microbody;organelle;peroxisome;plasma membrane;vacuole;vesicle	Amyotrophic lateral sclerosis (ALS);Methane metabolism;Peroxisome;Tryptophan metabolism	21	21	21	43.5	43.5	43.5	59.755	0	285.27	18174000000	171	28.15	1.80111	P04040	P04040	Catalase	CAT	328
-0.368318	0.512091	-0.931883	-0.0663184	0.273105	0.762913	0.799396	0.167657	0.844252	0.221384	0.278966	0.0250456	0.698708	0.169681	-1.87489	-0.508659	1.14746	-2.95049	0.342718	0.130276	0.333729	1.41196	-1.41878				actin cytoskeleton organization;actin filament organization;actin filament-based process;alcohol biosynthetic process;alcohol catabolic process;alcohol metabolic process;anatomical structure homeostasis;ATP biosynthetic process;ATP metabolic process;biological regulation;biosynthetic process;blood coagulation;carbohydrate biosynthetic process;carbohydrate catabolic process;carbohydrate metabolic …	actin binding;aldehyde-lyase activity;binding;carbohydrate binding;carbon-carbon lyase activity;catalytic activity;cytoskeletal protein binding;fructose binding;fructose-bisphosphate aldolase activity;identical protein binding;lyase activity;monosaccharide binding;protein binding;sugar binding;tubulin binding	actin cytoskeleton;cell part;contractile fiber part;cytoplasmic membrane-bounded vesicle lumen;cytoplasmic part;cytoplasmic vesicle part;cytoskeleton;cytosol;extracellular membrane-bounded organelle;extracellular organelle;extracellular region;extracellular region part;extracellular space;extracellular vesicular exosome;I band;intracellular membrane-bounded organelle;intracellular non-membrane-bo…	alcohol metabolic process;biological regulation;biosynthetic process;carbohydrate metabolic process;catabolic process;cell activation;cellular component assembly;cellular component organization;cellular homeostasis;cellular metabolic process;cellular nitrogen compound metabolic process;cellular process;coagulation;cytoskeleton organization;establishment of localization;exocytosis;generation of pr…	cell part;cytoskeleton;cytosol;extracellular organelle;extracellular region;extracellular space;intracellular membrane-bounded organelle;intracellular non-membrane-bounded organelle;intracellular organelle;membrane;nucleus;organelle;vesicle	Carbon fixation in photosynthetic organisms;Fructose and mannose metabolism;Glycolysis / Gluconeogenesis;Pentose phosphate pathway	19	19	18	54.4	54.4	52.5	39.42	0	188.76	25357000000	159	28.5973	1.62543	P04075	P04075	Fructose-bisphosphate aldolase A	ALDOA	332
0.970016	1.66744	-0.668705	-0.251031	-0.370394	1.46427	-0.105751	0.236399	0.330643	-1.36353	-1.74757	-0.574347	1.55917	-0.945047	-0.277138	-0.380358	1.33744	1.44009	-1.0274	-0.934483	-0.554643	-0.35203	0.546961				adult behavior;adult locomotory behavior;behavior;biological regulation;locomotory behavior;multicellular organismal process;negative regulation of biological process;negative regulation of catalytic activity;negative regulation of cellular metabolic process;negative regulation of cellular process;negative regulation of cellular protein metabolic process;negative regulation of endopeptidase activ…	binding;cysteine-type endopeptidase inhibitor activity;endopeptidase inhibitor activity;endopeptidase regulator activity;enzyme binding;enzyme inhibitor activity;enzyme regulator activity;peptidase inhibitor activity;peptidase regulator activity;protease binding;protein binding	cell part;cytoplasm;extracellular membrane-bounded organelle;extracellular organelle;extracellular region part;extracellular space;extracellular vesicular exosome;intracellular non-membrane-bounded organelle;intracellular organelle;intracellular organelle part;intracellular part;membrane-bounded organelle;membrane-bounded vesicle;non-membrane-bounded organelle;nuclear part;nucleolus;organelle;org…	behavior;biological regulation;multicellular organismal process;response to stimulus	cell part;cytoplasm;extracellular organelle;extracellular space;intracellular non-membrane-bounded organelle;intracellular organelle;nucleolus;organelle;vesicle		4	4	4	53.1	53.1	53.1	11.139	0	10.346	1981700000	19	25.1446	1.40471	P04080	P04080	Cystatin-B	CSTB	333
0.579993	0.040644	0.14284	-0.509104	1.02176	2.3746	1.44513	-0.156429	-2.28846	0.39736	-1.05096	0.150707	0.0676511	-0.413329	-0.618782	-0.244749	1.75363	-0.774209	0.133729	-0.348859	0.0848041	-1.00919	-0.778781				acid secretion;alpha-beta T cell activation;alpha-beta T cell differentiation;anatomical structure development;arachidonic acid secretion;biological regulation;carboxylic acid transport;cell activation;cell differentiation;cell surface receptor linked signaling pathway;cellular component movement;cellular developmental process;cellular macromolecule metabolic process;cellular metabolic process;ce…	ATPase activity;ATPase activity, coupled;binding;binding, bridging;calcium ion binding;calcium-dependent phospholipid binding;calcium-dependent protein binding;catalytic activity;cation binding;DNA binding;DNA-dependent ATPase activity;double-stranded DNA-dependent ATPase activity;enzyme inhibitor activity;enzyme regulator activity;helicase activity;hydrolase activity;hydrolase activity, acting o…	adherens junction;anchoring junction;basolateral plasma membrane;cell junction;cell part;cell projection;cell surface;cell-substrate adherens junction;cell-substrate junction;cilium;cornified envelope;cytoplasm;cytoplasmic part;cytoskeleton;endosome;extracellular membrane-bounded organelle;extracellular organelle;extracellular region;extracellular region part;extracellular space;extracellular ves…	anatomical structure development;biological regulation;cell activation;cell differentiation;cellular component movement;cellular metabolic process;cellular nitrogen compound metabolic process;cellular process;developmental process;DNA geometric change;DNA metabolic process;establishment of localization;homeostatic process;hormone transport;immune system process;lipid transport;macromolecule metab…	cell part;cell projection;cell surface;cilium;cytoplasm;cytoskeleton;endosome;extracellular organelle;extracellular region;extracellular space;intracellular membrane-bounded organelle;intracellular non-membrane-bounded organelle;intracellular organelle;lysosome;macromolecular complex;membrane;nucleus;organelle;plasma membrane;protein complex;vacuole;vesicle		21	21	21	61	61	61	38.714	0	231.66	42291000000	212	29.5733	0.871781	P04083	P04083	Annexin A1	ANXA1	334
0.704682	1.50421	-0.369201	1.14004	0.505175	-0.650199	-1.58011	-1.06229	0.733071	-0.810048	-1.63911	-1.00759	1.30561	0.81474	-0.27193	1.29701	1.51865	-0.758312	0.231411	-0.74253	-0.569826	0.413416	-0.706884				acylglycerol catabolic process;acylglycerol metabolic process;alcohol metabolic process;anatomical structure development;anatomical structure morphogenesis;artery morphogenesis;biological regulation;biosynthetic process;blood coagulation;blood vessel morphogenesis;catabolic process;cell migration;cell motility;cellular biosynthetic process;cellular catabolic process;cellular component assembly;ce…	binding;carbohydrate binding;cholesterol transporter activity;enzyme binding;glycosaminoglycan binding;heparin binding;lipase binding;lipid binding;lipid transporter activity;lipoprotein particle receptor binding;low-density lipoprotein particle receptor binding;pattern binding;phospholipid binding;polysaccharide binding;protein binding;receptor binding;sterol transporter activity;substrate-speci…	actin cytoskeleton;cell body;cell part;chylomicron;chylomicron remnant;clathrin coated vesicle membrane;clathrin-coated endocytic vesicle membrane;coated vesicle membrane;cytoplasm;cytoplasmic membrane-bounded vesicle lumen;cytoplasmic part;cytoplasmic vesicle membrane;cytoplasmic vesicle part;cytoskeleton;cytosol;early endosome;endocytic vesicle lumen;endocytic vesicle membrane;endoplasmic retic…	alcohol metabolic process;anatomical structure development;anatomical structure morphogenesis;biological regulation;biosynthetic process;catabolic process;cell motility;cellular component assembly;cellular component movement;cellular component organization;cellular lipid metabolic process;cellular membrane organization;cellular metabolic process;cellular process;coagulation;detection of stimulus;…	cell body;cell part;cytoplasm;cytoskeleton;cytosol;endosome;extracellular organelle;extracellular region;extracellular space;Golgi apparatus;intracellular membrane-bounded organelle;intracellular non-membrane-bounded organelle;intracellular organelle;macromolecular complex;membrane;neuronal cell body;organelle;plasma membrane;vesicle	Fat digestion and absorption;Vitamin digestion and absorption	124	124	124	30.2	30.2	30.2	515.6	0	323.31	52086000000	536	27.8297	2.8917	P04114	P04114	Apolipoprotein B-100;Apolipoprotein B-48	APOB	335
0.791741	1.33759	-1.70719	-0.953449	-0.562375	2.48837	-0.892934	0.284346	0.450962	-1.17837	-0.952934	-1.12866	1.20267	-1.06322	0.184631	-0.0763995	0.983357	0.444021	0.607367	-0.0267012	-0.608383	0.254645	0.120924				age-dependent response to oxidative stress;age-dependent response to reactive oxygen species;amine metabolic process;anatomical structure development;apoptotic mitochondrial changes;behavior;biological regulation;biosynthetic process;carboxylic acid metabolic process;cation homeostasis;cell development;cell differentiation;cellular amine metabolic process;cellular amino acid metabolic process;cel…	antioxidant activity;binding;catalytic activity;cation binding;DNA binding;identical protein binding;ion binding;manganese ion binding;metal ion binding;nucleic acid binding;oxidoreductase activity;oxidoreductase activity, acting on superoxide radicals as acceptor;oxygen binding;protein binding;superoxide dismutase activity;transition metal ion binding	cell part;cytoplasmic part;extracellular membrane-bounded organelle;extracellular organelle;extracellular region part;extracellular vesicular exosome;intracellular membrane-bounded organelle;intracellular non-membrane-bounded organelle;intracellular organelle;intracellular organelle lumen;intracellular organelle part;intracellular part;membrane;membrane-bounded organelle;membrane-bounded vesicle;…	amine metabolic process;anatomical structure development;behavior;biological regulation;biosynthetic process;cell development;cell differentiation;cellular amino acid metabolic process;cellular component assembly;cellular component organization;cellular homeostasis;cellular ion homeostasis;cellular ketone metabolic process;cellular metabolic process;cellular nitrogen compound metabolic process;ce…	cell part;extracellular organelle;intracellular membrane-bounded organelle;intracellular non-membrane-bounded organelle;intracellular organelle;membrane;mitochondrion;organelle;vesicle	Huntington's disease;Peroxisome	5	5	5	27.5	27.5	27.5	24.75	0	35.279	1542400000	17	24.857	1.25862	P04179	P04179	Superoxide dismutase [Mn], mitochondrial	SOD2	337
0.663725	1.07628	0.403828	1.10231	1.32502	-0.938717	-1.48774	-0.777249	-0.297277	-1.44963	-0.90612	-0.50012	1.14652	1.25181	0.673218	0.937029	1.62464	-1.45477	-0.457709	-0.485078	-0.694022	-0.629803	-0.126157				anatomical structure formation involved in morphogenesis;angiogenesis;biological regulation;blood coagulation;cell activation;cellular process;cellular response to chemical stimulus;cellular response to inorganic substance;cellular response to iron ion;cellular response to metal ion;cellular response to stimulus;chemotaxis;coagulation;cofactor transport;defense response;defense response to fungus…	binding;carbohydrate binding;cation binding;cysteine-type endopeptidase inhibitor activity;endopeptidase inhibitor activity;endopeptidase regulator activity;enzyme inhibitor activity;enzyme regulator activity;glycoprotein binding;glycosaminoglycan binding;heme binding;heparan sulfate proteoglycan binding;heparin binding;immunoglobulin binding;ion binding;iron ion binding;metal ion binding;pattern…	blood microparticle;cell part;cytoplasmic membrane-bounded vesicle lumen;cytoplasmic part;cytoplasmic vesicle part;extracellular membrane-bounded organelle;extracellular organelle;extracellular region;extracellular region part;extracellular vesicular exosome;intracellular organelle part;intracellular part;membrane;membrane-bounded organelle;membrane-bounded vesicle;membrane-enclosed lumen;organel…	anatomical structure formation involved in morphogenesis;biological regulation;cell activation;cellular process;coagulation;cofactor transport;developmental process;establishment of localization;exocytosis;locomotion;multicellular organismal process;multi-organism process;regulation of body fluid levels;regulation of organelle organization;regulation of protein modification process;response to bi…	cell part;extracellular organelle;extracellular region;membrane;organelle;plasma membrane;vesicle		9	9	9	18.5	18.5	18.5	59.578	0	43.566	7363200000	68	25.843	2.23345	P04196	P04196	Histidine-rich glycoprotein	HRG	339
1.40612	-1.87043	1.02261	0.115301	-0.9952	0.0660388	1.37983	1.42616	-0.546546	2.02152	-0.19251	-0.452976	-1.3443	-0.149388	0.432032	-0.0362562	-0.238961	-0.0613571	-1.59264	-0.716814	-0.194084	-0.288025	0.809886				activation of immune response;anatomical structure development;anatomical structure formation involved in morphogenesis;angiogenesis;antigen receptor-mediated signaling pathway;biological adhesion;biological regulation;cell adhesion;cell development;cell junction assembly;cell junction organization;cell surface receptor linked signaling pathway;cell-cell adhesion;cell-substrate junction assembly;…	binding;enzyme activator activity;enzyme regulator activity;GPI anchor binding;GTPase activator activity;GTPase regulator activity;integrin binding;lipid binding;nucleoside-triphosphatase regulator activity;phosphatidylinositol binding;phospholipid binding;protein binding;protein complex binding;receptor binding	adherens junction;anchored to external side of plasma membrane;anchored to membrane;anchored to plasma membrane;anchoring junction;apical plasma membrane;cell junction;cell part;cell projection;cell projection part;cell-substrate adherens junction;cell-substrate junction;cytoplasmic part;cytosol;dendrite;endoplasmic reticulum;external side of plasma membrane;extracellular membrane-bounded organel…	anatomical structure development;anatomical structure formation involved in morphogenesis;biological adhesion;biological regulation;cell adhesion;cell development;cell junction organization;cellular component assembly;cellular component organization;cellular process;cytoskeleton organization;developmental process;immune system process;organelle organization;regulation of protein modification proc…	cell part;cell projection;cytosol;endoplasmic reticulum;extracellular organelle;intracellular membrane-bounded organelle;intracellular organelle;membrane;neuron projection;organelle;plasma membrane;site of polarized growth;vesicle	Leukocyte transendothelial migration	3	3	3	16.1	16.1	16.1	17.935	0	17.456	3201700000	21	25.0058	1.16162	P04216	P04216	Thy-1 membrane glycoprotein	THY1	340
0.681745	1.33692	0.920638	0.590007	-0.649653	-0.365954	-1.39558	0.80107	-0.438002	-1.11445	-1.34941	-1.00017	1.37492	0.672925	0.832544	0.431519	0.885071	-1.16563	-1.59506	-0.951302	-0.483503	0.72491	1.25646						blood microparticle;extracellular membrane-bounded organelle;extracellular organelle;extracellular region;extracellular region part;extracellular space;extracellular vesicular exosome;membrane-bounded organelle;membrane-bounded vesicle;organelle;vesicle		extracellular organelle;extracellular region;extracellular space;organelle;vesicle		5	5	5	10.1	10.1	10.1	54.253	0	8.2559	2952600000	36	25.6783	1.43118	P04217	P04217	Alpha-1B-glycoprotein	A1BG	341
0.165417	0.90159	-0.846961	0.227566	1.05709	1.39808	1.30638	0.326078	-2.09717	0.575539	-0.110844	0.0830379	1.13746	0.363148	-1.47051	-0.168212	0.836486	-1.17504	-0.3675	-0.8292	0.12148	0.546929	-1.98084				alcohol biosynthetic process;alcohol metabolic process;apoptosis;biological regulation;biosynthetic process;carbohydrate biosynthetic process;carbohydrate metabolic process;cell death;cellular biosynthetic process;cellular carbohydrate biosynthetic process;cellular carbohydrate metabolic process;cellular component organization;cellular component organization at cellular level;cellular component o…	binding;catalytic activity;coenzyme binding;cofactor binding;cytoskeletal protein binding;glyceraldehyde-3-phosphate dehydrogenase (NAD+) (phosphorylating) activity;identical protein binding;microtubule binding;NAD binding;NADP binding;nucleotide binding;oxidoreductase activity;oxidoreductase activity, acting on the aldehyde or oxo group of donors;oxidoreductase activity, acting on the aldehyde o…	cell part;cytoplasm;cytoplasmic part;cytoskeleton;cytosol;extracellular membrane-bounded organelle;extracellular organelle;extracellular region part;extracellular vesicular exosome;intracellular membrane-bounded organelle;intracellular non-membrane-bounded organelle;intracellular organelle;intracellular organelle part;intracellular part;lipid particle;macromolecular complex;membrane;membrane-boun…	alcohol metabolic process;biological regulation;biosynthetic process;carbohydrate metabolic process;cell death;cellular component organization;cellular metabolic process;cellular process;cytoskeleton organization;death;macromolecule metabolic process;macromolecule modification;metabolic process;organelle organization;peptidyl-amino acid modification;primary metabolic process;protein metabolic pro…	cell part;cytoplasm;cytoskeleton;cytosol;extracellular organelle;intracellular membrane-bounded organelle;intracellular non-membrane-bounded organelle;intracellular organelle;lipid particle;macromolecular complex;membrane;nucleus;organelle;plasma membrane;ribonucleoprotein complex;vesicle	Alzheimer's disease;Glycolysis / Gluconeogenesis	19	19	19	57.9	57.9	57.9	36.053	0	277.49	190840000000	416	32.0126	0.761605	P04406	P04406	Glyceraldehyde-3-phosphate dehydrogenase	GAPDH	347
-0.997988	1.32868	-0.351834	-1.28685	-0.656647	1.60474	-1.30923	-0.581997	-0.407531	0.092456	-0.548126	-0.594643	-0.221344	1.10877	0.785242	0.483844	1.63434	0.655521	-0.60656	0.638384	-2.09248	0.266841	1.05642				antigen processing and presentation;antigen processing and presentation of exogenous antigen;antigen processing and presentation of exogenous peptide antigen;antigen processing and presentation of exogenous peptide antigen via MHC class I;antigen processing and presentation of exogenous peptide antigen via MHC class I, TAP-dependent;antigen processing and presentation of exogenous peptide antigen…	antigen binding;beta-2-microglobulin binding;binding;peptide antigen binding;peptide binding;protein binding;TAP binding	cell part;cell surface;coated vesicle membrane;cytoplasmic part;cytoplasmic vesicle membrane;cytoplasmic vesicle part;early endosome membrane;endocytic vesicle membrane;endoplasmic reticulum;endoplasmic reticulum part;endosomal part;endosome membrane;ER to Golgi transport vesicle membrane;Golgi apparatus;Golgi apparatus part;Golgi membrane;integral to endoplasmic reticulum membrane;integral to lu…	biological regulation;cellular process;immune system process;response to chemical stimulus;response to stimulus;signal transduction;viral reproduction	cell part;cell surface;endoplasmic reticulum;Golgi apparatus;intracellular membrane-bounded organelle;intracellular organelle;macromolecular complex;membrane;MHC protein complex;organelle;plasma membrane;protein complex	Allograft rejection;Antigen processing and presentation;Autoimmune thyroid disease;Cell adhesion molecules (CAMs);Endocytosis;Graft-versus-host disease;Natural killer cell mediated cytotoxicity;Phagosome;Type I diabetes mellitus;Viral myocarditis	6	6	5	25.2	25.2	21.6	40.84	0	39.831	1005400000	12	24.6196	1.26915	P04439	P04439;P01893	HLA class I histocompatibility antigen, A-3 alpha chain;Putative HLA class I histocompatibility antigen, alpha chain H	HLA-A;HLA-H	348
-0.0552127	1.55849	-1.02411	0.0270455	-0.461915	1.80197	0.226045	-1.12021	0.998306	0.264038	-1.34688	0.611675	1.3985	-0.844988	-0.934586	-0.286806	1.81197	-0.781481	0.137679	-1.52139	0.222907	-0.766484	0.0854545				biosynthetic process;carbohydrate metabolic process;cellular biosynthetic process;cellular carbohydrate metabolic process;cellular macromolecule biosynthetic process;cellular macromolecule metabolic process;cellular metabolic process;cellular process;cellular protein metabolic process;cotranslational protein targeting to membrane;establishment of localization;establishment of localization in cell…	catalytic activity;dolichyl-diphosphooligosaccharide-protein glycotransferase activity;oligosaccharyl transferase activity;transferase activity;transferase activity, transferring glycosyl groups;transferase activity, transferring hexosyl groups	cell part;cytoplasmic membrane-bounded vesicle;cytoplasmic part;cytoplasmic vesicle;endoplasmic reticulum;endoplasmic reticulum membrane;endoplasmic reticulum part;integral to membrane;intracellular membrane-bounded organelle;intracellular organelle;intracellular organelle part;intracellular part;intrinsic to membrane;macromolecular complex;melanosome;membrane;membrane part;membrane-bounded organ…	biosynthetic process;carbohydrate metabolic process;cellular metabolic process;cellular process;establishment of localization;macromolecule metabolic process;macromolecule modification;metabolic process;peptidyl-amino acid modification;primary metabolic process;protein glycosylation;protein metabolic process;protein modification process;protein targeting;protein transport;translation;transport	cell part;cytoplasmic membrane-bounded vesicle;endoplasmic reticulum;intracellular membrane-bounded organelle;intracellular organelle;macromolecular complex;membrane;organelle;protein complex;vesicle	N-Glycan biosynthesis;Protein processing in endoplasmic reticulum;Various types of N-glycan biosynthesis	20	20	20	41.2	41.2	41.2	68.569	0	139.25	11064000000	106	26.4455	1.87829	P04843	P04843	Dolichyl-diphosphooligosaccharide--protein glycosyltransferase subunit 1	RPN1	352
-0.564603	1.44723	-0.315354	-0.607853	-0.755002	1.47996	1.05247	-0.41423	1.09039	-0.115607	0.0197451	-0.974872	1.42228	-0.934774	-0.879438	-1.18002	1.93031	-0.904781	0.924121	-0.0876736	-1.03405	-1.0763	0.47806				aging;biosynthetic process;carbohydrate metabolic process;cellular biosynthetic process;cellular carbohydrate metabolic process;cellular macromolecule biosynthetic process;cellular macromolecule metabolic process;cellular metabolic process;cellular process;cellular protein metabolic process;cotranslational protein targeting to membrane;developmental process;establishment of localization;establish…	binding;catalytic activity;ribonucleoprotein binding;ribosome binding;transferase activity;transferase activity, transferring glycosyl groups	autophagic vacuole membrane;cell part;cytoplasmic part;endoplasmic reticulum;endoplasmic reticulum membrane;endoplasmic reticulum part;integral to membrane;intracellular membrane-bounded organelle;intracellular organelle;intracellular organelle part;intracellular part;intrinsic to membrane;macromolecular complex;membrane;membrane part;membrane-bounded organelle;nucleus;oligosaccharyltransferase c…	aging;biosynthetic process;carbohydrate metabolic process;cellular metabolic process;cellular process;developmental process;establishment of localization;macromolecule metabolic process;macromolecule modification;metabolic process;peptidyl-amino acid modification;primary metabolic process;protein glycosylation;protein metabolic process;protein modification process;protein targeting;protein transp…	cell part;endoplasmic reticulum;intracellular membrane-bounded organelle;intracellular organelle;macromolecular complex;membrane;nucleus;organelle;protein complex	N-Glycan biosynthesis;Protein processing in endoplasmic reticulum;Various types of N-glycan biosynthesis	7	7	7	19.2	19.2	19.2	69.283	0	206.8	6452200000	39	25.2249	2.15889	P04844	P04844	Dolichyl-diphosphooligosaccharide--protein glycosyltransferase subunit 2	RPN2	353
-0.984506	1.1815	-0.457895	-1.17135	-0.0575882	1.71185	-1.38665	-1.0116	1.3728	0.780442	-0.293806	-0.824943	1.19369	-0.807204	-1.3218	-0.489027	1.25799	-0.177887	1.04899	-0.412764	0.924079	-0.781572	0.707227				activation of MAPKK activity;activation of protein kinase activity;adenosine receptor signaling pathway;biological regulation;blood coagulation;cAMP-mediated signaling;cell activation;cell communication;cell cycle;cell division;cell proliferation;cell surface receptor linked signaling pathway;cell-cell signaling;cellular macromolecule metabolic process;cellular metabolic process;cellular process;…	binding;catalytic activity;cation binding;G-protein beta/gamma-subunit complex binding;G-protein-coupled receptor binding;GTP binding;GTPase activity;guanyl nucleotide binding;guanyl ribonucleotide binding;hydrolase activity;hydrolase activity, acting on acid anhydrides;hydrolase activity, acting on acid anhydrides, in phosphorus-containing anhydrides;ion binding;metal ion binding;molecular trans…	cell part;centrosome;cytoplasm;cytoplasmic part;cytoskeletal part;cytosol;extracellular membrane-bounded organelle;extracellular organelle;extracellular region part;extracellular vesicular exosome;extrinsic to internal side of plasma membrane;extrinsic to membrane;extrinsic to plasma membrane;heterotrimeric G-protein complex;intracellular non-membrane-bounded organelle;intracellular organelle;int…	biological regulation;cell activation;cell communication;cell cycle;cell division;cell proliferation;cell-cell signaling;cellular metabolic process;cellular process;coagulation;macromolecule metabolic process;macromolecule modification;metabolic process;multicellular organismal process;phosphorus metabolic process;primary metabolic process;protein metabolic process;protein modification process;pr…	cell part;centrosome;cytoplasm;cytosol;extracellular organelle;intracellular non-membrane-bounded organelle;intracellular organelle;macromolecular complex;membrane;microtubule organizing center;midbody;nucleoplasm;organelle;plasma membrane;protein complex;vesicle	Axon guidance;Chagas disease (American trypanosomiasis);Chemokine signaling pathway;Gap junction;Gastric acid secretion;Leukocyte transendothelial migration;Long-term depression;Melanogenesis;Progesterone-mediated oocyte maturation;Tight junction;Toxoplasmosis	7	6	5	23.7	20.6	17.2	40.45	0	56.812	3707300000	32	25.564	1.62096	P04899	P04899	Guanine nucleotide-binding protein G(i) subunit alpha-2	GNAI2	354
-0.236796	0.887431	-0.524357	-0.491083	-0.779401	3.09945	0.488371	-0.931989	-1.22336	0.310747	-0.416783	-0.166698	1.5231	0.0913924	-0.1343	0.175757	1.47011	-0.664785	-0.865142	-0.280021	-0.93319	-0.818506	0.420044				biological regulation;cardiac muscle contraction;cation homeostasis;cation transport;cellular cation homeostasis;cellular chemical homeostasis;cellular homeostasis;cellular ion homeostasis;cellular metal ion homeostasis;cellular monovalent inorganic cation homeostasis;cellular potassium ion homeostasis;cellular potassium ion transport;cellular process;cellular response to abiotic stimulus;cellula…	active transmembrane transporter activity;adenyl nucleotide binding;adenyl ribonucleotide binding;ADP binding;alkali metal ion binding;ATP binding;ATPase activity;ATPase activity, coupled;ATPase activity, coupled to movement of substances;ATPase activity, coupled to transmembrane movement of ions;ATPase activity, coupled to transmembrane movement of ions, phosphorylative mechanism;ATPase activity…	apical plasma membrane;basolateral plasma membrane;caveola;cell part;cytoplasmic membrane-bounded vesicle;cytoplasmic part;cytoplasmic vesicle;endoplasmic reticulum;endosome;extracellular membrane-bounded organelle;extracellular organelle;extracellular region part;extracellular vesicular exosome;Golgi apparatus;integral to membrane;intracellular membrane-bounded organelle;intracellular organelle;…	biological regulation;cellular homeostasis;cellular ion homeostasis;cellular process;establishment of localization;homeostatic process;ion transport;multicellular organismal process;muscle contraction;regulation of transport;response to abiotic stimulus;response to chemical stimulus;response to drug;response to endogenous stimulus;response to external stimulus;response to stimulus;transmembrane t…	cell part;cytoplasmic membrane-bounded vesicle;endoplasmic reticulum;endosome;extracellular organelle;Golgi apparatus;intracellular membrane-bounded organelle;intracellular organelle;macromolecular complex;membrane;organelle;plasma membrane;protein complex;vesicle	Aldosterone-regulated sodium reabsorption;Bile secretion;Carbohydrate digestion and absorption;Cardiac muscle contraction;Endocrine and other factor-regulated calcium reabsorption;Gastric acid secretion;Mineral absorption;Pancreatic secretion;Protein digestion and absorption;Proximal tubule bicarbonate reclamation;Salivary secretion	18	18	10	21.3	21.3	11.8	112.89	0	111.33	4069100000	57	25.2407	1.37448	P05023	P05023	Sodium/potassium-transporting ATPase subunit alpha-1	ATP1A1	355
-1.41316	-0.677779	0.582728	-1.08909	-0.641782	-1.36086	-0.139306	-0.0140356	-0.45183	0.516796	1.03399	0.975132	-0.590629	-0.886452	0.689718	-1.13431	-1.7297	0.677109	1.01863	1.04869	1.29653	0.66714	1.62248				aging;alcohol metabolic process;anatomical structure development;anatomical structure formation involved in morphogenesis;anatomical structure morphogenesis;angiogenesis;axon regeneration;axonogenesis;biological regulation;brain development;carbohydrate metabolic process;cell part morphogenesis;cell projection morphogenesis;cell projection organization;cellular carbohydrate metabolic process;cell…	binding;cholesterol binding;lipid binding;lipid transporter activity;steroid binding;sterol binding;substrate-specific transporter activity;transporter activity	cell body;cell part;cell projection;cytoplasmic part;cytosolic part;cytosolic ribosome;dendrite;endoplasmic reticulum;extracellular membrane-bounded organelle;extracellular organelle;extracellular region;extracellular region part;extracellular space;extracellular vesicular exosome;intracellular membrane-bounded organelle;intracellular non-membrane-bounded organelle;intracellular organelle;intrace…	aging;alcohol metabolic process;anatomical structure development;anatomical structure formation involved in morphogenesis;anatomical structure morphogenesis;biological regulation;carbohydrate metabolic process;cellular component morphogenesis;cellular component organization;cellular metabolic process;cellular process;developmental process;establishment of localization;growth;lipid metabolic proce…	cell body;cell part;cell projection;endoplasmic reticulum;extracellular organelle;extracellular region;extracellular space;intracellular membrane-bounded organelle;intracellular non-membrane-bounded organelle;intracellular organelle;macromolecular complex;neuron projection;neuronal cell body;organelle;ribonucleoprotein complex;ribosome;vesicle		6	6	6	27.5	27.5	27.5	21.275	0	40.731	27426000000	112	29.368	1.70687	P05090	P05090	Apolipoprotein D	APOD	357
-0.77451	0.11914	-0.603072	-0.172324	-0.923299	-1.06188	-0.0645235	0.133053	2.9207	-0.846143	-0.741253	0.0716409	-1.18642	-0.0803267	0.262342	0.628129	0.253048	0.475108	1.53427	1.71235	-0.386253	-1.25976	-0.0100039				activation of caspase activity;acute inflammatory response;autophagy;biological adhesion;biological regulation;catabolic process;cell adhesion;cell chemotaxis;cell migration;cell motility;cell-cell adhesion;cellular catabolic process;cellular component movement;cellular macromolecule metabolic process;cellular metabolic process;cellular process;cellular protein metabolic process;cellular response…	arachidonic acid binding;binding;calcium ion binding;carboxylic acid binding;cation binding;cytoskeletal protein binding;fatty acid binding;icosanoid binding;icosatetraenoic acid binding;ion binding;lipid binding;metal ion binding;microtubule binding;monocarboxylic acid binding;protein binding;RAGE receptor binding;receptor binding;Toll-like receptor 4 binding;Toll-like receptor binding;transitio…	cell part;cytoplasmic part;cytoskeleton;cytosol;extracellular membrane-bounded organelle;extracellular organelle;extracellular region;extracellular region part;extracellular space;extracellular vesicular exosome;intracellular membrane-bounded organelle;intracellular non-membrane-bounded organelle;intracellular organelle;intracellular part;membrane;membrane-bounded organelle;membrane-bounded vesic…	autophagy;biological adhesion;biological regulation;catabolic process;cell adhesion;cell motility;cellular component movement;cellular metabolic process;cellular process;cytokine production;immune system process;locomotion;macromolecule metabolic process;macromolecule modification;metabolic process;multicellular organismal process;multi-organism process;peptidyl-amino acid modification;primary me…	cell part;cytoskeleton;cytosol;extracellular organelle;extracellular region;extracellular space;intracellular membrane-bounded organelle;intracellular non-membrane-bounded organelle;intracellular organelle;membrane;nucleus;organelle;plasma membrane;vesicle		5	5	5	47.3	47.3	47.3	10.834	0	9.3747	764050000	13	24.7991	1.83575	P05109	P05109	Protein S100-A8;Protein S100-A8, N-terminally processed	S100A8	360
-1.33179	-0.0688524	1.61643	0.43596	-0.144487	-0.302254	-0.387048	-0.518295	0.462785	-0.763999	0.79308	-0.434307	-1.43208	0.447934	1.90906	-0.856325	-0.616092	1.32168	-1.20561	-1.6158	0.902017	0.75169	1.0363				aging;anatomical structure formation involved in morphogenesis;angiogenesis;biological regulation;biosynthetic process;blood coagulation;cell activation;cell aging;cell surface receptor linked signaling pathway;cellular biosynthetic process;cellular component organization;cellular component organization at cellular level;cellular component organization or biogenesis;cellular component organizatio…	binding;endopeptidase inhibitor activity;endopeptidase regulator activity;enzyme binding;enzyme inhibitor activity;enzyme regulator activity;peptidase inhibitor activity;peptidase regulator activity;protease binding;protein binding;receptor binding;serine-type endopeptidase inhibitor activity	cell part;cytoplasmic membrane-bounded vesicle lumen;cytoplasmic part;cytoplasmic vesicle part;extracellular matrix;extracellular membrane-bounded organelle;extracellular organelle;extracellular region;extracellular region part;extracellular space;extracellular vesicular exosome;intracellular organelle part;intracellular part;membrane;membrane-bounded organelle;membrane-bounded vesicle;membrane-e…	aging;anatomical structure formation involved in morphogenesis;biological regulation;biosynthetic process;cell activation;cellular component organization;cellular metabolic process;cellular nitrogen compound metabolic process;cellular process;coagulation;developmental process;establishment of localization;exocytosis;extracellular matrix organization;extracellular structure organization;macromolec…	cell part;extracellular matrix;extracellular organelle;extracellular region;extracellular space;membrane;organelle;plasma membrane;vesicle	Chagas disease (American trypanosomiasis);Complement and coagulation cascades;p53 signaling pathway	9	9	9	29.4	29.4	29.4	45.059	0	51.329	1553800000	34	25.2176	1.75091	P05121	P05121	Plasminogen activator inhibitor 1	SERPINE1	361
0.501856	1.77078	-0.95407	-0.0274776	-0.650531	1.23128	-0.0732062	0.221152	1.85965	-0.951738	-0.606339	-1.24789	1.88903	-0.859951	0.0245518	-0.655165	1.24693	-0.139674	-1.15943	-0.514712	0.108378	-1.20399	0.190556				adenine transport;biological regulation;cellular metabolic process;cellular process;chromosome segregation;energy derivation by oxidation of organic compounds;energy reserve metabolic process;establishment of localization;generation of precursor metabolites and energy;metabolic process;nitrogen compound transport;nucleobase transport;nucleobase-containing compound transport;oxidation-reduction pr…	adenine transmembrane transporter activity;binding;enzyme binding;nucleobase transmembrane transporter activity;nucleobase-containing compound transmembrane transporter activity;protein binding;purine base transmembrane transporter activity;substrate-specific transmembrane transporter activity;substrate-specific transporter activity;transmembrane transporter activity;transporter activity;ubiquiti…	cell part;cytoplasmic part;cytoskeletal part;extracellular membrane-bounded organelle;extracellular organelle;extracellular region part;extracellular vesicular exosome;integral to membrane;integral to plasma membrane;intracellular membrane-bounded organelle;intracellular non-membrane-bounded organelle;intracellular organelle;intracellular organelle part;intracellular part;intrinsic to membrane;in…	biological regulation;cellular metabolic process;cellular process;chromosome segregation;energy reserve metabolic process;establishment of localization;generation of precursor metabolites and energy;metabolic process;nucleobase-containing compound transport;regulation of transport;small molecule metabolic process;transmembrane transport;transport;viral reproduction	cell part;extracellular organelle;intracellular membrane-bounded organelle;intracellular non-membrane-bounded organelle;intracellular organelle;macromolecular complex;membrane;mitochondrion;nucleus;organelle;protein complex;vesicle	Calcium signaling pathway;Huntington's disease;Parkinson's disease	10	10	3	32.2	32.2	11.4	32.852	0	30.409	7212300000	52	25.9796	1.96918	P05141	P05141	ADP/ATP translocase 2;ADP/ATP translocase 2, N-terminally processed	SLC25A5	362
-0.274848	-0.702468	0.782562	-0.984352	-0.331596	-1.31878	1.00882	0.846882	-1.91144	0.108201	1.36598	0.958471	-1.18858	-0.855621	0.950599	-0.863595	-1.53849	1.11821	-0.0287804	0.330998	0.51325	1.02979	0.98479				biological regulation;blood coagulation;cellular component organization;cellular component organization or biogenesis;cellular membrane fusion;cellular membrane organization;cellular process;cellular process involved in reproduction;cellular process involved in reproduction in multicellular organism;coagulation;establishment of localization;fusion of sperm to egg plasma membrane;gamete generation…	acrosin binding;alcohol binding;amine binding;binding;carbohydrate binding;carboxylic acid binding;cation binding;endopeptidase inhibitor activity;endopeptidase regulator activity;enzyme binding;enzyme inhibitor activity;enzyme regulator activity;glycosaminoglycan binding;heparin binding;ion binding;isoprenoid binding;lipid binding;monocarboxylic acid binding;pattern binding;peptidase inhibitor a…	acrosomal membrane;cell part;cytoplasmic membrane-bounded vesicle;cytoplasmic part;cytoplasmic vesicle;cytoplasmic vesicle membrane;cytoplasmic vesicle part;external side of plasma membrane;extracellular membrane-bounded organelle;extracellular organelle;extracellular region;extracellular region part;extracellular space;extracellular vesicular exosome;intracellular membrane-bounded organelle;intr…	biological regulation;cellular component organization;cellular membrane organization;cellular process;coagulation;establishment of localization;lipid transport;membrane fusion;membrane organization;multicellular organismal process;regulation of body fluid levels;transport	cell part;cytoplasmic membrane-bounded vesicle;extracellular organelle;extracellular region;extracellular space;intracellular membrane-bounded organelle;intracellular organelle;macromolecular complex;membrane;organelle;platelet dense tubular network;protein complex;vesicle	Complement and coagulation cascades	15	15	15	40.4	40.4	40.4	45.674	0	308.93	70763000000	274	30.7758	1.2742	P05154	P05154	Plasma serine protease inhibitor	SERPINA5	363
-0.372392	-0.883219	0.560145	-0.133286	-2.03816	-1.91226	-0.486187	0.26651	-0.844724	-0.077307	1.8012	0.349396	-1.20176	-0.472306	1.06433	-0.0868155	-0.761504	0.594034	0.572224	0.689206	1.10152	1.45962	0.81172				activation of immune response;aging;biological regulation;blood circulation;blood coagulation;blood coagulation, intrinsic pathway;cell activation;cellular process;circulatory system process;coagulation;complement activation;complement activation, classical pathway;defense response;developmental process;establishment of localization;establishment of localization in cell;exocytosis;fibrinolysis;he…	endopeptidase inhibitor activity;endopeptidase regulator activity;enzyme inhibitor activity;enzyme regulator activity;peptidase inhibitor activity;peptidase regulator activity;serine-type endopeptidase inhibitor activity	blood microparticle;cell part;cytoplasmic membrane-bounded vesicle lumen;cytoplasmic part;cytoplasmic vesicle part;extracellular membrane-bounded organelle;extracellular organelle;extracellular region;extracellular region part;extracellular space;extracellular vesicular exosome;intracellular organelle part;intracellular part;membrane-bounded organelle;membrane-bounded vesicle;membrane-enclosed lu…	aging;biological regulation;blood circulation;cell activation;cellular process;circulatory system process;coagulation;developmental process;establishment of localization;exocytosis;immune system process;macromolecule metabolic process;metabolic process;multicellular organismal process;primary metabolic process;protein metabolic process;regulation of body fluid levels;response to stimulus;response…	cell part;extracellular organelle;extracellular region;extracellular space;organelle;vesicle	Complement and coagulation cascades	17	17	17	30.4	30.4	30.4	55.154	0	166.9	108850000000	282	30.8874	1.72771	P05155	P05155	Plasma protease C1 inhibitor	SERPING1	364
-0.812492	-0.494555	-0.525241	-0.589459	-0.971283	-0.772163	-0.751507	0.693785	2.71336	-0.730379	0.507962	-0.440715	-0.134328	-0.0532418	-0.42332	-1.0272	-0.712368	-0.8254	1.68334	1.06465	1.29154	1.20325	0.105761				aging;biological regulation;biosynthetic process;catabolic process;cellular catabolic process;cellular component organization;cellular component organization or biogenesis;cellular metabolic process;cellular process;cellular response to chemical stimulus;cellular response to hydrogen peroxide;cellular response to oxidative stress;cellular response to oxygen radical;cellular response to reactive o…	antioxidant activity;binding;carbohydrate binding;catalytic activity;cation binding;chromatin binding;glycosaminoglycan binding;heme binding;heparin binding;ion binding;iron ion binding;metal ion binding;oxidoreductase activity;oxidoreductase activity, acting on peroxide as acceptor;pattern binding;peroxidase activity;polysaccharide binding;tetrapyrrole binding;transition metal ion binding	azurophil granule;cell part;cytoplasmic membrane-bounded vesicle;cytoplasmic part;cytoplasmic vesicle;extracellular membrane-bounded organelle;extracellular organelle;extracellular region part;extracellular space;extracellular vesicular exosome;intracellular membrane-bounded organelle;intracellular organelle;intracellular part;lysosome;lytic vacuole;membrane-bounded organelle;membrane-bounded ves…	aging;biological regulation;biosynthetic process;catabolic process;cellular component organization;cellular metabolic process;cellular process;developmental process;immune system process;metabolic process;multicellular organismal process;multi-organism process;response to abiotic stimulus;response to biotic stimulus;response to chemical stimulus;response to external stimulus;response to extracell…	cell part;cytoplasmic membrane-bounded vesicle;extracellular organelle;extracellular space;intracellular membrane-bounded organelle;intracellular organelle;lysosome;mitochondrion;nucleus;organelle;vacuole;vesicle	Phagosome	23	23	19	33.4	33.4	29.3	83.868	0	122.57	20197000000	105	26.4189	3.17058	P05164	P05164	Myeloperoxidase;Myeloperoxidase;89 kDa myeloperoxidase;84 kDa myeloperoxidase;Myeloperoxidase light chain;Myeloperoxidase heavy chain	MPO	366
-0.764514	1.19845	-0.629773	0.702305	0.17589	1.64287	-1.20411	-1.34435	0.302887	-0.891957	-0.289893	1.41559	-0.786494	-0.653983	-0.667363	-0.00359059	2.61104	0.356826	-0.0778212	-0.22289	-0.568403	-0.946113	0.645407				biosynthetic process;catabolic process;cellular biosynthetic process;cellular catabolic process;cellular component biogenesis;cellular component biogenesis at cellular level;cellular component disassembly;cellular component disassembly at cellular level;cellular component organization;cellular component organization at cellular level;cellular component organization or biogenesis;cellular componen…	binding;nucleic acid binding;RNA binding;structural constituent of ribosome;structural molecule activity	adherens junction;anchoring junction;cell junction;cell part;cell-substrate adherens junction;cell-substrate junction;cytoplasm;cytoplasmic part;cytosol;cytosolic large ribosomal subunit;extracellular membrane-bounded organelle;extracellular organelle;extracellular region part;extracellular vesicular exosome;focal adhesion;intracellular membrane-bounded organelle;intracellular non-membrane-bounde…	biosynthetic process;catabolic process;cellular component disassembly;cellular component organization;cellular metabolic process;cellular nitrogen compound metabolic process;cellular process;establishment of localization;macromolecule metabolic process;metabolic process;mRNA metabolic process;nitrogen compound metabolic process;nucleobase-containing compound metabolic process;primary metabolic pr…	cell part;cytoplasm;cytosol;extracellular organelle;intracellular membrane-bounded organelle;intracellular non-membrane-bounded organelle;intracellular organelle;macromolecular complex;membrane;nucleus;organelle;ribonucleoprotein complex;ribosome;vesicle	Ribosome	9	9	9	40.4	40.4	40.4	34.273	0	52.039	2503900000	21	24.7783	1.46117	P05388	P05388;Q8NHW5	60S acidic ribosomal protein P0;60S acidic ribosomal protein P0-like	RPLP0;RPLP0P6	369
0.613909	2.20119	-0.0424341	0.445196	0.923037	-0.0957502	-1.02421	-1.04807	-0.643246	0.358067	-1.00962	-0.918062	2.49599	-0.303196	-0.9977	-0.701015	1.35348	0.0413596	-0.848551	0.351701	-0.110563	-0.770162	-0.271365				biological regulation;blood coagulation;chemotaxis;coagulation;hemostasis;locomotion;multicellular organismal process;negative regulation of catalytic activity;negative regulation of endopeptidase activity;negative regulation of hydrolase activity;negative regulation of molecular function;negative regulation of peptidase activity;regulation of biological process;regulation of biological quality;r…	binding;carbohydrate binding;endopeptidase inhibitor activity;endopeptidase regulator activity;enzyme inhibitor activity;enzyme regulator activity;glycosaminoglycan binding;heparin binding;pattern binding;peptidase inhibitor activity;peptidase regulator activity;polysaccharide binding;serine-type endopeptidase inhibitor activity	extracellular membrane-bounded organelle;extracellular organelle;extracellular region;extracellular region part;extracellular space;extracellular vesicular exosome;membrane-bounded organelle;membrane-bounded vesicle;organelle;vesicle	biological regulation;coagulation;locomotion;multicellular organismal process;regulation of body fluid levels;response to chemical stimulus;response to external stimulus;response to stimulus	extracellular organelle;extracellular region;extracellular space;organelle;vesicle	Complement and coagulation cascades	16	16	16	29.9	29.9	29.9	57.07	0	17.698	9717700000	50	25.6955	2.0587	P05546	P05546	Heparin cofactor 2	SERPIND1	372
-1.65716	-1.13288	0.749533	-0.0347902	0.276594	-1.25855	0.18204	-0.439986	-1.10032	0.728859	-0.737695	-0.190111	-1.07244	0.19472	1.60367	-0.842062	1.32133	0.204063	0.58522	0.335067	-0.759194	0.722926	2.32116				actin cytoskeleton organization;actin filament-based process;actomyosin structure organization;anatomical structure homeostasis;anatomical structure morphogenesis;associative learning;axon extension;axon guidance;B cell activation;B cell differentiation;behavior;biological adhesion;biological regulation;blood coagulation;blood vessel endothelial cell migration;calcium ion homeostasis;calcium-inde…	actin binding;binding;cation binding;cell adhesion molecule binding;cytoskeletal protein binding;enzyme binding;ion binding;metal ion binding;peptide binding;protease binding;protein binding;protein dimerization activity;protein heterodimerization activity;receptor activity;viral receptor activity	acrosomal vesicle;adherens junction;alpha10-beta1 integrin complex;alpha11-beta1 integrin complex;alpha1-beta1 integrin complex;alpha2-beta1 integrin complex;alpha3-beta1 integrin complex;alpha7-beta1 integrin complex;alpha8-beta1 integrin complex;alpha9-beta1 integrin complex;anchoring junction;basement membrane;cell division site part;cell junction;cell part;cell projection;cell projection memb…	anatomical structure morphogenesis;behavior;biological adhesion;biological regulation;cell activation;cell adhesion;cell communication;cell differentiation;cell growth;cell junction organization;cell morphogenesis;cell motility;cellular component assembly;cellular component morphogenesis;cellular component movement;cellular component organization;cellular homeostasis;cellular ion homeostasis;cell…	cell part;cell projection;cell surface;cytoplasm;cytoplasmic membrane-bounded vesicle;endosome;extracellular organelle;filopodium;intracellular membrane-bounded organelle;intracellular organelle;macromolecular complex;membrane;neuron projection;organelle;plasma membrane;protein complex;receptor complex;synapse;vesicle	Arrhythmogenic right ventricular cardiomyopathy (ARVC);Axon guidance;Bacterial invasion of epithelial cells;Cell adhesion molecules (CAMs);Dilated cardiomyopathy;ECM-receptor interaction;Focal adhesion;Hypertrophic cardiomyopathy (HCM);Leishmaniasis;Leukocyte transendothelial migration;Pathogenic Escherichia coli infection;Pathways in cancer;Phagosome;Regulation of actin cytoskeleton;Shigellosis;…	6	6	6	8.8	8.8	8.8	88.414	0	8.195	1047100000	15	25.099	1.10071	P05556	P05556	Integrin beta-1	ITGB1	373
0.110182	-0.411687	-0.653435	-1.45768	0.253616	0.268633	2.29756	-0.244773	-0.161474	0.13663	1.52986	-0.506371	-1.38861	-0.757747	-0.979094	-1.16131	0.661081	0.284356	-0.843769	0.49188	-0.418387	1.8878	1.06274				actin filament-based movement;actin filament-based process;actin-mediated cell contraction;actin-myosin filament sliding;cardiac muscle contraction;cellular component movement;cellular process;multicellular organismal process;muscle contraction;muscle filament sliding;muscle system process;striated muscle contraction;system process	binding;calcium ion binding;cation binding;ion binding;metal ion binding;structural constituent of muscle;structural molecule activity	cell part;contractile fiber;contractile fiber part;cytoplasmic part;cytoskeletal part;cytosol;intracellular non-membrane-bounded organelle;intracellular organelle;intracellular organelle part;intracellular part;macromolecular complex;muscle myosin complex;myofibril;myosin complex;myosin II complex;non-membrane-bounded organelle;organelle;organelle part;protein complex;sarcomere	cellular component movement;cellular process;multicellular organismal process;muscle contraction	cell part;cytosol;intracellular non-membrane-bounded organelle;intracellular organelle;macromolecular complex;organelle;protein complex		5	5	4	28.9	28.9	20.6	21.145	0	27.517	1247400000	22	24.7867	0.904159	P05976	P05976	Myosin light chain 1/3, skeletal muscle isoform	MYL1	374
-0.359349	0.0192806	-0.855177	-0.808309	-0.368707	-0.16208	2.34926	-0.832432	0.669781	-0.809645	-0.273935	2.84569	-1.09634	-0.4963	-0.510559	-0.456722	-0.600497	0.810163	0.669486	-0.231717	-0.635065	0.146617	0.986559				anatomical structure development;anatomical structure morphogenesis;axon guidance;cellular component disassembly;cellular component disassembly at cellular level;cellular component organization;cellular component organization at cellular level;cellular component organization or biogenesis;cellular component organization or biogenesis at cellular level;cellular process;cellular response to acid;ce…	binding;cation binding;extracellular matrix structural constituent;ion binding;metal ion binding;structural molecule activity	cell part;collagen;collagen type V;cytoplasmic part;endoplasmic reticulum lumen;endoplasmic reticulum part;extracellular matrix;extracellular matrix part;extracellular region;extracellular region part;fibrillar collagen;intracellular organelle lumen;intracellular organelle part;intracellular part;membrane-enclosed lumen;organelle lumen;organelle part	anatomical structure development;anatomical structure morphogenesis;cellular component disassembly;cellular component organization;cellular process;developmental process;extracellular matrix organization;extracellular structure organization;locomotion;macromolecule metabolic process;metabolic process;multicellular organismal process;response to chemical stimulus;response to endogenous stimulus;re…	cell part;extracellular matrix;extracellular region	Amoebiasis;ECM-receptor interaction;Focal adhesion;Protein digestion and absorption	8	7	7	7.2	6.5	6.5	144.91	0	29.77	1421800000	21	24.595	1.34384	P05997	P05997	Collagen alpha-2(V) chain	COL5A2	375
0.726664	1.60497	-0.877711	-0.00337968	-0.367346	1.54913	0.494179	-0.208475	-0.65149	0.435265	-1.98909	-0.459961	1.51779	-0.590277	-0.966476	0.070996	1.88057	-1.11103	0.213033	-0.169639	0.00283143	0.309768	-1.41031				anatomical structure formation involved in morphogenesis;angiogenesis;ATP biosynthetic process;ATP hydrolysis coupled proton transport;ATP metabolic process;ATP synthesis coupled proton transport;biological regulation;biosynthetic process;cation homeostasis;cation transport;cell differentiation;cellular biosynthetic process;cellular cation homeostasis;cellular chemical homeostasis;cellular compon…	active transmembrane transporter activity;adenyl nucleotide binding;adenyl ribonucleotide binding;ATP binding;ATPase activity;ATPase activity, coupled;ATPase activity, coupled to movement of substances;ATPase activity, coupled to transmembrane movement of ions;ATPase activity, coupled to transmembrane movement of substances;binding;catalytic activity;cation transmembrane transporter activity;cati…	cell part;cell surface;cytoplasmic part;extracellular membrane-bounded organelle;extracellular organelle;extracellular region part;extracellular vesicular exosome;intracellular membrane-bounded organelle;intracellular non-membrane-bounded organelle;intracellular organelle;intracellular organelle lumen;intracellular organelle part;intracellular part;macromolecular complex;membrane;membrane part;me…	anatomical structure formation involved in morphogenesis;biological regulation;biosynthetic process;cell differentiation;cellular component organization;cellular homeostasis;cellular ion homeostasis;cellular metabolic process;cellular nitrogen compound metabolic process;cellular process;developmental process;establishment of localization;generation of precursor metabolites and energy;heterocycle …	cell part;cell surface;extracellular organelle;intracellular membrane-bounded organelle;intracellular non-membrane-bounded organelle;intracellular organelle;macromolecular complex;membrane;mitochondrion;nucleus;organelle;plasma membrane;protein complex;proton-transporting two-sector ATPase complex;vesicle	Alzheimer's disease;Huntington's disease;Oxidative phosphorylation;Parkinson's disease	18	18	18	45	45	45	56.559	0	274.99	30040000000	157	27.8133	1.90118	P06576	P06576	ATP synthase subunit beta, mitochondrial	ATP5B	380
-1.50415	1.39494	0.538396	0.925974	-1.20683	-0.944527	-1.05989	-1.02963	-0.554609	-0.740642	-1.16483	-0.447842	1.26718	1.5835	0.949576	1.1224	1.18875	-0.404602	-0.834556	0.559383	-0.551181	0.214672	0.698541				activation of immune response;biological regulation;complement activation;complement activation, classical pathway;defense response;humoral immune response;immune effector process;immune response;immune system process;innate immune response;macromolecule metabolic process;metabolic process;positive regulation of apoptotic cell clearance;positive regulation of biological process;positive regulatio…	binding;catalytic activity;cation binding;endopeptidase activity;hydrolase activity;ion binding;metal ion binding;peptidase activity;peptidase activity, acting on L-amino acid peptides;serine hydrolase activity;serine-type endopeptidase activity;serine-type peptidase activity	extracellular membrane-bounded organelle;extracellular organelle;extracellular region;extracellular region part;extracellular space;extracellular vesicular exosome;membrane-bounded organelle;membrane-bounded vesicle;organelle;vesicle	biological regulation;immune system process;macromolecule metabolic process;metabolic process;primary metabolic process;protein metabolic process;regulation of transport;response to chemical stimulus;response to external stimulus;response to extracellular stimulus;response to stimulus;response to stress	extracellular organelle;extracellular region;extracellular space;organelle;vesicle	Complement and coagulation cascades;Staphylococcus aureus infection;Systemic lupus erythematosus	11	11	11	14.5	14.5	14.5	83.267	0	65.963	3156900000	52	25.5449	1.63915	P06681	P06681	Complement C2;Complement C2b fragment;Complement C2a fragment	C2	381
-0.226914	-0.266392	-0.00457918	-0.68687	-0.2461	-1.10383	0.442469	1.77159	2.93679	0.21157	-1.99113	-0.097591	0.156198	-1.25272	0.131446	-0.034627	-0.634631	-0.262553	0.32851	1.0804	-0.508053	-0.370786	0.627797				actin cytoskeleton organization;actin cytoskeleton reorganization;actin filament-based process;activation of caspase activity;autophagy;biological adhesion;biological regulation;catabolic process;cell adhesion;cell chemotaxis;cell communication;cell migration;cell motility;cell-cell adhesion;cell-cell signaling;cellular catabolic process;cellular component movement;cellular component organization…	antioxidant activity;arachidonic acid binding;binding;calcium ion binding;carboxylic acid binding;cation binding;cytoskeletal protein binding;fatty acid binding;icosanoid binding;icosatetraenoic acid binding;ion binding;lipid binding;metal ion binding;microtubule binding;molecular transducer activity;monocarboxylic acid binding;protein binding;RAGE receptor binding;receptor binding;signal transdu…	cell part;cytoplasmic part;cytoskeleton;cytosol;extracellular membrane-bounded organelle;extracellular organelle;extracellular region;extracellular region part;extracellular space;extracellular vesicular exosome;intracellular membrane-bounded organelle;intracellular non-membrane-bounded organelle;intracellular organelle;intracellular part;membrane;membrane-bounded organelle;membrane-bounded vesic…	autophagy;biological adhesion;biological regulation;catabolic process;cell adhesion;cell communication;cell motility;cell-cell signaling;cellular component movement;cellular component organization;cellular metabolic process;cellular process;cytokine production;cytoskeleton organization;immune system process;locomotion;macromolecule metabolic process;macromolecule modification;metabolic process;mu…	cell part;cytoskeleton;cytosol;extracellular organelle;extracellular region;extracellular space;intracellular membrane-bounded organelle;intracellular non-membrane-bounded organelle;intracellular organelle;membrane;nucleus;organelle;plasma membrane;vesicle		5	5	5	51.8	51.8	51.8	13.242	0	74.071	802210000	18	24.8359	1.78148	P06702	P06702	Protein S100-A9	S100A9	382
-1.49118	-0.367327	0.323181	1.55771	1.55094	0.0325961	-0.807105	-0.916469	0.263112	-2.12714	0.955205	1.61909	-0.835621	-0.182858	-0.101137	0.196366	0.990433	-0.440339	-0.179142	-1.41103	-0.017811	0.427706	0.960827				anatomical structure morphogenesis;axonogenesis;biological regulation;cell part morphogenesis;cell projection morphogenesis;cell projection organization;cellular component morphogenesis;cellular component organization;cellular component organization at cellular level;cellular component organization or biogenesis;cellular component organization or biogenesis at cellular level;cellular developmenta…	binding;calcium ion binding;calcium-dependent protein binding;cation binding;cytoskeletal protein binding;identical protein binding;ion binding;ion transmembrane transporter activity;metal ion binding;protein binding;protein dimerization activity;protein homodimerization activity;substrate-specific transmembrane transporter activity;substrate-specific transporter activity;transition metal ion bin…	cell part;cell projection;cytoplasm;cytoplasmic part;cytosol;envelope;extracellular membrane-bounded organelle;extracellular organelle;extracellular region part;extracellular vesicular exosome;extrinsic to internal side of plasma membrane;extrinsic to membrane;extrinsic to plasma membrane;intracellular membrane-bounded organelle;intracellular organelle;intracellular organelle part;intracellular p…	anatomical structure morphogenesis;biological regulation;cellular component morphogenesis;cellular component organization;cellular process;developmental process;response to stimulus;signal transduction	cell part;cell projection;cytoplasm;cytosol;extracellular organelle;intracellular membrane-bounded organelle;intracellular organelle;nuclear envelope;nucleus;organelle;vesicle		3	3	3	24.4	24.4	24.4	10.18	0	3.1857	1846400000	22	24.3443	1.03066	P06703	P06703	Protein S100-A6	S100A6	383
1.40813	1.19132	-0.177406	1.40352	1.16638	-0.811286	-0.730542	0.0327827	-0.360021	-1.45738	-0.57499	-1.29162	0.996876	1.32849	-0.924859	1.03998	1.5623	-0.541684	-0.654137	-0.561286	-0.804449	-0.9378	-0.302322				alcohol metabolic process;amine metabolic process;anatomical structure morphogenesis;biological adhesion;biological regulation;biosynthetic process;catabolic process;cell adhesion;cell part morphogenesis;cell projection morphogenesis;cell projection organization;cell-cell adhesion;cellular amine metabolic process;cellular biogenic amine metabolic process;cellular catabolic process;cellular compon…	alcohol binding;amine binding;antioxidant activity;binding;cation binding;cholesterol binding;cholesterol transporter activity;copper ion binding;enzyme activator activity;enzyme regulator activity;identical protein binding;ion binding;lipid binding;lipid transporter activity;metal ion binding;phosphatidylcholine binding;phosphatidylcholine-sterol O-acyltransferase activator activity;phospholipid…	blood microparticle;cell part;chylomicron;cytoplasmic part;cytosol;early endosome;endoplasmic reticulum lumen;endoplasmic reticulum part;endosome;extracellular membrane-bounded organelle;extracellular organelle;extracellular region;extracellular region part;extracellular space;extracellular vesicular exosome;high-density lipoprotein particle;intracellular membrane-bounded organelle;intracellular …	alcohol metabolic process;amine metabolic process;anatomical structure morphogenesis;biological adhesion;biological regulation;biosynthetic process;catabolic process;cell adhesion;cellular component assembly;cellular component morphogenesis;cellular component organization;cellular lipid metabolic process;cellular metabolic process;cellular nitrogen compound metabolic process;cellular process;dete…	cell part;cytosol;endosome;extracellular organelle;extracellular region;extracellular space;intracellular membrane-bounded organelle;intracellular organelle;macromolecular complex;organelle;vesicle		28	28	28	63.6	63.6	63.6	45.398	0	302.29	42056000000	212	27.1733	3.1344	P06727	P06727	Apolipoprotein A-IV	APOA4	384
-0.386289	-0.568118	-0.173344	-1.44823	-0.137266	-0.392692	1.32621	1.47221	0.954704	-0.700136	1.55785	-0.953211	-0.372607	-0.805764	-0.238828	-0.46868	-0.793781	0.130805	-0.862992	-0.0706272	-0.544682	2.67749	0.797978				amine biosynthetic process;amine metabolic process;biosynthetic process;carboxylic acid biosynthetic process;carboxylic acid metabolic process;cellular amine metabolic process;cellular amino acid biosynthetic process;cellular amino acid metabolic process;cellular biosynthetic process;cellular ketone metabolic process;cellular metabolic process;cellular modified amino acid biosynthetic process;cel…	adenyl nucleotide binding;adenyl ribonucleotide binding;ATP binding;binding;catalytic activity;creatine kinase activity;kinase activity;nucleotide binding;phosphotransferase activity, nitrogenous group as acceptor;purine nucleotide binding;purine ribonucleoside triphosphate binding;purine ribonucleotide binding;ribonucleotide binding;transferase activity;transferase activity, transferring phospho…	cell part;cytoplasmic part;cytosol;intracellular part	amine metabolic process;biosynthetic process;cellular amino acid metabolic process;cellular ketone metabolic process;cellular metabolic process;cellular nitrogen compound metabolic process;cellular process;metabolic process;nitrogen compound metabolic process;organic acid metabolic process;primary metabolic process;small molecule metabolic process	cell part;cytosol	Arginine and proline metabolism	11	11	10	32.8	32.8	30.7	43.101	0	142.78	5632800000	35	25.3074	2.07626	P06732	P06732	Creatine kinase M-type;Creatine kinase M-type, N-terminally processed	CKM	386
0.46717	-0.196795	-0.0302354	-0.582703	1.53363	1.18942	1.94671	0.202651	-1.61351	0.672784	-0.198936	1.30531	-0.499246	1.10008	-1.00092	-0.28395	0.298883	-1.39946	-0.77345	-0.908262	0.594988	-0.213874	-1.61028				alcohol biosynthetic process;alcohol metabolic process;biological regulation;biosynthetic process;carbohydrate biosynthetic process;carbohydrate metabolic process;cellular biosynthetic process;cellular carbohydrate biosynthetic process;cellular carbohydrate metabolic process;cellular macromolecule biosynthetic process;cellular macromolecule metabolic process;cellular metabolic process;cellular ni…	binding;carbon-oxygen lyase activity;catalytic activity;cation binding;DNA binding;enzyme binding;GTPase binding;hydro-lyase activity;ion binding;lyase activity;magnesium ion binding;metal ion binding;nucleic acid binding;nucleic acid binding transcription factor activity;phosphopyruvate hydratase activity;protein binding;protein binding transcription factor activity;sequence-specific DNA binding…	cell part;contractile fiber part;cytoplasm;cytoplasmic part;cytosol;cytosolic part;extracellular membrane-bounded organelle;extracellular organelle;extracellular region part;extracellular space;extracellular vesicular exosome;intracellular membrane-bounded organelle;intracellular organelle;intracellular part;M band;macromolecular complex;membrane;membrane-bounded organelle;membrane-bounded vesicl…	alcohol metabolic process;biological regulation;biosynthetic process;carbohydrate metabolic process;cellular metabolic process;cellular nitrogen compound metabolic process;cellular process;macromolecule metabolic process;metabolic process;multi-organism process;nitrogen compound metabolic process;nucleobase-containing compound metabolic process;primary metabolic process;response to biotic stimulu…	cell part;cytoplasm;cytosol;extracellular organelle;extracellular space;intracellular membrane-bounded organelle;intracellular organelle;macromolecular complex;membrane;nucleus;organelle;plasma membrane;protein complex;vesicle	Glycolysis / Gluconeogenesis;Methane metabolism;RNA degradation	24	24	23	55.1	55.1	50.9	47.168	0	276.93	88224000000	305	31.0581	0.696784	P06733	P06733	Alpha-enolase	ENO1	387
1.25041	-0.128902	-0.93658	-1.3436	1.47601	0.851032	1.53664	-1.89267	-0.164585	-1.22713	0.363277	0.431881	-1.03886	-0.449927	0.518633	-0.408652	0.307447	-0.363247	0.414472	-1.07463	1.57353	-0.636669	0.942129				5-phosphoribose 1-diphosphate biosynthetic process;5-phosphoribose 1-diphosphate metabolic process;alcohol biosynthetic process;alcohol metabolic process;biological regulation;biosynthetic process;carbohydrate biosynthetic process;carbohydrate catabolic process;carbohydrate homeostasis;carbohydrate metabolic process;catabolic process;cell death;cellular biosynthetic process;cellular carbohydrate …	adenyl nucleotide binding;adenyl ribonucleotide binding;AMP binding;ATP binding;bile acid binding;binding;carbohydrate binding;carboxylic acid binding;catalytic activity;cofactor binding;drug binding;glucose binding;glycogen phosphorylase activity;identical protein binding;lipid binding;monocarboxylic acid binding;monosaccharide binding;nucleobase binding;nucleotide binding;phosphorylase activity…	cell part;cytoplasm;cytoplasmic part;cytosol;extracellular membrane-bounded organelle;extracellular organelle;extracellular region part;extracellular vesicular exosome;intracellular part;membrane;membrane-bounded organelle;membrane-bounded vesicle;organelle;plasma membrane;vesicle	alcohol metabolic process;biological regulation;biosynthetic process;carbohydrate metabolic process;catabolic process;cell death;cellular metabolic process;cellular process;death;energy reserve metabolic process;generation of precursor metabolites and energy;heterocycle metabolic process;homeostatic process;macromolecule metabolic process;metabolic process;polysaccharide metabolic process;primary…	cell part;cytoplasm;cytosol;extracellular organelle;membrane;organelle;plasma membrane;vesicle	Insulin signaling pathway;Starch and sucrose metabolism	17	13	12	21.5	17.2	15.9	97.147	0	57.434	1022800000	33	25.004	1.18542	P06737	P06737	Glycogen phosphorylase, liver form	PYGL	388
0.0785318	0.100075	-1.02918	-0.0437503	0.532648	0.698943	1.3772	0.00590656	0.757179	0.333482	0.198876	0.961657	0.114183	0.3648	-1.32987	-2.38739	0.513061	-2.35661	0.945458	-0.254624	0.514122	0.93912	-1.03383				alcohol biosynthetic process;alcohol metabolic process;aldehyde biosynthetic process;aldehyde catabolic process;anatomical structure formation involved in morphogenesis;angiogenesis;behavior;biological regulation;biosynthetic process;carbohydrate biosynthetic process;carbohydrate metabolic process;catabolic process;cellular aldehyde metabolic process;cellular biosynthetic process;cellular carbohy…	binding;carbohydrate binding;catalytic activity;glucose-6-phosphate isomerase activity;intramolecular oxidoreductase activity;intramolecular oxidoreductase activity, interconverting aldoses and ketoses;intramolecular transferase activity;isomerase activity;monosaccharide binding;sugar binding	cell part;cell projection;cytoplasm;cytoplasmic part;cytosol;extracellular membrane-bounded organelle;extracellular organelle;extracellular region part;extracellular space;extracellular vesicular exosome;intracellular organelle part;intracellular part;membrane;membrane-bounded organelle;membrane-bounded vesicle;neuron projection;nuclear part;nucleoplasm;organelle;organelle part;plasma membrane;ve…	alcohol metabolic process;anatomical structure formation involved in morphogenesis;behavior;biological regulation;biosynthetic process;carbohydrate metabolic process;catabolic process;cellular aldehyde metabolic process;cellular metabolic process;cellular nitrogen compound metabolic process;cellular process;developmental process;immune system process;macromolecule metabolic process;metabolic proc…	cell part;cell projection;cytoplasm;cytosol;extracellular organelle;extracellular space;membrane;neuron projection;nucleoplasm;organelle;plasma membrane;vesicle	Amino sugar and nucleotide sugar metabolism;Glycolysis / Gluconeogenesis;Pentose phosphate pathway;Starch and sucrose metabolism	13	13	13	25.6	25.6	25.6	63.146	0	127.32	10548000000	101	27.5935	1.59657	P06744	P06744	Glucose-6-phosphate isomerase	GPI	389
1.23688	1.08533	-0.402392	-1.24303	-0.473799	2.06986	0.669648	-0.435338	-0.979837	1.24276	-0.209596	-0.0954864	0.9769	-1.32275	-0.123666	-1.15354	1.26885	0.766878	-0.59831	-0.868266	0.0652704	-1.58282	0.106456				anatomical structure formation involved in morphogenesis;anatomical structure morphogenesis;angiogenesis;antigen processing and presentation;antigen processing and presentation of exogenous antigen;antigen processing and presentation of exogenous peptide antigen;antigen processing and presentation of exogenous peptide antigen via MHC class I;antigen processing and presentation of exogenous peptid…	binding;calcium channel activity;cation binding;cation channel activity;cation transmembrane transporter activity;channel activity;cytokine binding;enzyme binding;extracellular matrix binding;fibronectin binding;gated channel activity;growth factor binding;ion binding;ion channel activity;ion transmembrane transporter activity;metal ion binding;passive transmembrane transporter activity;protease …	adherens junction;alphav-beta3 integrin complex;alphav-beta3 integrin-IGF-1-IGF1R complex;alphav-beta5 integrin complex;alphav-beta8 integrin complex;anchoring junction;cell junction;cell part;cell projection membrane;cell projection part;cell surface;cell-substrate adherens junction;cell-substrate junction;cytoplasmic membrane-bounded vesicle;cytoplasmic part;cytoplasmic vesicle;endocytic vesicl…	anatomical structure formation involved in morphogenesis;anatomical structure morphogenesis;biological adhesion;biological regulation;cell adhesion;cell differentiation;cell growth;cell morphogenesis;cell motility;cellular component morphogenesis;cellular component movement;cellular component organization;cellular membrane organization;cellular process;coagulation;developmental process;endocytosi…	cell part;cell surface;cytoplasmic membrane-bounded vesicle;extracellular organelle;intracellular membrane-bounded organelle;intracellular organelle;macromolecular complex;membrane;organelle;plasma membrane;protein complex;receptor complex;vesicle	Arrhythmogenic right ventricular cardiomyopathy (ARVC);Cell adhesion molecules (CAMs);Dilated cardiomyopathy;ECM-receptor interaction;Focal adhesion;Hypertrophic cardiomyopathy (HCM);Pathways in cancer;Phagosome;Regulation of actin cytoskeleton;Small cell lung cancer	15	15	15	17.1	17.1	17.1	116.04	0	63.189	3062800000	45	25.4961	1.40104	P06756	P06756	Integrin alpha-V;Integrin alpha-V heavy chain;Integrin alpha-V light chain	ITGAV	391
0.531254	1.388	-1.45421	-0.672289	1.25866	0.980281	0.00507458	-0.0921616	1.12082	-0.991866	1.22858	-0.895958	-0.962829	-0.569139	0.083654	-1.15161	0.274277	-0.535169	-0.923091	-0.442112	0.767413	-1.05218	2.10459				amine metabolic process;aminoglycan catabolic process;aminoglycan metabolic process;carbohydrate catabolic process;carbohydrate metabolic process;catabolic process;cellular catabolic process;cellular lipid metabolic process;cellular metabolic process;cellular process;chondroitin sulfate catabolic process;chondroitin sulfate metabolic process;glycolipid metabolic process;glycosaminoglycan cataboli…	beta-N-acetylhexosaminidase activity;binding;catalytic activity;hexosaminidase activity;hydrolase activity;hydrolase activity, acting on glycosyl bonds;hydrolase activity, hydrolyzing O-glycosyl compounds;protein binding;protein dimerization activity;protein heterodimerization activity	cell part;cytoplasmic part;extracellular membrane-bounded organelle;extracellular organelle;extracellular region part;extracellular vesicular exosome;intracellular organelle lumen;intracellular organelle part;intracellular part;lysosomal lumen;membrane;membrane-bounded organelle;membrane-bounded vesicle;membrane-enclosed lumen;organelle;organelle lumen;organelle part;vacuolar lumen;vacuolar part;…	amine metabolic process;carbohydrate metabolic process;catabolic process;cellular lipid metabolic process;cellular metabolic process;cellular process;lipid metabolic process;macromolecule metabolic process;metabolic process;nitrogen compound metabolic process;polysaccharide metabolic process;primary metabolic process;small molecule metabolic process;sulfur compound metabolic process	cell part;extracellular organelle;membrane;organelle;vesicle	Amino sugar and nucleotide sugar metabolism;Glycosaminoglycan degradation;Glycosphingolipid biosynthesis - ganglio series;Glycosphingolipid biosynthesis - globo series;Lysosome;Other glycan degradation	5	5	5	9.6	9.6	9.6	60.702	0	10.528	646920000	15	24.6619	1.16199	P06865	P06865	Beta-hexosaminidase subunit alpha	HEXA	392
0.18704	0.507872	1.18418	0.176518	0.356223	-0.921035	-0.521264	-0.919967	-2.99013	-0.508893	0.688388	-0.657343	0.386974	0.0247824	1.23453	0.407079	-1.44119	1.90042	0.150598	0.289213	0.607197	0.103697	-0.244885				anatomical structure development;anatomical structure morphogenesis;behavior;biological regulation;blood coagulation;cellular component organization;cellular component organization at cellular level;cellular component organization or biogenesis;cellular component organization or biogenesis at cellular level;cellular process;cerebellar granular layer morphogenesis;coagulation;detection of abiotic …	binding;carbohydrate binding;endopeptidase inhibitor activity;endopeptidase regulator activity;enzyme inhibitor activity;enzyme regulator activity;glycosaminoglycan binding;heparin binding;pattern binding;peptidase inhibitor activity;peptidase regulator activity;polysaccharide binding;protein binding;receptor binding;serine-type endopeptidase inhibitor activity	cell part;cytoplasmic membrane-bounded vesicle;cytoplasmic part;cytoplasmic vesicle;cytosol;extracellular matrix;extracellular region;extracellular region part;extracellular space;extrinsic to external side of plasma membrane;extrinsic to membrane;extrinsic to plasma membrane;intracellular membrane-bounded organelle;intracellular organelle;intracellular part;membrane part;membrane-bounded organel…	anatomical structure development;anatomical structure morphogenesis;behavior;biological regulation;cellular component organization;cellular process;coagulation;detection of stimulus;developmental process;establishment of localization;multicellular organismal process;organelle organization;regulation of body fluid levels;regulation of transport;response to abiotic stimulus;response to external sti…	cell part;cytoplasmic membrane-bounded vesicle;cytosol;extracellular matrix;extracellular region;extracellular space;intracellular membrane-bounded organelle;intracellular organelle;organelle;synapse;vesicle		22	22	22	57.8	57.8	57.8	44.002	0	323.31	86082000000	280	31.1425	1.34297	P07093	P07093	Glia-derived nexin	SERPINE2	394
-0.0277923	-0.120014	-0.82979	0.014313	0.326218	1.64575	-0.159668	0.270599	0.718712	0.971325	-0.230916	1.03188	-0.0847035	-0.816923	-1.09685	-0.410206	0.158952	-3.05242	0.557437	0.389635	1.00847	1.07246	-1.33647				carbohydrate metabolic process;carboxylic acid metabolic process;cellular ketone metabolic process;cellular metabolic process;cellular nitrogen compound metabolic process;cellular process;coenzyme metabolic process;cofactor metabolic process;heterocycle metabolic process;lactate metabolic process;metabolic process;monocarboxylic acid metabolic process;NAD metabolic process;nicotinamide nucleotide…	binding;catalytic activity;coenzyme binding;cofactor binding;lactate dehydrogenase activity;L-lactate dehydrogenase activity;NAD binding;nucleotide binding;oxidoreductase activity;oxidoreductase activity, acting on CH-OH group of donors;oxidoreductase activity, acting on the CH-OH group of donors, NAD or NADP as acceptor	cell part;cytoplasm;cytoplasmic part;cytosol;extracellular membrane-bounded organelle;extracellular organelle;extracellular region part;extracellular vesicular exosome;intracellular membrane-bounded organelle;intracellular organelle;intracellular part;membrane;membrane part;membrane raft;membrane-bounded organelle;membrane-bounded vesicle;mitochondrion;organelle;vesicle	carbohydrate metabolic process;cellular ketone metabolic process;cellular metabolic process;cellular nitrogen compound metabolic process;cellular process;cofactor metabolic process;heterocycle metabolic process;metabolic process;nitrogen compound metabolic process;nucleobase-containing compound metabolic process;nucleobase-containing small molecule metabolic process;nucleotide metabolic process;o…	cell part;cytoplasm;cytosol;extracellular organelle;intracellular membrane-bounded organelle;intracellular organelle;membrane;mitochondrion;organelle;vesicle	Cysteine and methionine metabolism;Glycolysis / Gluconeogenesis;Propanoate metabolism;Pyruvate metabolism	11	10	10	35	31.4	31.4	36.638	0	39.119	5574400000	93	27.2104	0.699514	P07195	P07195	L-lactate dehydrogenase B chain	LDHB	396
1.0202	1.01315	-0.222566	0.555135	-2.21481	-0.984436	-0.318911	-0.687149	-0.22688	-0.27308	1.39252	-1.29441	0.727737	0.645957	0.670357	-1.07666	0.776607	-1.68962	-0.789394	0.287669	1.26059	0.884351	0.543647				biological regulation;blood coagulation;cell activation;cell migration;cell motility;cellular component movement;cellular macromolecule metabolic process;cellular metabolic process;cellular process;cellular protein metabolic process;coagulation;defense response;establishment of localization;establishment of localization in cell;exocytosis;fibrinolysis;hemostasis;immune response;immune system proc…	binding;calcium ion binding;cation binding;endopeptidase inhibitor activity;endopeptidase regulator activity;enzyme inhibitor activity;enzyme regulator activity;ion binding;metal ion binding;peptidase inhibitor activity;peptidase regulator activity	blood microparticle;cell part;cytoplasmic membrane-bounded vesicle lumen;cytoplasmic part;cytoplasmic vesicle part;endoplasmic reticulum membrane;endoplasmic reticulum part;extracellular membrane-bounded organelle;extracellular organelle;extracellular region;extracellular region part;extracellular space;extracellular vesicular exosome;Golgi apparatus part;Golgi lumen;Golgi membrane;intracellular …	biological regulation;cell activation;cell motility;cellular component movement;cellular metabolic process;cellular process;coagulation;establishment of localization;exocytosis;immune system process;locomotion;macromolecule metabolic process;macromolecule modification;metabolic process;multicellular organismal process;peptidyl-amino acid modification;primary metabolic process;protein metabolic pr…	cell part;extracellular organelle;extracellular region;extracellular space;membrane;organelle;plasma membrane;vesicle	Complement and coagulation cascades	7	7	7	10.2	10.2	10.2	75.122	0	25.051	2086600000	39	25.3933	1.20836	P07225	P07225	Vitamin K-dependent protein S	PROS1	399
0.110531	1.38465	-0.712956	-0.443933	-0.127755	1.83791	1.339	-0.443173	0.309185	0.699616	-0.936838	0.140243	1.38483	-0.779011	-1.96911	-0.547435	1.92848	-0.538375	-0.3263	-0.751298	-0.0665591	-0.763794	-0.727918				4-hydroxyproline metabolic process;amine metabolic process;biological regulation;carboxylic acid metabolic process;cell redox homeostasis;cellular amine metabolic process;cellular amino acid metabolic process;cellular component organization;cellular component organization at cellular level;cellular component organization or biogenesis;cellular component organization or biogenesis at cellular leve…	catalytic activity;endopeptidase activity;hydrolase activity;intramolecular oxidoreductase activity;intramolecular oxidoreductase activity, interconverting keto- and enol-groups;intramolecular oxidoreductase activity, transposing S-S bonds;isomerase activity;oxidoreductase activity;oxidoreductase activity, acting on paired donors, with incorporation or reduction of molecular oxygen;oxidoreductase…	adherens junction;anchoring junction;cell junction;cell part;cell-substrate adherens junction;cell-substrate junction;cytoplasmic membrane-bounded vesicle;cytoplasmic part;cytoplasmic vesicle;endoplasmic reticulum;endoplasmic reticulum lumen;endoplasmic reticulum part;endoplasmic reticulum-Golgi intermediate compartment;extracellular membrane-bounded organelle;extracellular organelle;extracellula…	amine metabolic process;biological regulation;cellular amino acid metabolic process;cellular component organization;cellular homeostasis;cellular ketone metabolic process;cellular metabolic process;cellular nitrogen compound metabolic process;cellular process;extracellular matrix organization;extracellular structure organization;heterocycle metabolic process;homeostatic process;macromolecule meta…	cell part;cytoplasmic membrane-bounded vesicle;endoplasmic reticulum;extracellular organelle;extracellular region;intracellular membrane-bounded organelle;intracellular organelle;macromolecular complex;membrane;organelle;plasma membrane;protein complex;vesicle	Protein processing in endoplasmic reticulum	23	23	23	43.7	43.7	43.7	57.116	0	134.55	15585000000	156	27.4367	1.48883	P07237	P07237	Protein disulfide-isomerase	P4HB	400
-1.69872	0.415489	-0.101969	-0.618447	1.04976	2.4148	-0.488177	0.4402	0.0584112	-0.993863	-0.491389	-0.301043	0.819489	0.60582	0.262231	-2.04042	1.97201	-0.519444	-0.253793	-0.0138851	-0.423767	0.255362	-0.348654				apoptosis;catabolic process;cell death;cellular catabolic process;cellular component assembly;cellular component assembly at cellular level;cellular component disassembly;cellular component disassembly at cellular level;cellular component disassembly involved in apoptosis;cellular component organization;cellular component organization at cellular level;cellular component organization or biogenesi…	binding;chromatin binding;chromatin DNA binding;DNA binding;nucleic acid binding;structure-specific DNA binding	actin cytoskeleton;cell part;chromatin;chromosomal part;cytoplasmic part;cytoskeleton;euchromatin;Golgi apparatus;intracellular membrane-bounded organelle;intracellular non-membrane-bounded organelle;intracellular organelle;intracellular organelle part;intracellular part;macromolecular complex;membrane-bounded organelle;non-membrane-bounded organelle;nuclear chromatin;nuclear chromosome part;nucl…	catabolic process;cell death;cellular component assembly;cellular component disassembly;cellular component organization;cellular macromolecular complex assembly;cellular metabolic process;cellular nitrogen compound metabolic process;cellular process;chromatin organization;chromosome organization;death;DNA metabolic process;macromolecular complex assembly;macromolecule metabolic process;metabolic …	cell part;cytoskeleton;Golgi apparatus;intracellular membrane-bounded organelle;intracellular non-membrane-bounded organelle;intracellular organelle;macromolecular complex;nucleoplasm;nucleosome;nucleus;organelle		5	5	5	21.1	21.1	21.1	20.863	0	15.081	1874100000	20	25.106	1.18697	P07305	P07305	Histone H1.0;Histone H1.0, N-terminally processed	H1F0	401
0.973487	1.31935	-1.00209	0.50577	0.0103037	1.19193	0.359369	0.282194	-0.106378	0.38388	-0.50478	-0.0250562	1.36874	0.747331	-2.37629	0.416276	1.44695	-0.946538	-1.76999	-1.04369	-0.49479	-0.248488	-0.487484				antigen processing and presentation;antigen processing and presentation of exogenous antigen;antigen processing and presentation of exogenous peptide antigen;antigen processing and presentation of exogenous peptide antigen via MHC class II;antigen processing and presentation of peptide antigen;antigen processing and presentation of peptide antigen via MHC class II;antigen processing and presentat…	aspartic-type endopeptidase activity;aspartic-type peptidase activity;catalytic activity;endopeptidase activity;hydrolase activity;peptidase activity;peptidase activity, acting on L-amino acid peptides	cell part;cytoplasmic membrane-bounded vesicle;cytoplasmic part;cytoplasmic vesicle;extracellular membrane-bounded organelle;extracellular organelle;extracellular region;extracellular region part;extracellular space;extracellular vesicular exosome;intracellular membrane-bounded organelle;intracellular organelle;intracellular organelle lumen;intracellular organelle part;intracellular part;lysosoma…	autophagy;catabolic process;cellular component disassembly;cellular component organization;cellular metabolic process;cellular process;extracellular matrix organization;extracellular structure organization;immune system process;macromolecule metabolic process;metabolic process;multicellular organismal process;primary metabolic process;protein catabolic process;protein metabolic process;proteolysis	cell part;cytoplasmic membrane-bounded vesicle;extracellular organelle;extracellular region;extracellular space;intracellular membrane-bounded organelle;intracellular organelle;lysosome;organelle;vacuole;vesicle	ko05152;Lysosome	9	9	9	23.1	23.1	23.1	44.552	0	46.646	14024000000	75	27.219	1.80546	P07339	P07339	Cathepsin D;Cathepsin D light chain;Cathepsin D heavy chain	CTSD	402
-0.242581	0.714016	-1.10446	0.0353389	-0.095533	2.6235	0.705927	-0.293581	-0.975294	0.225678	-0.721347	0.610142	0.486196	-0.884568	-1.69057	0.0742107	2.23985	-0.669852	0.166231	-0.526256	0.254648	-1.05222	0.120522				anatomical structure formation involved in morphogenesis;angiogenesis;biological regulation;body fluid secretion;cellular component assembly;cellular component assembly at cellular level;cellular component organization;cellular component organization at cellular level;cellular component organization or biogenesis;cellular component organization or biogenesis at cellular level;cellular membrane or…	binding;calcium ion binding;calcium-dependent phospholipid binding;calcium-dependent protein binding;cation binding;enzyme inhibitor activity;enzyme regulator activity;ion binding;lipase inhibitor activity;lipid binding;metal ion binding;phosphatidylinositol binding;phosphatidylinositol-4,5-bisphosphate binding;phospholipase A2 inhibitor activity;phospholipase inhibitor activity;phospholipid bind…	basement membrane;basolateral plasma membrane;cell cortex;cell part;cell projection;cell surface;cytoplasmic membrane-bounded vesicle;cytoplasmic part;cytoplasmic vesicle;early endosome;endosomal part;endosome;endosome membrane;extracellular matrix part;extracellular membrane-bounded organelle;extracellular organelle;extracellular region part;extracellular space;extracellular vesicular exosome;ex…	anatomical structure formation involved in morphogenesis;biological regulation;cellular component assembly;cellular component organization;cellular membrane organization;cellular process;developmental process;establishment of localization;extracellular matrix organization;extracellular structure organization;macromolecular complex assembly;membrane organization;multicellular organismal process;or…	cell cortex;cell part;cell projection;cell surface;cytoplasmic membrane-bounded vesicle;endosome;extracellular organelle;extracellular space;intracellular membrane-bounded organelle;intracellular organelle;lipid particle;membrane;midbody;nucleus;organelle;plasma membrane;vesicle		27	27	27	62.2	62.2	62.2	38.604	0	323.31	269130000000	401	31.7398	1.1606	P07355	P07355;A6NMY6	Annexin A2;Putative annexin A2-like protein	ANXA2;ANXA2P2	403
-1.29971	1.70395	0.833631	0.84139	-1.09382	-0.751461	-0.0875652	-0.579238	0.511844	-1.05513	-0.885759	-0.0949922	1.77265	1.46838	-0.626445	0.165582	1.26592	1.12432	-1.03995	-1.01865	-0.633198	-0.755912	0.234158				activation of immune response;biological regulation;cell death;cellular process;complement activation;complement activation, alternative pathway;complement activation, classical pathway;cytolysis;death;defense response;humoral immune response;immune effector process;immune response;immune system process;innate immune response;macromolecule metabolic process;metabolic process;positive regulation o…		blood microparticle;cell part;extracellular membrane-bounded organelle;extracellular organelle;extracellular region;extracellular region part;extracellular space;extracellular vesicular exosome;macromolecular complex;membrane;membrane attack complex;membrane part;membrane-bounded organelle;membrane-bounded vesicle;organelle;plasma membrane part;pore complex;protein complex;vesicle	biological regulation;cell death;cellular process;death;immune system process;macromolecule metabolic process;metabolic process;primary metabolic process;protein metabolic process;response to stimulus;response to stress	cell part;extracellular organelle;extracellular region;extracellular space;macromolecular complex;membrane;organelle;protein complex;vesicle	Amoebiasis;Complement and coagulation cascades;Prion diseases;Systemic lupus erythematosus	10	10	10	18.2	18.2	18.2	65.163	0	77.518	3820300000	34	25.3735	1.85289	P07357	P07357	Complement component C8 alpha chain	C8A	404
0.18281	1.50438	0.375928	0.843668	0.520467	0.137153	-1.10438	-0.737123	0.555746	-1.61614	-0.964952	-0.991876	1.48279	1.35885	0.698861	0.961091	1.36858	-0.717338	-1.07611	-1.24565	-0.6838	0.110221	-0.963174				activation of immune response;biological regulation;cell death;cellular process;complement activation;complement activation, alternative pathway;complement activation, classical pathway;cytolysis;death;defense response;humoral immune response;immune effector process;immune response;immune system process;innate immune response;macromolecule metabolic process;metabolic process;positive regulation o…		cell part;extracellular membrane-bounded organelle;extracellular organelle;extracellular region;extracellular region part;extracellular space;extracellular vesicular exosome;macromolecular complex;membrane;membrane attack complex;membrane part;membrane-bounded organelle;membrane-bounded vesicle;organelle;plasma membrane part;pore complex;protein complex;vesicle	biological regulation;cell death;cellular process;death;immune system process;macromolecule metabolic process;metabolic process;primary metabolic process;protein metabolic process;response to stimulus;response to stress	cell part;extracellular organelle;extracellular region;extracellular space;macromolecular complex;membrane;organelle;protein complex;vesicle	Amoebiasis;Complement and coagulation cascades;Prion diseases;Systemic lupus erythematosus	13	13	13	19.5	19.5	19.5	67.046	0	42.358	9672000000	78	26.3164	2.19117	P07358	P07358	Complement component C8 beta chain	C8B	405
0.875322	1.73182	-0.424419	0.938051	0.618993	0.270009	-1.76196	-0.659525	-0.524968	-0.904813	-0.991742	-0.496897	1.64795	1.43486	0.882795	-0.806441	1.5225	-0.481597	-1.05528	-0.235866	-0.648	-0.662541	-0.268254				activation of immune response;biological regulation;cell death;cellular process;complement activation;complement activation, alternative pathway;complement activation, classical pathway;cytolysis;death;defense response;humoral immune response;immune effector process;immune response;immune system process;innate immune response;macromolecule metabolic process;metabolic process;positive regulation o…	binding;isoprenoid binding;lipid binding;retinoid binding;retinol binding;vitamin binding	blood microparticle;cell part;extracellular membrane-bounded organelle;extracellular organelle;extracellular region;extracellular region part;extracellular vesicular exosome;macromolecular complex;membrane attack complex;membrane part;membrane-bounded organelle;membrane-bounded vesicle;organelle;plasma membrane part;pore complex;protein complex;vesicle	biological regulation;cell death;cellular process;death;immune system process;macromolecule metabolic process;metabolic process;primary metabolic process;protein metabolic process;response to stimulus;response to stress	cell part;extracellular organelle;extracellular region;macromolecular complex;organelle;protein complex;vesicle	Amoebiasis;Complement and coagulation cascades;Prion diseases;Systemic lupus erythematosus	9	9	9	53.5	53.5	53.5	22.277	0	113.31	10167000000	65	25.8869	2.35249	P07360	P07360	Complement component C8 gamma chain	C8G	406
-0.628398	0.801267	-0.613156	0.702381	-0.943114	1.47681	-0.958963	-0.307945	0.825495	-0.548071	-1.08138	1.163	0.644891	-0.963851	0.0358382	-0.674118	2.12003	0.352499	-1.36181	-0.838136	0.531666	-1.13455	1.39961				biological regulation;catabolic process;cellular catabolic process;cellular component disassembly;cellular component disassembly at cellular level;cellular component organization;cellular component organization at cellular level;cellular component organization or biogenesis;cellular component organization or biogenesis at cellular level;cellular macromolecule metabolic process;cellular metabolic …	binding;calcium ion binding;calcium-dependent cysteine-type endopeptidase activity;catalytic activity;cation binding;cysteine-type endopeptidase activity;cysteine-type peptidase activity;endopeptidase activity;hydrolase activity;ion binding;metal ion binding;peptidase activity;peptidase activity, acting on L-amino acid peptides	adherens junction;anchoring junction;cell junction;cell part;cell-substrate adherens junction;cell-substrate junction;cytoplasm;cytoplasmic part;cytosol;extracellular membrane-bounded organelle;extracellular organelle;extracellular region part;extracellular vesicular exosome;focal adhesion;intracellular part;membrane;membrane-bounded organelle;membrane-bounded vesicle;organelle;plasma membrane;ve…	biological regulation;catabolic process;cellular component disassembly;cellular component organization;cellular metabolic process;cellular process;extracellular matrix organization;extracellular structure organization;macromolecule metabolic process;metabolic process;primary metabolic process;protein metabolic process;proteolysis	cell part;cytoplasm;cytosol;extracellular organelle;membrane;organelle;plasma membrane;vesicle	Alzheimer's disease;Apoptosis;Protein processing in endoplasmic reticulum	9	9	9	14.8	14.8	14.8	81.889	0	15.874	1847500000	27	24.9046	1.33873	P07384	P07384	Calpain-1 catalytic subunit	CAPN1	407
0.566137	1.79137	-1.07427	0.259323	-0.128104	1.00122	0.0080016	-1.2436	-0.898923	-0.647659	-0.307861	-0.356858	1.88259	-2.26709	-0.544451	0.0135716	1.89679	-0.649059	0.332654	0.142424	-0.141776	0.0914676	0.2741				biological regulation;cell cycle;cell cycle process;cell division;cell killing;cellular component assembly;cellular component assembly at cellular level;cellular component movement;cellular component organization;cellular component organization at cellular level;cellular component organization or biogenesis;cellular component organization or biogenesis at cellular level;cellular macromolecular co…	binding;catalytic activity;enzyme binding;GTP binding;GTPase activity;guanyl nucleotide binding;guanyl ribonucleotide binding;hydrolase activity;hydrolase activity, acting on acid anhydrides;hydrolase activity, acting on acid anhydrides, in phosphorus-containing anhydrides;MHC class I protein binding;MHC protein binding;nucleoside-triphosphatase activity;nucleotide binding;protein binding;purine …	cell body;cell part;cytoplasmic part;cytoskeletal part;cytoskeleton;cytosol;extracellular membrane-bounded organelle;extracellular organelle;extracellular region part;extracellular vesicular exosome;intracellular membrane-bounded organelle;intracellular non-membrane-bounded organelle;intracellular organelle;intracellular organelle part;intracellular part;macromolecular complex;membrane-bounded or…	biological regulation;cell cycle;cell division;cell killing;cellular component assembly;cellular component movement;cellular component organization;cellular macromolecular complex assembly;cellular process;cytoskeleton organization;cytoskeleton-dependent intracellular transport;establishment of localization;immune system process;macromolecular complex assembly;mitotic cell cycle;organelle assembl…	cell body;cell part;cytoskeleton;cytosol;extracellular organelle;intracellular membrane-bounded organelle;intracellular non-membrane-bounded organelle;intracellular organelle;macromolecular complex;nucleus;organelle;protein complex;vesicle	Gap junction;Pathogenic Escherichia coli infection;Phagosome	18	3	2	47.5	12.8	9.5	49.67	0	64.151	7428900000	50	26.1377	1.59471	P07437	P07437	Tubulin beta chain	TUBB	408
-0.72624	-0.278033	-0.19466	0.458574	-0.383676	-1.01139	0.733921	1.28496	-0.654421	-1.16151	1.61493	-0.809611	-0.561588	-0.160437	-0.74473	0.689181	-0.621766	-0.542992	-0.518659	-0.778674	2.19498	2.23538	-0.0635423				anion transport;bicarbonate transport;cellular metabolic process;cellular process;establishment of localization;inorganic anion transport;ion transport;metabolic process;one-carbon metabolic process;organic anion transport;response to chemical stimulus;response to ethanol;response to organic substance;response to oxidative stress;response to stimulus;response to stress;small molecule metabolic pr…	binding;carbonate dehydratase activity;carbon-oxygen lyase activity;catalytic activity;cation binding;hydro-lyase activity;ion binding;lyase activity;metal ion binding;nickel ion binding;transition metal ion binding;zinc ion binding	cell part;cytoplasmic part;cytosol;intracellular part	cellular metabolic process;cellular process;establishment of localization;ion transport;metabolic process;one-carbon metabolic process;response to chemical stimulus;response to oxidative stress;response to stimulus;response to stress;small molecule metabolic process;transport	cell part;cytosol	Nitrogen metabolism	6	6	6	33.8	33.8	33.8	29.557	0	43.371	9860300000	41	26.0963	2.25434	P07451	P07451	Carbonic anhydrase 3	CA3	409
0.366974	0.217218	1.27534	0.618671	1.61715	0.104645	-1.88756	-0.0301398	-1.48589	-0.134173	0.396628	0.0991204	0.415352	0.567165	1.39745	1.14187	-1.92898	-1.46525	-0.242158	-0.983602	-0.181545	0.580796	-0.459088				aging;amine metabolic process;aminoglycan biosynthetic process;aminoglycan catabolic process;aminoglycan metabolic process;anatomical structure development;anatomical structure morphogenesis;biological regulation;biosynthetic process;carbohydrate biosynthetic process;carbohydrate catabolic process;carbohydrate metabolic process;catabolic process;cellular biosynthetic process;cellular catabolic pr…	binding;carbohydrate binding;extracellular matrix binding;glycosaminoglycan binding;pattern binding;polysaccharide binding	anchoring collagen;cell part;collagen;collagen type VI;cytoplasmic part;extracellular matrix part;extracellular region;extracellular region part;extracellular space;Golgi apparatus part;Golgi lumen;intracellular organelle lumen;intracellular organelle part;intracellular part;lysosomal lumen;membrane-enclosed lumen;organelle lumen;organelle part;vacuolar lumen;vacuolar part	aging;amine metabolic process;anatomical structure development;anatomical structure morphogenesis;biological regulation;biosynthetic process;carbohydrate metabolic process;catabolic process;cellular component disassembly;cellular component organization;cellular metabolic process;cellular process;developmental process;extracellular matrix organization;extracellular structure organization;macromole…	cell part;extracellular region;extracellular space	TGF-beta signaling pathway	24	23	23	57.7	57.7	57.7	39.746	0	323.31	664230000000	739	34.101	0.740185	P07585	P07585	Decorin	DCN	410
-1.7267	1.37163	-0.529894	0.403125	-0.527824	1.25123	-0.225063	0.728369	0.707221	-0.37964	0.394968	-1.63974	0.907794	-0.0309601	-1.44696	0.375423	1.51923	-0.52169	0.409491	-1.7466	0.377636	1.09306	-0.764099				actin cytoskeleton organization;actin filament-based process;anatomical structure formation involved in morphogenesis;biological regulation;blood coagulation;cell activation;cellular component organization;cellular component organization at cellular level;cellular component organization or biogenesis;cellular component organization or biogenesis at cellular level;cellular process;cellular respons…	actin binding;actin monomer binding;adenyl nucleotide binding;adenyl-nucleotide exchange factor activity;ATPase regulator activity;binding;cytoskeletal protein binding;enzyme regulator activity;lipid binding;nucleoside-triphosphatase regulator activity;nucleotide binding;phosphatidylinositol binding;phosphatidylinositol-4,5-bisphosphate binding;phospholipid binding;proline-rich region binding;pro…	adherens junction;anchoring junction;blood microparticle;cell cortex;cell junction;cell part;cell projection;cell-substrate adherens junction;cell-substrate junction;cytoplasm;cytoplasmic part;cytoskeleton;cytosol;extracellular membrane-bounded organelle;extracellular organelle;extracellular region part;extracellular vesicular exosome;focal adhesion;intracellular membrane-bounded organelle;intrac…	anatomical structure formation involved in morphogenesis;biological regulation;cell activation;cellular component organization;cellular process;coagulation;cytoskeleton organization;developmental process;establishment of localization;exocytosis;multicellular organismal process;organelle organization;regulation of body fluid levels;regulation of DNA metabolic process;regulation of organelle organi…	cell cortex;cell part;cell projection;cytoplasm;cytoskeleton;cytosol;extracellular organelle;intracellular membrane-bounded organelle;intracellular non-membrane-bounded organelle;intracellular organelle;membrane;neuron projection;nucleus;organelle;synapse;vesicle	Regulation of actin cytoskeleton;Shigellosis	9	9	9	62.1	62.1	62.1	15.054	0	48.19	7535600000	67	26.5622	1.57171	P07737	P07737	Profilin-1	PFN1	412
-1.35641	-1.61399	-0.636752	0.930438	0.61333	0.552114	-1.40472	1.06512	-0.56358	-0.114723	0.424119	-1.13019	-1.405	-0.0617578	-0.835694	0.649713	0.72882	-0.543679	1.32335	0.947043	0.995311	1.74589	-0.308745				alcohol catabolic process;alcohol metabolic process;anatomical structure development;carbohydrate catabolic process;carbohydrate metabolic process;catabolic process;cell development;cellular carbohydrate catabolic process;cellular carbohydrate metabolic process;cellular developmental process;cellular metabolic process;cellular process;developmental process;erythrocyte development;generation of pr…	bisphosphoglycerate 2-phosphatase activity;bisphosphoglycerate mutase activity;bisphosphoglycerate phosphatase activity;catalytic activity;hydrolase activity;hydrolase activity, acting on ester bonds;intramolecular transferase activity;intramolecular transferase activity, phosphotransferases;isomerase activity;phosphatase activity;phosphoglycerate mutase activity;phosphoric ester hydrolase activi…	extracellular membrane-bounded organelle;extracellular organelle;extracellular region part;extracellular vesicular exosome;membrane-bounded organelle;membrane-bounded vesicle;organelle;vesicle	alcohol metabolic process;anatomical structure development;carbohydrate metabolic process;catabolic process;cell development;cellular metabolic process;cellular process;developmental process;generation of precursor metabolites and energy;metabolic process;multicellular organismal process;primary metabolic process;small molecule metabolic process	extracellular organelle;organelle;vesicle	Glycolysis / Gluconeogenesis	10	10	10	43.6	43.6	43.6	30.005	0	39.499	4346400000	56	26.1972	1.55348	P07738	P07738	Bisphosphoglycerate mutase	BPGM	413
-0.290018	1.91662	0.714956	-0.703409	0.0319365	-1.00687	-1.47377	-0.775273	0.381521	-0.746493	-0.103343	1.12198	2.19397	-1.27063	-0.0588084	-1.07697	1.54469	-0.0852701	-0.0174437	0.0542111	-0.780668	-0.412739	0.841819				activation of immune response;activation of innate immune response;anatomical structure development;biological regulation;cell differentiation;cellular component disassembly;cellular component disassembly at cellular level;cellular component organization;cellular component organization at cellular level;cellular component organization or biogenesis;cellular component organization or biogenesis at…	binding;catalytic activity;collagen binding;cysteine-type endopeptidase activity;cysteine-type peptidase activity;endopeptidase activity;glycoprotein binding;hydrolase activity;peptidase activity;peptidase activity, acting on L-amino acid peptides;protein binding;proteoglycan binding	cell part;cytoplasmic membrane-bounded vesicle;cytoplasmic part;cytoplasmic vesicle;extracellular membrane-bounded organelle;extracellular organelle;extracellular region;extracellular region part;extracellular space;extracellular vesicular exosome;intracellular;intracellular membrane-bounded organelle;intracellular non-membrane-bounded organelle;intracellular organelle;intracellular organelle par…	anatomical structure development;biological regulation;cell differentiation;cellular component disassembly;cellular component organization;cellular process;developmental process;extracellular matrix organization;extracellular structure organization;immune system process;macromolecule metabolic process;metabolic process;multicellular organismal process;primary metabolic process;protein metabolic p…	cell part;cytoplasmic membrane-bounded vesicle;extracellular organelle;extracellular region;extracellular space;intracellular;intracellular membrane-bounded organelle;intracellular non-membrane-bounded organelle;intracellular organelle;lysosome;mitochondrion;nucleolus;organelle;vacuole;vesicle	Antigen processing and presentation;Lysosome	5	5	5	20.1	20.1	20.1	37.821	0	6.3825	1749700000	12	24.8176	1.44584	P07858	P07858	Cathepsin B;Cathepsin B light chain;Cathepsin B heavy chain	CTSB	416
0.378246	0.962121	-1.75491	-0.131651	-0.156604	1.01105	0.254132	-0.539548	1.14603	0.0653188	0.0555995	0.526265	0.961114	-0.181857	-1.93919	0.0751464	1.55981	-2.18083	0.618513	-1.24474	0.749771	0.330711	-0.564509				apoptosis;axon guidance;biological regulation;cardiac muscle cell apoptosis;cell cycle;cell cycle process;cell death;cell migration;cell motility;cell surface receptor linked signaling pathway;cellular component assembly;cellular component assembly at cellular level;cellular component movement;cellular component organization;cellular component organization at cellular level;cellular component org…	adenyl deoxyribonucleotide binding;adenyl nucleotide binding;adenyl ribonucleotide binding;antigen binding;ATP binding;ATPase activity;binding;catalytic activity;CTP binding;dATP binding;deoxyribonucleotide binding;enzyme binding;enzyme regulator activity;GTP binding;GTPase binding;guanyl nucleotide binding;guanyl ribonucleotide binding;hydrolase activity;hydrolase activity, acting on acid anhydr…	apical plasma membrane;basolateral plasma membrane;brush border membrane;cell body;cell part;cell projection;cell projection membrane;cell projection part;cell surface;cytoplasm;cytoplasmic membrane-bounded vesicle;cytoplasmic membrane-bounded vesicle lumen;cytoplasmic part;cytoplasmic vesicle;cytoplasmic vesicle part;cytosol;endocytic vesicle lumen;extracellular matrix;extracellular membrane-bou…	biological regulation;cell cycle;cell death;cell motility;cellular component assembly;cellular component movement;cellular component organization;cellular macromolecular complex assembly;cellular membrane organization;cellular metabolic process;cellular process;death;endocytosis;establishment of localization;immune system process;locomotion;macromolecular complex assembly;macromolecule metabolic …	cell body;cell part;cell projection;cell surface;cytoplasm;cytoplasmic membrane-bounded vesicle;cytosol;extracellular matrix;extracellular organelle;extracellular region;intracellular membrane-bounded organelle;intracellular organelle;macromolecular complex;membrane;mitochondrion;neuron projection;neuronal cell body;nucleoplasm;nucleus;organelle;plasma membrane;protein complex;vesicle	Antigen processing and presentation;NOD-like receptor signaling pathway;Pathways in cancer;Plant-pathogen interaction;Progesterone-mediated oocyte maturation;Prostate cancer;Protein processing in endoplasmic reticulum	30	30	19	36.2	36.2	22	84.659	0	192.86	28011000000	187	28.3964	1.81427	P07900	P07900	Heat shock protein HSP 90-alpha	HSP90AA1	417
-0.72835	1.23353	-0.44007	0.15146	0.275912	1.51295	1.04653	-0.00862454	-0.161505	-1.53632	-0.162487	0.469936	1.38455	-1.22638	-0.477774	-1.5138	2.08362	-0.98737	-1.02919	-0.258725	-0.772082	0.532267	0.611925				3'-UTR-mediated mRNA stabilization;ATP-dependent chromatin remodeling;biological regulation;cell differentiation;cellular component organization;cellular component organization at cellular level;cellular component organization or biogenesis;cellular component organization or biogenesis at cellular level;cellular developmental process;cellular macromolecule metabolic process;cellular metabolic pro…	binding;chromatin binding;chromatin DNA binding;core promoter proximal region DNA binding;core promoter proximal region sequence-specific DNA binding;DNA binding;enhancer binding;enhancer sequence-specific DNA binding;identical protein binding;mRNA 3'-UTR binding;mRNA binding;nucleic acid binding;nucleosomal DNA binding;nucleosome binding;nucleotide binding;poly(U) RNA binding;poly-pyrimidine tra…	catalytic step 2 spliceosome;cell part;chromatin;chromosomal part;cytoplasmic part;cytosol;extracellular membrane-bounded organelle;extracellular organelle;extracellular region part;extracellular vesicular exosome;intracellular membrane-bounded organelle;intracellular organelle;intracellular organelle part;intracellular part;macromolecular complex;membrane;membrane-bounded organelle;membrane-boun…	biological regulation;cell differentiation;cellular component organization;cellular metabolic process;cellular nitrogen compound metabolic process;cellular process;chromatin modification;chromatin organization;chromosome organization;developmental process;macromolecule metabolic process;metabolic process;mRNA metabolic process;mRNA processing;nitrogen compound metabolic process;nucleobase-contain…	cell part;cytosol;extracellular organelle;intracellular membrane-bounded organelle;intracellular organelle;macromolecular complex;membrane;nucleoplasm;nucleus;organelle;protein complex;ribonucleoprotein complex;spliceosomal complex;vesicle	Spliceosome	8	8	8	25.8	25.8	25.8	33.67	0	29.777	2549500000	27	24.9664	1.36814	P07910	P07910;A0A0G2JPF8;A0A0G2JNQ3;P0DMR1;O60812;B7ZW38;B2RXH8	Heterogeneous nuclear ribonucleoproteins C1/C2;Heterogeneous nuclear ribonucleoprotein C-like 4;Heterogeneous nuclear ribonucleoprotein C-like 1;Heterogeneous nuclear ribonucleoprotein C-like 3;Heterogeneous nuclear ribonucleoprotein C-like 2	HNRNPC;HNRNPCL4;HNRNPCL1;HNRNPCL3;HNRNPCL2	418
-1.71213	1.05053	-2.95028	-0.199461	1.03352	0.813564	-0.560195	-1.01239	0.460222	0.665363	0.300873	0.99385	0.485185	-0.782165	0.350907	-0.196218	0.579935	0.322448	0.365364	0.23687	0.780772	-1.41998	0.393424				anatomical structure morphogenesis;axon guidance;biological adhesion;biological regulation;cell adhesion;cell differentiation;cell morphogenesis;cell morphogenesis involved in differentiation;cell projection organization;cell-cell adhesion;cell-substrate adhesion;cellular component disassembly;cellular component disassembly at cellular level;cellular component morphogenesis;cellular component org…	binding;extracellular matrix structural constituent;glycolipid binding;glycosphingolipid binding;lipid binding;sphingolipid binding;structural molecule activity	basement membrane;cell part;cytoplasmic part;extracellular matrix;extracellular matrix part;extracellular membrane-bounded organelle;extracellular organelle;extracellular region;extracellular region part;extracellular space;extracellular vesicular exosome;intracellular part;laminin complex;laminin-1 complex;laminin-10 complex;laminin-2 complex;laminin-8 complex;macromolecular complex;membrane par…	anatomical structure morphogenesis;biological adhesion;biological regulation;cell adhesion;cell differentiation;cell morphogenesis;cellular component disassembly;cellular component morphogenesis;cellular component organization;cellular process;developmental process;extracellular matrix organization;extracellular structure organization;locomotion;response to chemical stimulus;response to external …	cell part;extracellular matrix;extracellular organelle;extracellular region;extracellular space;laminin complex;macromolecular complex;organelle;protein complex;vesicle	Amoebiasis;ECM-receptor interaction;Focal adhesion;Pathways in cancer;Small cell lung cancer;Toxoplasmosis	4	4	4	3.5	3.5	3.5	198.04	0	30.628	564820000	9	24.8128	0.917723	P07942	P07942	Laminin subunit beta-1	LAMB1	419
0.214194	0.648873	-1.5556	0.614965	-0.822812	0.298117	1.41484	0.404079	1.22914	-1.28768	1.01501	-0.99949	0.681561	-0.887872	-0.923408	0.813829	1.02758	-0.42252	-1.07397	0.0715182	-1.57499	1.63975	-0.525103				actin filament-based movement;actin filament-based process;actin-mediated cell contraction;actin-myosin filament sliding;biological regulation;cellular component movement;cellular process;multicellular organismal process;muscle contraction;muscle filament sliding;muscle system process;regulation of ATPase activity;regulation of biological process;regulation of catabolic process;regulation of cata…	actin binding;binding;cytoskeletal protein binding;protein binding;structural constituent of muscle;structural molecule activity	cell part;contractile fiber part;cytoplasmic part;cytoskeletal part;cytosol;intracellular organelle part;intracellular part;muscle thin filament tropomyosin;organelle part	biological regulation;cellular component movement;cellular process;multicellular organismal process;muscle contraction	cell part;cytosol	Cardiac muscle contraction;Dilated cardiomyopathy;Hypertrophic cardiomyopathy (HCM)	15	15	2	39.1	39.1	6.3	32.85	0	131.55	9789500000	69	26.518	2.2511	P07951	P07951	Tropomyosin beta chain	TPM2	420
-0.310743	0.0275176	-2.18753	-0.33688	0.613879	1.38382	1.65298	1.63363	-0.291437	1.48665	-0.243693	1.1144	-0.0413732	-0.0315853	-2.14951	-0.438711	-0.16089	-0.633545	-0.425872	-0.449068	-0.0108617	-0.285616	0.0844448				activation of MAPK activity;anatomical structure development;anatomical structure formation involved in morphogenesis;anatomical structure morphogenesis;angiogenesis;behavior;behavioral response to pain;biological adhesion;biological regulation;blood coagulation;carbohydrate metabolic process;cartilage development;cartilage development involved in endochondral bone morphogenesis;cell activation;c…	binding;calcium ion binding;carbohydrate binding;cation binding;collagen binding;collagen V binding;cytokine binding;extracellular matrix binding;fibrinogen binding;fibroblast growth factor binding;fibronectin binding;glycoprotein binding;glycosaminoglycan binding;growth factor binding;heparin binding;identical protein binding;integrin binding;ion binding;laminin binding;lipid binding;lipoprotein…	cell part;cell surface;cytoplasmic membrane-bounded vesicle;cytoplasmic membrane-bounded vesicle lumen;cytoplasmic part;cytoplasmic vesicle;cytoplasmic vesicle part;endoplasmic reticulum;endoplasmic reticulum lumen;endoplasmic reticulum part;external side of plasma membrane;extracellular matrix;extracellular membrane-bounded organelle;extracellular organelle;extracellular region;extracellular reg…	anatomical structure development;anatomical structure formation involved in morphogenesis;anatomical structure morphogenesis;behavior;biological adhesion;biological regulation;carbohydrate metabolic process;cell activation;cell adhesion;cell motility;cellular component movement;cellular component organization;cellular membrane organization;cellular metabolic process;cellular process;coagulation;d…	cell part;cell surface;cytoplasmic membrane-bounded vesicle;endoplasmic reticulum;extracellular matrix;extracellular organelle;extracellular region;extracellular space;intracellular membrane-bounded organelle;intracellular organelle;macromolecular complex;organelle;protein complex;vesicle	ECM-receptor interaction;Focal adhesion;Malaria;Phagosome;TGF-beta signaling pathway	51	51	12	45.6	45.6	11.7	129.38	0	323.31	397190000000	644	31.8937	2.21525	P07996	P07996	Thrombospondin-1	THBS1	422
-0.681485	-0.395381	1.35876	-1.2008	2.28436	-0.712725	-0.525311	-0.523701	-0.822907	-1.20579	1.7205	1.78649	-0.702313	-0.578688	0.0938902	-1.11138	0.19545	0.371639	0.183543	0.79998	-0.687697	-0.0160143	0.369584					binding;catalytic activity;endonuclease activity;endonuclease activity, active with either ribo- or deoxyribonucleic acids and producing 3'-phosphomonoesters;endoribonuclease activity;endoribonuclease activity, producing 3'-phosphomonoesters;hydrolase activity;hydrolase activity, acting on ester bonds;nuclease activity;nucleic acid binding;pancreatic ribonuclease activity;ribonuclease activity	extracellular membrane-bounded organelle;extracellular organelle;extracellular region part;extracellular vesicular exosome;membrane-bounded organelle;membrane-bounded vesicle;organelle;vesicle		extracellular organelle;organelle;vesicle		3	3	3	25	25	25	17.644	0	15.978	1280500000	19	24.7653	1.3278	P07998	P07998	Ribonuclease pancreatic	RNASE1	423
-1.93712	0.828979	-1.47341	0.37561	0.275619	0.188134	1.46115	0.793242	1.67287	0.594311	0.411913	-1.28328	1.20125	0.00209151	-1.15353	-0.65156	0.157224	-0.693891	0.0431331	0.502367	0.105612	-1.81164	0.39092				anatomical structure development;anatomical structure morphogenesis;biological regulation;blood coagulation;blood vessel development;cell activation;cell migration;cell motility;cell surface receptor linked signaling pathway;cellular component assembly;cellular component disassembly;cellular component disassembly at cellular level;cellular component movement;cellular component organization;cellul…	binding;binding, bridging;cation binding;extracellular matrix structural constituent;growth factor binding;identical protein binding;ion binding;metal ion binding;platelet-derived growth factor binding;protein binding;protein binding, bridging;structural molecule activity	cell part;collagen;collagen type I;cytoplasmic part;endoplasmic reticulum lumen;endoplasmic reticulum part;extracellular matrix;extracellular matrix part;extracellular membrane-bounded organelle;extracellular organelle;extracellular region;extracellular region part;extracellular space;extracellular vesicular exosome;fibrillar collagen;intracellular organelle lumen;intracellular organelle part;int…	anatomical structure development;anatomical structure morphogenesis;biological regulation;cell activation;cell motility;cellular component assembly;cellular component disassembly;cellular component movement;cellular component organization;cellular membrane organization;cellular process;coagulation;developmental process;endocytosis;establishment of localization;extracellular matrix organization;ex…	cell part;extracellular matrix;extracellular organelle;extracellular region;extracellular space;organelle;vesicle	Amoebiasis;ECM-receptor interaction;Focal adhesion;Protein digestion and absorption	18	18	18	15.1	15.1	15.1	129.31	0	143.81	9804500000	97	27.2852	1.6216	P08123	P08123	Collagen alpha-2(I) chain	COL1A2	424
0.648955	1.15419	-0.297974	0.166325	0.499213	2.1819	0.261408	-0.0197417	0.222172	0.179626	-0.749576	-0.0756822	1.07946	-1.33037	-0.413559	0.356274	1.47402	-1.68014	-0.475	-2.30704	0.187142	-0.647328	-0.414273				biological regulation;calcium ion transport;cation transport;cellular component assembly;cellular component organization;cellular component organization or biogenesis;cellular process;divalent inorganic cation transport;divalent metal ion transport;establishment of localization;ion transmembrane transport;ion transport;macromolecular complex assembly;macromolecular complex subunit organization;me…	binding;calcium ion binding;calcium-dependent phospholipid binding;calcium-dependent protein binding;cation binding;channel activity;cholesterol binding;gated channel activity;GTP binding;guanyl nucleotide binding;guanyl ribonucleotide binding;identical protein binding;ion binding;ion channel activity;ion transmembrane transporter activity;ligand-gated channel activity;ligand-gated ion channel ac…	adherens junction;anchoring junction;cell junction;cell part;cell-substrate adherens junction;cell-substrate junction;cytoplasmic membrane-bounded vesicle;cytoplasmic part;cytoplasmic vesicle;endosomal part;endosome membrane;extracellular membrane-bounded organelle;extracellular organelle;extracellular region part;extracellular vesicular exosome;focal adhesion;intracellular membrane-bounded organ…	biological regulation;cellular component assembly;cellular component organization;cellular process;establishment of localization;ion transport;macromolecular complex assembly;protein complex assembly;transmembrane transport;transport	cell part;cytoplasmic membrane-bounded vesicle;extracellular organelle;intracellular membrane-bounded organelle;intracellular organelle;membrane;organelle;vesicle		35	35	35	53.3	53.3	53.3	75.872	0	323.31	28817000000	176	27.5669	2.05861	P08133	P08133	Annexin A6	ANXA6	425
-0.17624	1.16079	-0.671925	-0.139019	0.0595684	0.953807	-0.135358	-0.420895	1.11908	0.0953938	-0.0751196	0.412728	1.17457	0.269306	-2.56952	0.16072	1.76347	-1.8999	0.216657	-1.63431	0.0714854	0.285007	-0.0202936				anatomical structure development;axon guidance;biological regulation;cellular macromolecule metabolic process;cellular metabolic process;cellular process;cellular protein metabolic process;cellular response to chemical stimulus;cellular response to cytokine stimulus;cellular response to heat;cellular response to interleukin-4;cellular response to organic substance;cellular response to stimulus;ce…	adenyl nucleotide binding;adenyl ribonucleotide binding;antigen binding;ATP binding;binding;double-stranded RNA binding;enzyme binding;enzyme regulator activity;kinase binding;MHC class II protein complex binding;MHC protein complex binding;nitric-oxide synthase regulator activity;nucleic acid binding;nucleotide binding;protein binding;protein domain specific binding;purine nucleotide binding;pur…	cell part;cytoplasm;cytoplasmic membrane-bounded vesicle;cytoplasmic part;cytoplasmic vesicle;cytosol;extracellular membrane-bounded organelle;extracellular organelle;extracellular region part;extracellular vesicular exosome;intracellular membrane-bounded organelle;intracellular organelle;intracellular organelle part;intracellular part;melanosome;membrane;membrane-bounded organelle;membrane-bound…	anatomical structure development;biological regulation;cellular metabolic process;cellular process;developmental process;immune system process;locomotion;macromolecule metabolic process;metabolic process;primary metabolic process;protein folding;protein metabolic process;response to abiotic stimulus;response to chemical stimulus;response to external stimulus;response to heat;response to stimulus;…	cell part;cytoplasm;cytoplasmic membrane-bounded vesicle;cytosol;extracellular organelle;intracellular membrane-bounded organelle;intracellular organelle;membrane;mitochondrion;nucleoplasm;organelle;vesicle	Antigen processing and presentation;NOD-like receptor signaling pathway;Pathways in cancer;Plant-pathogen interaction;Progesterone-mediated oocyte maturation;Prostate cancer;Protein processing in endoplasmic reticulum	28	15	14	35.9	19.6	18.2	83.263	0	161.23	12459000000	114	27.2337	1.56467	P08238	P08238	Heat shock protein HSP 90-beta	HSP90AB1	429
-0.270097	-1.39073	-0.823614	-1.32061	-0.0147428	-0.597251	0.256681	0.254479	2.6783	-0.886318	0.55834	0.242945	-0.748132	0.122542	-0.645478	-0.650391	-0.748963	-0.620945	1.70203	1.03305	1.22893	0.917208	-0.277235				acute inflammatory response;acute inflammatory response to antigenic stimulus;biological regulation;calcium ion homeostasis;catabolic process;cation homeostasis;cell killing;cell migration;cell motility;cellular calcium ion homeostasis;cellular cation homeostasis;cellular chemical homeostasis;cellular component disassembly;cellular component disassembly at cellular level;cellular component moveme…	binding;carbohydrate binding;catalytic activity;cytokine binding;endopeptidase activity;enzyme binding;glycosaminoglycan binding;heparin binding;hydrolase activity;pattern binding;peptidase activity;peptidase activity, acting on L-amino acid peptides;polysaccharide binding;protease binding;protein binding;protein binding transcription factor activity;RNA polymerase II transcription cofactor activ…	cell part;cell surface;cytoplasm;cytoplasmic membrane-bounded vesicle;cytoplasmic part;cytoplasmic vesicle;extracellular membrane-bounded organelle;extracellular organelle;extracellular region;extracellular region part;extracellular vesicular exosome;intracellular membrane-bounded organelle;intracellular organelle;intracellular organelle part;intracellular part;macromolecular complex;membrane-bou…	biological regulation;catabolic process;cell killing;cell motility;cellular component disassembly;cellular component movement;cellular component organization;cellular homeostasis;cellular ion homeostasis;cellular membrane organization;cellular process;endocytosis;establishment of localization;extracellular matrix organization;extracellular structure organization;homeostatic process;immune system …	cell part;cell surface;cytoplasm;cytoplasmic membrane-bounded vesicle;extracellular organelle;extracellular region;intracellular membrane-bounded organelle;intracellular organelle;macromolecular complex;organelle;protein complex;transcriptional repressor complex;vesicle	Systemic lupus erythematosus	4	4	4	9.7	9.7	9.7	28.518	0	11.592	6957600000	26	26.2395	2.67702	P08246	P08246	Neutrophil elastase	ELANE	430
0.783847	1.7228	0.326521	0.427021	-1.10123	0.936398	0.534189	-0.520874	0.627577	-2.2637	0.47404	-0.701339	1.85335	-1.59251	-0.817341	-1.01679	0.23396	-0.218391	-0.752266	0.334447	0.767796	-0.338344	0.300852				anatomical structure formation involved in morphogenesis;anatomical structure maturation;anatomical structure morphogenesis;angiogenesis;axon guidance;biological regulation;blood vessel maturation;bone trabecula formation;cell differentiation;cell surface receptor linked signaling pathway;cellular component disassembly;cellular component disassembly at cellular level;cellular component organizati…	binding;catalytic activity;cation binding;endopeptidase activity;hydrolase activity;ion binding;metal ion binding;metalloendopeptidase activity;metallopeptidase activity;peptidase activity;peptidase activity, acting on L-amino acid peptides;serine hydrolase activity;serine-type endopeptidase activity;serine-type peptidase activity;transition metal ion binding;zinc ion binding	cell part;contractile fiber part;cytoplasmic part;extracellular matrix;extracellular region;extracellular region part;extracellular space;intracellular membrane-bounded organelle;intracellular organelle;intracellular part;membrane;membrane-bounded organelle;mitochondrion;nucleus;organelle;organelle part;plasma membrane;proteinaceous extracellular matrix;sarcomere	anatomical structure formation involved in morphogenesis;anatomical structure morphogenesis;biological regulation;cell differentiation;cellular component disassembly;cellular component organization;cellular metabolic process;cellular process;developmental maturation;developmental process;extracellular matrix organization;extracellular structure organization;locomotion;macromolecule metabolic proc…	cell part;extracellular matrix;extracellular region;extracellular space;intracellular membrane-bounded organelle;intracellular organelle;membrane;mitochondrion;nucleus;organelle;plasma membrane;proteinaceous extracellular matrix	Bladder cancer;GnRH signaling pathway;Leukocyte transendothelial migration;Pathways in cancer	5	5	5	10.6	10.6	10.6	73.881	0	19.272	1038400000	16	24.6436	1.1996	P08253	P08253	72 kDa type IV collagenase;PEX	MMP2	431
-0.690112	1.07995	1.37298	-1.45972	-0.274172	-1.437	-0.784887	-0.050501	0.221914	-0.595797	1.5053	-0.837264	-0.0891027	0.684735	1.7412	-0.371839	-0.288638	1.064	-0.845401	-0.772987	1.03748	-1.31726	1.10712				biological regulation;cellular component disassembly;cellular component disassembly at cellular level;cellular component organization;cellular component organization at cellular level;cellular component organization or biogenesis;cellular component organization or biogenesis at cellular level;cellular process;cellular response to chemical stimulus;cellular response to inorganic substance;cellular…	binding;calcium ion binding;catalytic activity;cation binding;endopeptidase activity;hydrolase activity;ion binding;metal ion binding;metalloendopeptidase activity;metallopeptidase activity;peptidase activity;peptidase activity, acting on L-amino acid peptides;transition metal ion binding;zinc ion binding	extracellular matrix;extracellular region;extracellular region part;extracellular space;proteinaceous extracellular matrix	biological regulation;cellular component disassembly;cellular component organization;cellular process;extracellular matrix organization;extracellular structure organization;macromolecule metabolic process;metabolic process;multicellular organismal process;primary metabolic process;protein metabolic process;proteolysis;response to chemical stimulus;response to stimulus	extracellular matrix;extracellular region;extracellular space;proteinaceous extracellular matrix	Rheumatoid arthritis	10	10	10	23.5	23.5	23.5	53.977	0	26.01	2265600000	37	25.403	1.78754	P08254	P08254	Stromelysin-1	MMP3	432
0.02416	-0.79822	0.0521931	-1.1508	-1.05386	-0.874158	0.360992	0.899664	-1.30048	-0.0413484	2.01384	0.853393	-1.0558	-1.23709	0.631211	-0.211893	-1.65784	0.45826	0.0751032	0.587317	0.662938	1.59511	1.16731				cellular metabolic process;cellular process;cellular response to chemical stimulus;cellular response to oxidative stress;cellular response to oxygen radical;cellular response to reactive oxygen species;cellular response to stimulus;cellular response to stress;cellular response to superoxide;metabolic process;reactive oxygen species metabolic process;removal of superoxide radicals;response to chem…	antioxidant activity;binding;carbohydrate binding;catalytic activity;cation binding;copper ion binding;glycosaminoglycan binding;heparin binding;ion binding;metal ion binding;oxidoreductase activity;oxidoreductase activity, acting on superoxide radicals as acceptor;pattern binding;polysaccharide binding;superoxide dismutase activity;transition metal ion binding;zinc ion binding	cell part;cytoplasm;cytoplasmic part;extracellular matrix;extracellular membrane-bounded organelle;extracellular organelle;extracellular region;extracellular region part;extracellular space;extracellular vesicular exosome;Golgi apparatus part;Golgi lumen;intracellular membrane-bounded organelle;intracellular organelle;intracellular organelle lumen;intracellular organelle part;intracellular part;m…	cellular metabolic process;cellular process;metabolic process;response to chemical stimulus;response to oxidative stress;response to stimulus;response to stress	cell part;cytoplasm;extracellular matrix;extracellular organelle;extracellular region;extracellular space;intracellular membrane-bounded organelle;intracellular organelle;nucleus;organelle;vesicle		11	11	11	44.2	44.2	44.2	25.851	0	201.87	95828000000	178	31.1315	1.22008	P08294	P08294	Extracellular superoxide dismutase [Cu-Zn]	SOD3	433
0.0589004	-0.450005	0.222718	-0.630648	0.0411178	-0.372767	-0.978356	1.07223	1.6197	-0.879235	1.52285	-0.992642	-0.269948	-0.903817	-0.951127	-0.370598	-1.38678	-0.234549	1.43531	-1.07195	1.1294	1.95244	0.437762				angiotensin maturation;biological regulation;cell killing;cellular component disassembly;cellular component disassembly at cellular level;cellular component organization;cellular component organization at cellular level;cellular component organization or biogenesis;cellular component organization or biogenesis at cellular level;cellular macromolecule metabolic process;cellular metabolic process;c…	binding;carbohydrate binding;catalytic activity;endopeptidase activity;glycosaminoglycan binding;heparin binding;hydrolase activity;pattern binding;peptidase activity;peptidase activity, acting on L-amino acid peptides;polysaccharide binding;serine hydrolase activity;serine-type endopeptidase activity;serine-type peptidase activity	cell part;cell surface;cytoplasmic membrane-bounded vesicle;cytoplasmic part;cytoplasmic vesicle;extracellular membrane-bounded organelle;extracellular organelle;extracellular region;extracellular region part;extracellular space;extracellular vesicular exosome;intracellular membrane-bounded organelle;intracellular organelle;intracellular part;membrane;membrane-bounded organelle;membrane-bounded v…	biological regulation;cell killing;cellular component disassembly;cellular component organization;cellular metabolic process;cellular process;extracellular matrix organization;extracellular structure organization;hormone metabolic process;immune system process;interspecies interaction between organisms;killing of cells of other organism;macromolecule metabolic process;macromolecule modification;m…	cell part;cell surface;cytoplasmic membrane-bounded vesicle;extracellular organelle;extracellular region;extracellular space;intracellular membrane-bounded organelle;intracellular organelle;membrane;nucleus;organelle;plasma membrane;vesicle	Amoebiasis;Lysosome;Neuroactive ligand-receptor interaction;Renin-angiotensin system;Systemic lupus erythematosus	7	7	7	31.4	31.4	31.4	28.837	0	22.346	1914200000	29	25.2679	1.95191	P08311	P08311	Cathepsin G	CTSG	434
0.00384515	0.504726	1.68285	-0.438289	-1.59416	-0.325154	-1.34271	-0.606357	1.26356	0.210477	-1.30428	0.929614	-0.452315	1.18991	1.18694	-1.03152	0.558107	1.41627	-1.2749	-0.945323	-0.446308	0.751271	0.063748				activin receptor signaling pathway;anatomical structure development;anatomical structure morphogenesis;biological regulation;biosynthetic process;cell communication;cell cycle arrest;cell cycle process;cell development;cell differentiation;cell surface receptor linked signaling pathway;cell-cell signaling;cellular biosynthetic process;cellular developmental process;cellular macromolecule biosynth…	activin receptor binding;binding;cytokine activity;cytokine receptor binding;growth factor activity;hormone activity;hormone binding;identical protein binding;peptide binding;peptide hormone binding;protein binding;receptor binding;receptor serine/threonine kinase binding;transforming growth factor beta receptor binding;transmembrane receptor protein serine/threonine kinase binding;type II activi…	activin A complex;activin complex;extracellular region;extracellular region part;inhibin A complex;inhibin complex;macromolecular complex;protein complex	anatomical structure development;anatomical structure morphogenesis;biological regulation;biosynthetic process;cell communication;cell development;cell differentiation;cell-cell signaling;cellular metabolic process;cellular process;developmental process;establishment of localization;growth;hormone transport;lipid transport;macromolecule metabolic process;metabolic process;molting cycle;multicellu…	activin complex;extracellular region;inhibin complex;macromolecular complex;protein complex	Cytokine-cytokine receptor interaction;TGF-beta signaling pathway	6	6	6	10.1	10.1	10.1	47.442	0	8.9857	944670000	21	25.1228	1.41121	P08476	P08476	Inhibin beta A chain	INHBA	435
1.44276	0.826316	1.13616	-1.44988	-0.341796	0.253423	0.0287004	-1.70527	-0.150779	1.09591	-0.210102	-0.973513	0.912017	-0.691919	1.79006	1.08937	-0.130872	-0.76014	-0.743951	-1.83937	0.495272	-0.203602	0.131189				biological adhesion;biological regulation;cartilage condensation;cell adhesion;cell differentiation;cell-cell adhesion;cellular developmental process;cellular process;developmental process;multicellular organismal process;ossification;regulation of biological process;regulation of biomineral tissue development;regulation of bone mineralization;regulation of developmental process;regulation of mul…	binding;calcium ion binding;cation binding;extracellular matrix structural constituent;ion binding;metal ion binding;structural constituent of bone;structural molecule activity	extracellular matrix;extracellular membrane-bounded organelle;extracellular organelle;extracellular region part;extracellular vesicular exosome;membrane-bounded organelle;membrane-bounded vesicle;organelle;proteinaceous extracellular matrix;vesicle	biological adhesion;biological regulation;cell adhesion;cell differentiation;cellular process;developmental process;multicellular organismal process	extracellular matrix;extracellular organelle;organelle;proteinaceous extracellular matrix;vesicle		2	2	2	23.3	23.3	23.3	12.353	0	37.334	5892400000	38	26.3667	1.74081	P08493	P08493	Matrix Gla protein	MGP	436
1.50094	-0.677535	-1.36457	1.56787	-0.733218	-0.693066	-0.346609	0.564958	-0.0132022	-0.65043	-1.54209	0.560772	-0.657614	0.378491	0.101894	1.20814	-0.111649	-0.325824	-0.0852468	-1.31675	1.88114	-0.777924	1.53151				axon guidance;biological adhesion;biological regulation;blood coagulation;cell activation;cell adhesion;cell surface receptor linked signaling pathway;cell-cell adhesion;cell-matrix adhesion;cell-substrate adhesion;cellular component organization;cellular component organization at cellular level;cellular component organization or biogenesis;cellular component organization or biogenesis at cellula…	binding;cation binding;extracellular matrix binding;identical protein binding;ion binding;metal ion binding;protein binding	adherens junction;anchoring junction;blood microparticle;cell junction;cell part;cell surface;cell-substrate adherens junction;cell-substrate junction;cytoplasmic part;cytoplasmic vesicle membrane;cytoplasmic vesicle part;external side of plasma membrane;extracellular membrane-bounded organelle;extracellular organelle;extracellular region part;extracellular vesicular exosome;focal adhesion;integr…	biological adhesion;biological regulation;cell activation;cell adhesion;cellular component organization;cellular process;coagulation;establishment of localization;exocytosis;extracellular matrix organization;extracellular structure organization;locomotion;multicellular organismal process;regulation of body fluid levels;response to chemical stimulus;response to external stimulus;response to stimul…	cell part;cell surface;extracellular organelle;macromolecular complex;membrane;organelle;plasma membrane;protein complex;receptor complex;vesicle	Arrhythmogenic right ventricular cardiomyopathy (ARVC);Dilated cardiomyopathy;ECM-receptor interaction;Focal adhesion;Hematopoietic cell lineage;Hypertrophic cardiomyopathy (HCM);Pathways in cancer;Regulation of actin cytoskeleton;Small cell lung cancer	8	8	8	9.9	9.9	9.9	113.38	0	22.223	603250000	16	24.7123	1.23673	P08514	P08514	Integrin alpha-IIb;Integrin alpha-IIb heavy chain;Integrin alpha-IIb light chain, form 1;Integrin alpha-IIb light chain, form 2	ITGA2B	437
0.485352	-0.254555	1.38554	-1.05467	0.134721	0.977145	-0.357948	-0.407279	-1.53063	-0.488097	1.70673	1.11728	-0.675825	0.0433807	1.10505	-0.0753181	-1.39967	1.20514	-0.427261	-0.0258238	0.427292	0.360196	-2.25075				biological regulation;cation homeostasis;chemical homeostasis;homeostatic process;ion homeostasis;iron ion homeostasis;positive regulation of biological process;positive regulation of cellular component organization;positive regulation of cellular process;positive regulation of extracellular matrix disassembly;positive regulation of plasminogen activation;positive regulation of protein processing…	binding;cation binding;ion binding;iron ion binding;metal ion binding;transition metal ion binding	anchored to membrane;anchored to plasma membrane;cell part;cell surface;extracellular membrane-bounded organelle;extracellular organelle;extracellular region part;extracellular space;extracellular vesicular exosome;integral to membrane;integral to plasma membrane;intrinsic to membrane;intrinsic to plasma membrane;membrane part;membrane-bounded organelle;membrane-bounded vesicle;organelle;plasma m…	biological regulation;homeostatic process	cell part;cell surface;extracellular organelle;extracellular space;organelle;vesicle		22	22	22	37.1	37.1	37.1	80.214	0	231.37	16577000000	143	28.5523	1.16308	P08582	P08582	Melanotransferrin	MFI2	443
0.308304	0.299279	0.00750996	0.647819	0.114463	-1.88624	-1.42982	-0.377217	0.28054	-0.709433	0.478357	-0.141315	0.31268	0.785115	0.109679	0.655372	0.618374	-3.23902	0.560947	0.543028	1.0563	-0.0204076	1.0257				activation of immune response;biological regulation;complement activation;complement activation, alternative pathway;defense response;humoral immune response;immune effector process;immune response;immune system process;innate immune response;macromolecule metabolic process;metabolic process;positive regulation of biological process;positive regulation of immune response;positive regulation of im…	binding;carbohydrate binding;glycoprotein binding;glycosaminoglycan binding;heparan sulfate proteoglycan binding;heparin binding;pattern binding;polysaccharide binding;protein binding;proteoglycan binding	blood microparticle;extracellular membrane-bounded organelle;extracellular organelle;extracellular region;extracellular region part;extracellular space;extracellular vesicular exosome;membrane-bounded organelle;membrane-bounded vesicle;organelle;vesicle	biological regulation;immune system process;macromolecule metabolic process;metabolic process;primary metabolic process;protein metabolic process;response to stimulus;response to stress	extracellular organelle;extracellular region;extracellular space;organelle;vesicle	Complement and coagulation cascades;Staphylococcus aureus infection	31	31	29	30.5	30.5	28.8	139.09	0	161.04	22364000000	224	29.0016	1.29871	P08603	P08603	Complement factor H	CFH	445
0.855849	1.20882	-0.869904	0.584469	0.210636	0.735636	0.914886	0.0982997	0.250457	-0.000262459	-1.18949	-0.454165	1.29512	-0.27612	-2.02669	0.350281	1.85537	-1.09062	0.0301122	0.11771	0.447193	-1.76633	-1.28124				actin filament-based movement;actin filament-based process;actin-mediated cell contraction;actin-myosin filament sliding;anatomical structure development;apoptosis;astrocyte development;astrocyte differentiation;Bergmann glial cell differentiation;biological regulation;cell death;cell development;cell differentiation;cellular component disassembly;cellular component disassembly at cellular level;…	binding;double-stranded RNA binding;glycoprotein binding;identical protein binding;nucleic acid binding;protein binding;protein C-terminus binding;RNA binding;scaffold protein binding;structural constituent of cytoskeleton;structural constituent of eye lens;structural molecule activity	adherens junction;anchoring junction;cell junction;cell leading edge;cell part;cell projection;cell-substrate adherens junction;cell-substrate junction;cytoplasm;cytoplasmic part;cytoskeletal part;cytoskeleton;cytosol;extracellular membrane-bounded organelle;extracellular organelle;extracellular region part;extracellular vesicular exosome;focal adhesion;intermediate filament;intermediate filament…	anatomical structure development;biological regulation;cell death;cell development;cell differentiation;cellular component disassembly;cellular component movement;cellular component organization;cellular process;cytoskeleton organization;death;developmental process;organelle organization;response to stimulus;signal transduction;viral reproduction	cell leading edge;cell part;cell projection;cytoplasm;cytoskeleton;cytosol;extracellular organelle;intracellular membrane-bounded organelle;intracellular non-membrane-bounded organelle;intracellular organelle;macromolecular complex;membrane;microbody;neuron projection;organelle;peroxisome;plasma membrane;protein complex;vesicle		48	48	44	75.8	75.8	70.4	53.651	0	323.31	310060000000	445	30.142	2.85254	P08670	P08670	Vimentin	VIM	449
0.348183	0.699521	0.17807	-0.954817	0.457064	2.55932	0.765262	0.653972	-1.72303	1.28288	-0.616646	0.107085	0.540903	-0.360411	0.0539267	-0.14233	0.943503	-0.125085	-0.22537	-1.66031	-0.28045	-0.862239	-1.63902				biological regulation;blood coagulation;cellular process;cellular response to stimulus;coagulation;hemostasis;multicellular organismal process;negative regulation of apoptosis;negative regulation of biological process;negative regulation of catalytic activity;negative regulation of cell death;negative regulation of cellular process;negative regulation of coagulation;negative regulation of molecul…	binding;calcium ion binding;calcium-dependent phospholipid binding;cation binding;enzyme inhibitor activity;enzyme regulator activity;ion binding;lipase inhibitor activity;lipid binding;metal ion binding;phospholipase inhibitor activity;phospholipid binding	adherens junction;anchoring junction;blood microparticle;cell junction;cell part;cell-substrate adherens junction;cell-substrate junction;cytoplasm;endothelial microparticle;external side of plasma membrane;extracellular membrane-bounded organelle;extracellular organelle;extracellular region part;extracellular vesicular exosome;focal adhesion;intracellular;intracellular part;membrane;membrane par…	biological regulation;cellular process;coagulation;multicellular organismal process;regulation of body fluid levels;response to chemical stimulus;response to stimulus;signal transduction	cell part;cytoplasm;extracellular organelle;intracellular;membrane;organelle;vesicle		24	24	24	65	65	65	35.936	0	192.06	143480000000	290	31.5212	0.816891	P08758	P08758	Annexin A5	ANXA5	453
-1.82143	1.43155	0.554483	-0.959265	-0.513448	0.646052	1.10731	0.373537	0.34435	-1.57334	-0.875965	0.101252	1.00882	-0.207923	0.0436317	0.0680389	2.34949	-1.4847	0.179148	0.27632	-0.9569	-0.334476	0.243459				biological adhesion;biosynthetic process;catabolic process;cell adhesion;cellular biosynthetic process;cellular catabolic process;cellular component assembly;cellular component assembly at cellular level;cellular component disassembly;cellular component disassembly at cellular level;cellular component organization;cellular component organization at cellular level;cellular component organization o…	binding;laminin receptor activity;receptor activity;ribonucleoprotein binding;ribosome binding;structural constituent of ribosome;structural molecule activity	90S preribosome;cell part;cytoplasm;cytoplasmic part;cytosol;cytosolic small ribosomal subunit;extracellular membrane-bounded organelle;extracellular organelle;extracellular region part;extracellular vesicular exosome;intracellular membrane-bounded organelle;intracellular organelle;intracellular organelle part;intracellular part;macromolecular complex;membrane;membrane-bounded organelle;membrane-…	biological adhesion;biosynthetic process;catabolic process;cell adhesion;cellular component assembly;cellular component disassembly;cellular component organization;cellular macromolecular complex assembly;cellular metabolic process;cellular nitrogen compound metabolic process;cellular process;establishment of localization;macromolecular complex assembly;macromolecule metabolic process;metabolic p…	cell part;cytoplasm;cytosol;extracellular organelle;intracellular membrane-bounded organelle;intracellular organelle;macromolecular complex;membrane;nucleus;organelle;plasma membrane;preribosome;ribonucleoprotein complex;small ribosomal subunit;vesicle	Ribosome	8	8	8	36.3	36.3	36.3	32.854	0	103.29	2423300000	25	25.1445	1.34765	P08865	P08865	40S ribosomal protein SA	RPSA	454
0.982902	0.578841	-0.0615685	-1.60547	0.632668	1.78241	1.21045	-0.931451	-0.259328	0.895892	0.392784	0.685018	0.286954	0.328885	-1.13387	-2.22868	1.28354	-0.937264	-0.669338	-0.84877	0.46445	-0.437595	-0.411467				amine metabolic process;anatomical structure development;biological regulation;carboxylic acid metabolic process;cell proliferation;cellular amine metabolic process;cellular amino acid metabolic process;cellular ketone metabolic process;cellular metabolic process;cellular modified amino acid metabolic process;cellular nitrogen compound metabolic process;cellular process;cellular response to bioti…	binding;catalytic activity;dinitrosyl-iron complex binding;enzyme binding;enzyme regulator activity;glutathione transferase activity;JUN kinase binding;kinase binding;kinase regulator activity;nitric oxide binding;protein binding;protein kinase binding;S-nitrosoglutathione binding;transferase activity;transferase activity, transferring alkyl or aryl (other than methyl) groups	cell part;cytoplasm;cytoplasmic part;cytosol;extracellular membrane-bounded organelle;extracellular organelle;extracellular region part;extracellular space;extracellular vesicular exosome;intracellular;intracellular membrane-bounded organelle;intracellular organelle;intracellular part;macromolecular complex;membrane;membrane-bounded organelle;membrane-bounded vesicle;mitochondrion;nucleus;organel…	amine metabolic process;anatomical structure development;biological regulation;cell proliferation;cellular amino acid metabolic process;cellular ketone metabolic process;cellular metabolic process;cellular nitrogen compound metabolic process;cellular process;developmental process;localization;metabolic process;nitrogen compound metabolic process;organic acid metabolic process;peptide metabolic pr…	cell part;cytoplasm;cytosol;extracellular organelle;extracellular space;intracellular;intracellular membrane-bounded organelle;intracellular organelle;macromolecular complex;membrane;mitochondrion;nucleus;organelle;plasma membrane;protein complex;vesicle	Drug metabolism - cytochrome P450;Glutathione metabolism;Metabolism of xenobiotics by cytochrome P450	4	4	4	31	31	31	23.356	0	84.874	3548100000	36	25.6514	1.40354	P09211	P09211	Glutathione S-transferase P	GSTP1	458
-1.36347	0.00816782	-1.23182	0.559793	0.132219	-0.710771	-0.623099	-1.45209	1.57968	-0.0774745	0.93101	0.160748	1.96965	-1.4341	-0.047072	-0.262389	1.69576	1.02803	0.310119	-0.218575	-0.884404	-0.752033	0.682127				apoptosis;B cell activation;B cell activation involved in immune response;B cell differentiation;biological regulation;carbohydrate homeostasis;cell activation;cell activation involved in immune response;cell death;cell differentiation;cellular chemical homeostasis;cellular developmental process;cellular glucose homeostasis;cellular homeostasis;cellular process;cellular response to carbohydrate s…	binding;carbohydrate binding;disaccharide binding;galactoside binding;lactose binding;molecular transducer activity;monosaccharide binding;signal transducer activity;sugar binding	cell part;cell surface;cytoplasm;extracellular matrix;extracellular membrane-bounded organelle;extracellular organelle;extracellular region part;extracellular space;extracellular vesicular exosome;intracellular;intracellular membrane-bounded organelle;intracellular organelle;intracellular part;membrane-bounded organelle;membrane-bounded vesicle;nucleus;organelle;proteinaceous extracellular matrix…	biological regulation;cell activation;cell death;cell differentiation;cellular homeostasis;cellular process;death;developmental process;homeostatic process;immune system process;multicellular organismal process;response to chemical stimulus;response to drug;response to stimulus;response to stress;signal transduction	cell part;cell surface;cytoplasm;extracellular matrix;extracellular organelle;extracellular space;intracellular;intracellular membrane-bounded organelle;intracellular organelle;nucleus;organelle;proteinaceous extracellular matrix;vesicle		3	3	3	28.9	28.9	28.9	14.716	0	12	977210000	9	24.763	1.08064	P09382	P09382	Galectin-1	LGALS1	459
-0.961191	-0.590562	-0.23818	-0.529344	-0.235434	-0.844853	1.28756	1.98634	-0.798288	1.71035	-0.227893	2.19481	-0.851424	-0.527637	-0.232389	-0.15319	-0.116277	-0.51546	-0.845039	1.65001	-0.56681	-0.679104	0.0840024				anatomical structure development;biological regulation;blood coagulation;bone development;cell activation;cellular component organization;cellular component organization at cellular level;cellular component organization or biogenesis;cellular component organization or biogenesis at cellular level;cellular membrane organization;cellular process;cellular response to chemical stimulus;cellular respo…	binding;calcium ion binding;cation binding;collagen binding;extracellular matrix binding;ion binding;metal ion binding;protein binding	basement membrane;cell part;cell surface;cytoplasm;cytoplasmic membrane-bounded vesicle;cytoplasmic membrane-bounded vesicle lumen;cytoplasmic part;cytoplasmic vesicle;cytoplasmic vesicle membrane;cytoplasmic vesicle part;endocytic vesicle lumen;extracellular matrix part;extracellular region;extracellular region part;extracellular space;intracellular membrane-bounded organelle;intracellular organ…	anatomical structure development;biological regulation;cell activation;cellular component organization;cellular membrane organization;cellular process;coagulation;developmental process;endocytosis;establishment of localization;exocytosis;extracellular matrix organization;extracellular structure organization;membrane invagination;membrane organization;multicellular organismal process;regulation of…	cell part;cell surface;cytoplasm;cytoplasmic membrane-bounded vesicle;extracellular region;extracellular space;intracellular membrane-bounded organelle;intracellular organelle;membrane;organelle;vesicle		9	9	9	26.1	26.1	26.1	34.632	0	64.767	6460600000	37	25.8042	2.40673	P09486	P09486	SPARC	SPARC	462
0.491931	0.0635947	-0.303743	-0.652685	0.606902	2.1223	1.32544	0.313689	-0.75204	0.857594	-0.0794591	-0.0757134	0.101917	-0.220371	-0.2733	-0.289764	0.823097	-0.13553	0.00849062	-3.47121	-0.388147	-0.234992	0.161997				biological regulation;cell differentiation;cellular developmental process;cellular process;cellular response to stimulus;developmental process;epithelial cell differentiation;negative regulation of apoptosis;negative regulation of biological process;negative regulation of catalytic activity;negative regulation of cell death;negative regulation of cellular process;negative regulation of cytokine s…	binding;calcium ion binding;calcium-dependent phospholipid binding;calcium-dependent protein binding;cation binding;enzyme inhibitor activity;enzyme regulator activity;identical protein binding;ion binding;lipase inhibitor activity;lipid binding;metal ion binding;NF-kappaB binding;phospholipase inhibitor activity;phospholipid binding;protein binding;transcription factor binding	cell part;cell surface;cytoplasm;cytoplasmic part;extracellular membrane-bounded organelle;extracellular organelle;extracellular region part;extracellular vesicular exosome;intracellular membrane-bounded organelle;intracellular organelle;intracellular organelle part;intracellular part;membrane;membrane-bounded organelle;membrane-bounded vesicle;nuclear membrane;nuclear part;nucleus;organelle;orga…	biological regulation;cell differentiation;cellular process;developmental process;regulation of transport;response to stimulus;signal transduction	cell part;cell surface;cytoplasm;extracellular organelle;intracellular membrane-bounded organelle;intracellular organelle;membrane;nucleus;organelle;plasma membrane;vesicle		20	20	20	48.9	48.9	48.9	35.882	0	142.68	19964000000	130	28.2532	1.33207	P09525	P09525	Annexin A4	ANXA4	464
-0.471329	1.19013	-1.25644	-0.965539	0.0553988	0.738828	0.476637	-0.944734	0.378826	-1.13117	-0.768032	0.403575	1.41611	-0.270187	-1.66199	-0.628847	1.83082	0.942172	-0.997207	1.06102	-0.877356	0.216992	1.26231				alternative nuclear mRNA splicing, via spliceosome;cellular macromolecule metabolic process;cellular metabolic process;cellular nitrogen compound metabolic process;cellular process;establishment of localization;establishment of localization in cell;establishment of RNA localization;gene expression;intracellular transport;macromolecule metabolic process;metabolic process;mRNA metabolic process;mRN…	binding;DNA binding;nucleic acid binding;nucleotide binding;RNA binding;single-stranded DNA binding;single-stranded RNA binding;structure-specific DNA binding	catalytic step 2 spliceosome;cell part;cytoplasm;cytoskeleton;extracellular membrane-bounded organelle;extracellular organelle;extracellular region part;extracellular vesicular exosome;intermediate filament cytoskeleton;intracellular non-membrane-bounded organelle;intracellular organelle;intracellular organelle part;intracellular part;macromolecular complex;membrane;membrane-bounded organelle;mem…	cellular metabolic process;cellular nitrogen compound metabolic process;cellular process;establishment of localization;macromolecule metabolic process;metabolic process;mRNA metabolic process;mRNA processing;nitrogen compound metabolic process;nuclear transport;nucleobase-containing compound metabolic process;nucleobase-containing compound transport;nucleocytoplasmic transport;primary metabolic p…	cell part;cytoplasm;cytoskeleton;extracellular organelle;intracellular non-membrane-bounded organelle;intracellular organelle;macromolecular complex;membrane;nucleoplasm;organelle;ribonucleoprotein complex;spliceosomal complex;vesicle	Spliceosome	9	8	8	30.6	28.2	28.2	38.746	0	47.324	1651200000	31	24.7798	1.44877	P09651	P09651;A0A2R8Y4L2;Q32P51	Heterogeneous nuclear ribonucleoprotein A1;Heterogeneous nuclear ribonucleoprotein A1, N-terminally processed;Heterogeneous nuclear ribonucleoprotein A1-like 2	HNRNPA1;HNRNPA1L2	467
0.103434	-0.0754404	0.456348	0.161512	-2.29464	-0.822991	-0.472745	-0.38141	-2.62659	-0.605653	1.09359	1.1038	-0.288347	0.283097	0.563115	0.133908	0.0076824	-0.253932	-0.0547738	0.347021	0.955514	0.785828	1.88168				activation of immune response;biological regulation;complement activation;complement activation, classical pathway;defense response;humoral immune response;immune effector process;immune response;immune system process;innate immune response;macromolecule metabolic process;metabolic process;positive regulation of biological process;positive regulation of immune response;positive regulation of immu…	binding;calcium ion binding;catalytic activity;cation binding;endopeptidase activity;hydrolase activity;identical protein binding;ion binding;metal ion binding;peptidase activity;peptidase activity, acting on L-amino acid peptides;protein binding;serine hydrolase activity;serine-type endopeptidase activity;serine-type peptidase activity	blood microparticle;extracellular membrane-bounded organelle;extracellular organelle;extracellular region;extracellular region part;extracellular vesicular exosome;membrane-bounded organelle;membrane-bounded vesicle;organelle;vesicle	biological regulation;immune system process;macromolecule metabolic process;metabolic process;primary metabolic process;protein metabolic process;response to stimulus;response to stress	extracellular organelle;extracellular region;organelle;vesicle	Complement and coagulation cascades;Staphylococcus aureus infection;Systemic lupus erythematosus	16	16	16	26.5	26.5	26.5	76.684	0	70.806	15167000000	146	28.5634	1.18244	P09871	P09871	Complement C1s subcomponent;Complement C1s subcomponent heavy chain;Complement C1s subcomponent light chain	C1S	469
-1.28124	-0.449584	-1.2154	0.266109	0.686698	1.16905	1.77688	-0.910982	0.903813	1.41252	-0.258356	-0.409526	0.149319	-1.4262	-0.638297	-0.0160066	1.03772	0.410608	-0.910552	-1.22747	-1.04496	1.55674	0.419121				aging;alcohol biosynthetic process;alcohol metabolic process;anatomical structure morphogenesis;apoptosis;biosynthetic process;carbohydrate biosynthetic process;carbohydrate metabolic process;cell death;cell differentiation;cellular biosynthetic process;cellular carbohydrate biosynthetic process;cellular carbohydrate metabolic process;cellular component assembly;cellular component organization;ce…	aldehyde-lyase activity;binding;carbon-carbon lyase activity;catalytic activity;cytoskeletal protein binding;fructose-bisphosphate aldolase activity;lyase activity;protein binding	axon;cell part;cell projection;cytoplasmic part;cytoskeleton;cytosol;extracellular membrane-bounded organelle;extracellular organelle;extracellular region part;extracellular vesicular exosome;intracellular membrane-bounded organelle;intracellular non-membrane-bounded organelle;intracellular organelle;intracellular part;membrane-bounded organelle;membrane-bounded vesicle;mitochondrion;neuron proje…	aging;alcohol metabolic process;anatomical structure morphogenesis;biosynthetic process;carbohydrate metabolic process;cell death;cell differentiation;cellular component assembly;cellular component organization;cellular metabolic process;cellular process;death;developmental process;macromolecular complex assembly;metabolic process;primary metabolic process;protein complex assembly;response to che…	cell part;cell projection;cytoskeleton;cytosol;extracellular organelle;intracellular membrane-bounded organelle;intracellular non-membrane-bounded organelle;intracellular organelle;mitochondrion;neuron projection;organelle;vesicle	Carbon fixation in photosynthetic organisms;Fructose and mannose metabolism;Glycolysis / Gluconeogenesis;Pentose phosphate pathway	8	7	6	22.8	20.9	19	39.455	0	73.559	2211900000	41	25.4603	1.10018	P09972	P09972	Fructose-bisphosphate aldolase C	ALDOC	472
1.40012	-0.3427	0.830281	1.0533	-1.06101	-0.211703	-0.83579	0.925961	0.286083	-0.381791	-0.213968	-1.48367	-0.903946	0.593038	0.421896	1.23232	-0.855951	1.07871	-1.98792	-0.719628	0.136807	-0.731571	1.77115				activation of immune response;biological regulation;complement activation;complement activation, classical pathway;defense response;humoral immune response;immune effector process;immune response;immune system process;inflammatory response;innate immune response;macromolecule metabolic process;metabolic process;positive regulation of apoptotic cell clearance;positive regulation of biological proc…	binding;complement binding;complement component C1q binding;endopeptidase inhibitor activity;endopeptidase regulator activity;enzyme inhibitor activity;enzyme regulator activity;opsonin binding;peptidase inhibitor activity;peptidase regulator activity;protein binding	blood microparticle;cell part;extracellular membrane-bounded organelle;extracellular organelle;extracellular region;extracellular region part;extracellular vesicular exosome;membrane;membrane-bounded organelle;membrane-bounded vesicle;organelle;plasma membrane;vesicle	biological regulation;immune system process;macromolecule metabolic process;metabolic process;primary metabolic process;protein metabolic process;regulation of transport;response to stimulus;response to stress	cell part;extracellular organelle;extracellular region;membrane;organelle;plasma membrane;vesicle	Complement and coagulation cascades;Staphylococcus aureus infection;Systemic lupus erythematosus	52	2	2	35	1.7	1.7	192.78	0	21.53	908790000	15	24.8989	1.33801	P0C0L4	P0C0L4	Complement C4-A;Complement C4 beta chain;Complement C4-A alpha chain;C4a anaphylatoxin;C4b-A;C4d-A;Complement C4 gamma chain	C4A	473
0.719144	0.640362	0.494332	1.09725	-0.30928	-0.968563	-1.38235	0.743603	0.728427	-1.73376	-2.07122	-1.4043	0.4393	0.820153	0.554996	1.31633	1.1236	-1.23647	-0.0614802	0.271926	0.388384	0.354983	-0.525368				activation of immune response;biological regulation;complement activation;complement activation, classical pathway;defense response;detection of biotic stimulus;detection of chemical stimulus;detection of molecule of bacterial origin;detection of stimulus;humoral immune response;immune effector process;immune response;immune system process;inflammatory response;innate immune response;macromolecul…	binding;carbohydrate binding;complement binding;endopeptidase inhibitor activity;endopeptidase regulator activity;enzyme inhibitor activity;enzyme regulator activity;peptidase inhibitor activity;peptidase regulator activity;protein binding	blood microparticle;cell part;extracellular membrane-bounded organelle;extracellular organelle;extracellular region;extracellular region part;extracellular space;extracellular vesicular exosome;membrane;membrane-bounded organelle;membrane-bounded vesicle;organelle;other organism cell;other organism part;plasma membrane;vesicle	biological regulation;detection of stimulus;immune system process;macromolecule metabolic process;metabolic process;primary metabolic process;protein metabolic process;regulation of transport;response to biotic stimulus;response to chemical stimulus;response to stimulus;response to stress	cell part;extracellular organelle;extracellular region;extracellular space;membrane;organelle;plasma membrane;vesicle	Complement and coagulation cascades;Staphylococcus aureus infection;Systemic lupus erythematosus	53	53	3	36.6	36.6	3.3	192.75	0	323.31	52043000000	488	30.1453	1.05572	P0C0L5	P0C0L5	Complement C4-B;Complement C4 beta chain;Complement C4-B alpha chain;C4a anaphylatoxin;C4b-B;C4d-B;Complement C4 gamma chain	C4B	474
-1.80169	0.683307	-1.73778	-0.916108	-1.95196	0.693737	0.557565	0.409506	0.977854	0.359077	0.123131	0.0688225	1.01399	0.117993	-0.763729	-1.95769	0.45196	0.211086	1.20839	0.740396	0.677043	0.541349	0.293745					binding;DNA binding;enzyme binding;nucleic acid binding;protein binding	cell part;chromosomal part;extracellular membrane-bounded organelle;extracellular organelle;extracellular region part;extracellular vesicular exosome;intracellular membrane-bounded organelle;intracellular organelle;intracellular organelle part;intracellular part;macromolecular complex;membrane-bounded organelle;membrane-bounded vesicle;nucleosome;nucleus;organelle;organelle part;protein-DNA compl…		cell part;extracellular organelle;intracellular membrane-bounded organelle;intracellular organelle;macromolecular complex;nucleosome;nucleus;organelle;vesicle	Systemic lupus erythematosus	5	5	1	35.9	35.9	8.6	13.936	0	23.789	59975000000	59	29.3188	3.00408	Q99878	Q99878;Q96KK5;Q9BTM1;Q16777;Q6FI13;P20671;P0C0S8	Histone H2A type 1-J;Histone H2A type 1-H;Histone H2A.J;Histone H2A type 2-C;Histone H2A type 2-A;Histone H2A type 1-D;Histone H2A type 1	HIST1H2AJ;HIST1H2AH;H2AFJ;HIST2H2AC;HIST2H2AA3;HIST1H2AD;HIST1H2AG	475
-1.60977	0.343106	-0.568418	0.456814	0.59818	1.11394	-1.82698	0.722536	1.29772	0.744858	0.113953	0.324131	0.996209	-0.104892	-0.139904	0.574376	1.15305	-1.65381	0.815888	-1.12613	-1.84485	0.0514025	-0.431403				activation of immune response;activation of innate immune response;activation of MAPK activity;adipose tissue development;alcohol metabolic process;anaphase-promoting complex-dependent proteasomal ubiquitin-dependent protein catabolic process;anatomical structure development;anatomical structure morphogenesis;antigen processing and presentation;antigen processing and presentation of exogenous ant…	binding;cation binding;enzyme binding;ion binding;metal ion binding;protease binding;protein binding;structural constituent of ribosome;structural molecule activity	cell body;cell part;cell projection;cytoplasm;cytoplasmic part;cytoplasmic vesicle membrane;cytoplasmic vesicle part;cytosol;cytosolic large ribosomal subunit;cytosolic small ribosomal subunit;endocytic vesicle membrane;endosomal part;endosome membrane;extracellular membrane-bounded organelle;extracellular organelle;extracellular region part;extracellular vesicular exosome;intracellular membrane-…	alcohol metabolic process;anatomical structure development;anatomical structure morphogenesis;biological regulation;biosynthetic process;carbohydrate metabolic process;catabolic process;cell cycle;cell death;cell development;cellular component assembly;cellular component disassembly;cellular component morphogenesis;cellular component movement;cellular component organization;cellular homeostasis;c…	cell body;cell part;cell projection;cytoplasm;cytosol;extracellular organelle;intracellular membrane-bounded organelle;intracellular non-membrane-bounded organelle;intracellular organelle;macromolecular complex;membrane;mitochondrion;neuron projection;neuronal cell body;nucleolus;nucleoplasm;organelle;plasma membrane;ribonucleoprotein complex;ribosome;small ribosomal subunit;vesicle	Parkinson's disease;PPAR signaling pathway;Ribosome	3	3	3	26.6	26.6	26.6	14.728	0	57.624	4252800000	44	26.26	1.20895	P62987	P62987;P62979;P0CG47;P0CG48;A0A2R8Y422	Ubiquitin-60S ribosomal protein L40;Ubiquitin;60S ribosomal protein L40;Ubiquitin-40S ribosomal protein S27a;Ubiquitin;40S ribosomal protein S27a;Polyubiquitin-B;Ubiquitin;Polyubiquitin-C;Ubiquitin	UBA52;RPS27A;UBB;UBC	477
0.340218	0.443519	-1.47109	0.0142711	0.306257	1.81288	1.20275	-0.666873	-1.66335	0.355539	-0.189148	-0.131792	0.113363	-0.793079	-1.52242	0.376796	1.98583	-1.50654	0.254954	0.154504	0.593687	-0.88525	0.874974										19	17	9	31	27.9	13.3	70.051	0	84.225	9281600000	91	26.8473	1.48743	P0DMV9	P0DMV9;P0DMV8	Heat shock 70 kDa protein 1B;Heat shock 70 kDa protein 1A	HSPA1B;HSPA1A	479
0.477128	0.521839	0.347006	0.779463	0.577896	-0.688152	-0.0391735	-2.01744	0.592362	-2.33883	0.239421	-1.34766	0.639084	1.07343	0.569258	0.970876	0.71222	-1.26558	0.463698	0.597945	0.0436486	0.612322	-1.52077				activation of immune response;biological regulation;cellular component organization;cellular component organization or biogenesis;cellular membrane organization;cellular process;complement activation;complement activation, classical pathway;defense response;endocytosis;establishment of localization;humoral immune response;immune effector process;immune response;immune system process;innate immune…	antigen binding;binding	cell part;extracellular region;extracellular region part;extracellular space;membrane;plasma membrane	biological regulation;cellular component organization;cellular membrane organization;cellular process;endocytosis;establishment of localization;immune system process;macromolecule metabolic process;membrane invagination;membrane organization;metabolic process;primary metabolic process;protein metabolic process;response to stimulus;response to stress;transport;vesicle-mediated transport	cell part;extracellular region;extracellular space;membrane;plasma membrane		4	4	2	55.7	55.7	27.4	11.265	0	76.847	22827000000	135	28.3063	2.29093	P0DOY3	P0DOY3;P0DOY2;P0CF74;A0M8Q6	Ig lambda-6 chain C region;Ig lambda-7 chain C region	IGLC6;IGLC7	480
2.16747	1.06853	-1.46189	-1.0816	-1.6316	0.743499	0.897294	-0.693845	-0.565366	0.797907	-0.574498	-0.148263	0.902835	0.72592	0.510475	-0.633458	1.37165	-0.565911	-1.24976	0.499106	-0.512273	-0.832756	0.266531				alcohol metabolic process;anatomical structure development;anatomical structure homeostasis;anatomical structure morphogenesis;behavior;biological regulation;carbohydrate catabolic process;carbohydrate metabolic process;cardiac muscle contraction;catabolic process;cellular carbohydrate catabolic process;cellular carbohydrate metabolic process;cellular component organization;cellular component org…	alpha-glucosidase activity;binding;carbohydrate binding;catalytic activity;glucosidase activity;hydrolase activity;hydrolase activity, acting on glycosyl bonds;hydrolase activity, hydrolyzing O-glycosyl compounds;maltose alpha-glucosidase activity	cell part;cytoplasmic part;extracellular membrane-bounded organelle;extracellular organelle;extracellular region part;extracellular vesicular exosome;intracellular membrane-bounded organelle;intracellular organelle;intracellular organelle lumen;intracellular organelle part;intracellular part;lysosomal lumen;lysosomal membrane;lysosome;lytic vacuole;membrane;membrane-bounded organelle;membrane-bou…	alcohol metabolic process;anatomical structure development;anatomical structure morphogenesis;behavior;biological regulation;carbohydrate metabolic process;catabolic process;cellular component organization;cellular homeostasis;cellular metabolic process;cellular process;developmental process;energy reserve metabolic process;generation of precursor metabolites and energy;homeostatic process;macrom…	cell part;extracellular organelle;intracellular membrane-bounded organelle;intracellular organelle;lysosome;membrane;organelle;vacuole;vesicle	Galactose metabolism;Lysosome;Starch and sucrose metabolism	11	11	11	16.9	16.9	16.9	105.32	0	64.101	1625000000	34	25.1871	1.20351	P10253	P10253	Lysosomal alpha-glucosidase;76 kDa lysosomal alpha-glucosidase;70 kDa lysosomal alpha-glucosidase	GAA	484
[truncated: 400 more rows]
