# Supplementary material for: Inhibition of Hypersialylation in Human Intervertebral Disc Degeneration Modulates Inflammation and Metabolism
Source: Adv Sci (Weinh). 2025 Nov 14;13(6):e06669. doi: 10.1002/advs.202506669 (PMC12866799; doi:10.1002/advs.202506669)
Supplement: Supplementary file 2 — Supporting Information [file ADVS-13-e06669-s002.zip › advs72721-sup-0006-TableS5.xlsx]

## Sheet: Supplementary table 5_RNAseq ex
gene_id	H_CON1_count	H_CON2_count	H_CON3_count	H_CYTKN1_count	H_CYTKN2_count	H_CYTKN3_count	H_TREAT1_count	H_TREAT2_count	H_TREAT3_count	D_CON1_count	D_CON2_count	D_CON3_count	D_TREAT1_count	D_TREAT2_count	D_TREAT3_count	H_CON1_fpkm	H_CON2_fpkm	H_CON3_fpkm	H_CYTKN1_fpkm	H_CYTKN2_fpkm	H_CYTKN3_fpkm	H_TREAT1_fpkm	H_TREAT2_fpkm	H_TREAT3_fpkm	D_CON1_fpkm	D_CON2_fpkm	D_CON3_fpkm	D_TREAT1_fpkm	D_TREAT2_fpkm	D_TREAT3_fpkm	gene_name	gene_chr	gene_start	gene_end	gene_strand	gene_length	gene_biotype	gene_description	tf_family
ENSG00000011465	767198	626835	471324	660682	709945	461284	686667	578727	651206	687158	532408	726852	668249	611942	648854	1690.97	1700.35	1284.62	1631.04	2261.27	1272.3	1954.65	1362.05	1807.38	1759.5	1447.81	1834.1	1417.01	1341.11	1765.76	DCN	12	91140484	91183123	-	12847	protein_coding	decorin [Source:HGNC Symbol;Acc:HGNC:2705]	-
ENSG00000164692	335782	402925	560466	514500	475495	564223	272248	240642	268071	636519	638264	505414	484701	530759	422220	852.273	1258.65	1759.13	1462.69	1744.08	1792.12	892.443	652.203	856.79	1876.89	1998.76	1468.65	1183.59	1339.5	1323.17	COL1A2	7	94394561	94431232	+	11156	protein_coding	collagen type I alpha 2 chain [Source:HGNC Symbol;Acc:HGNC:2198]	-
ENSG00000120885	223591	246643	309688	357591	397156	267963	697333	273597	606239	430498	391901	297941	490279	462856	557337	956.949	1299.16	1639.03	1714.22	2456.38	1435.17	3854.51	1250.36	3267.24	2140.48	2069.42	1459.87	2018.76	1969.73	2945.16	CLU	8	27596917	27615031	-	6616	protein_coding	clusterin [Source:HGNC Symbol;Acc:HGNC:2095]	-
ENSG00000115414	300321	380601	329244	412808	220849	321524	253616	332212	302162	309014	378661	412083	638773	446302	275515	491.126	766.012	665.813	756.137	521.919	657.984	535.647	580.113	622.23	587.071	764.006	771.508	1004.99	725.708	556.3	FN1	2	215360440	215436172	-	17315	protein_coding	fibronectin 1 [Source:HGNC Symbol;Acc:HGNC:3778]	-
ENSG00000108821	324948	334222	393261	234749	368752	371886	200567	242866	211897	380250	434402	383993	385491	393699	279814	937.08	1186.19	1402.4	758.248	1536.73	1342.04	746.993	747.859	769.469	1273.91	1545.59	1267.75	1069.51	1128.89	996.295	COL1A1	17	50183289	50201632	-	9819	protein_coding	collagen type I alpha 1 chain [Source:HGNC Symbol;Acc:HGNC:2197]	-
ENSG00000156508	346751	370120	358356	340957	348083	295775	253137	283193	256027	333143	314159	292584	306063	313493	243606	1650.73	2168.5	2109.6	1818.04	2394.65	1762.04	1556.36	1439.57	1534.79	1842.45	1845.22	1594.62	1401.77	1483.93	1431.87	EEF1A1	6	73515750	73523797	-	5948	protein_coding	eukaryotic translation elongation factor 1 alpha 1 [Source:HGNC Symbol;Acc:HGNC:3189]	-
ENSG00000198804	231943	191752	200700	168847	165901	169770	196120	217171	236082	230401	166205	184717	247589	229650	211482	4259.19	4333.55	4557.43	3472.83	4402.45	3901.22	4651.16	4258.31	5458.98	4915.13	3765.55	3883.3	4374.05	4193.12	4794.85	MT-CO1	MT	5904	7445	+	1542	protein_coding	mitochondrially encoded cytochrome c oxidase I [Source:HGNC Symbol;Acc:HGNC:7419]	-
ENSG00000146674	145743	183265	133004	234945	194978	189617	190159	117846	176114	179166	185855	306429	315047	215500	193688	902.831	1397.19	1018.85	1630.16	1745.44	1469.91	1521.35	779.513	1373.78	1289.38	1420.47	2173.19	1877.59	1327.37	1481.42	IGFBP3	7	45912245	45921874	-	4571	protein_coding	insulin like growth factor binding protein 3 [Source:HGNC Symbol;Acc:HGNC:5472]	-
ENSG00000111799	214122	159433	136655	93977	132638	77304	73994	127896	78813	347766	305743	362596	201397	328196	227357	485.783	445.161	383.383	238.807	434.859	219.471	216.806	309.833	225.155	916.585	855.807	941.786	439.583	740.354	636.861	COL12A1	6	75084326	75206051	-	12481	protein_coding	collagen type XII alpha 1 chain [Source:HGNC Symbol;Acc:HGNC:2188]	-
ENSG00000139329	255117	190350	144319	108161	139471	66112	142538	116809	156995	179428	237127	253436	188818	206133	127788	2401.55	2205.28	1679.98	1140.43	1897.3	778.801	1732.91	1174.14	1860.98	1962.22	2754.05	2731.3	1710.03	1929.41	1485.25	LUM	12	91102629	91111831	-	3008	protein_coding	lumican [Source:HGNC Symbol;Acc:HGNC:6724]	-
ENSG00000118523	224527	115502	127424	110696	126981	90946	139066	133835	128644	222407	173339	159512	246962	238088	263621	2718.12	1720.87	1907.56	1500.98	2221.46	1377.77	2174.28	1730.05	1961.07	3127.9	2589.02	2210.76	2876.32	2865.91	3940.36	CTGF	6	131948176	131951373	-	2339	protein_coding	connective tissue growth factor [Source:HGNC Symbol;Acc:HGNC:2500]	-
ENSG00000142156	217427	172227	167514	191481	139334	246045	88477	137328	93460	116253	143614	137025	104482	124836	80814	1152.28	1123.32	1097.8	1136.62	1067.09	1631.75	605.577	777.13	623.697	715.738	939.031	831.368	532.713	657.825	528.795	COL6A1	21	45981737	46005050	+	5343	protein_coding	collagen type VI alpha 1 chain [Source:HGNC Symbol;Acc:HGNC:2211]	-
ENSG00000135919	59270	43142	59836	298061	172328	263500	148997	110779	182684	108054	173076	76045	137606	121323	141676	188.762	169.098	235.651	1063.23	793.113	1050.16	612.846	376.727	732.627	399.784	680.072	277.267	421.623	384.192	557.098	SERPINE2	2	223975112	224039319	-	8891	protein_coding	serpin family E member 2 [Source:HGNC Symbol;Acc:HGNC:8951]	-
ENSG00000163430	136195	103178	98978	204497	146233	159189	127563	172695	127916	132399	132977	107179	141556	130447	125166	441.902	412.012	397.128	743.184	685.663	646.357	534.545	598.322	522.629	499.062	532.329	398.128	441.876	420.847	501.427	FSTL1	3	120392293	120451253	-	8727	protein_coding	follistatin like 1 [Source:HGNC Symbol;Acc:HGNC:3972]	-
ENSG00000113140	145815	142108	140010	101299	117903	111064	87238	100178	85283	125132	190626	119886	143278	130126	115178	854.663	1025.11	1014.8	665.032	998.66	814.63	660.378	626.982	629.446	852.053	1378.52	804.47	807.941	758.372	833.525	SPARC	5	151661096	151687165	-	4831	protein_coding	secreted protein acidic and cysteine rich [Source:HGNC Symbol;Acc:HGNC:11219]	-
ENSG00000168542	86823	85066	57299	190025	201825	186509	135103	190472	131048	98558	129960	109285	104346	80611	58420	360.956	435.244	294.573	884.86	1212.53	970.316	725.401	845.552	686.045	476.01	666.603	520.149	417.351	333.226	299.872	COL3A1	2	188974320	189012746	+	6811	protein_coding	collagen type III alpha 1 chain [Source:HGNC Symbol;Acc:HGNC:2201]	-
ENSG00000124942	155174	119923	139576	85785	81772	86830	88162	98712	90193	140253	141034	150194	147666	161610	124646	225.733	214.702	251.081	139.776	171.902	158.066	165.635	153.333	165.216	237.024	253.127	250.136	206.663	233.76	223.877	AHNAK	11	62433542	62556235	-	19465	protein_coding	AHNAK nucleoprotein [Source:HGNC Symbol;Acc:HGNC:347]	-
ENSG00000187955	166681	105608	183630	180170	107246	110684	121294	119873	122533	133292	88741	41948	78083	47676	107703	545.821	425.617	743.593	660.833	507.511	453.569	512.977	419.156	505.267	507.077	358.532	157.262	245.996	155.235	435.46	COL14A1	8	120059780	120372036	+	8647	protein_coding	collagen type XIV alpha 1 chain [Source:HGNC Symbol;Acc:HGNC:2191]	-
ENSG00000142173	135814	124676	121518	129403	82059	158986	61461	88898	62761	80919	100996	105216	76121	91333	60581	714.016	806.686	790.008	761.996	623.433	1045.96	417.309	499.052	415.486	494.219	655.098	633.277	385.013	477.438	393.239	COL6A2	21	46098097	46132849	+	5386	protein_coding	collagen type VI alpha 2 chain [Source:HGNC Symbol;Acc:HGNC:2212]	-
ENSG00000105664	25416	16957	57096	30839	12449	16276	33013	18744	30821	81021	295551	183314	281515	157199	141357	232.079	190.562	644.705	315.408	164.272	185.982	389.321	182.76	354.387	859.47	3329.65	1916.34	2473.07	1427.26	1593.68	COMP	19	18782773	18791314	-	3101	protein_coding	cartilage oligomeric matrix protein [Source:HGNC Symbol;Acc:HGNC:2227]	-
ENSG00000087086	56599	67797	68765	83229	79929	50833	144001	94432	163315	57024	60580	61404	118673	96825	110470	1825.34	2690.94	2742.4	3006.46	3725.12	2051.52	5997.84	3251.96	6632.31	2136.48	2410.48	2267.15	3682.09	3104.91	4398.82	FTL	19	48965301	48966878	+	878	protein_coding	ferritin light chain [Source:HGNC Symbol;Acc:HGNC:3999]	-
ENSG00000210082	106711	82962	86040	74317	71685	70433	76228	67433	87205	89810	87521	91638	135275	110427	75268	1938.18	1854.48	1932.46	1511.88	1881.53	1600.86	1788.1	1307.82	1994.47	1895.02	1961.26	1905.5	2363.79	1994.27	1687.91	MT-RNR2	MT	1671	3229	+	1559	Mt_rRNA	mitochondrially encoded 16S RNA [Source:HGNC Symbol;Acc:HGNC:7471]	-
ENSG00000166147	79458	69043	67179	130299	94223	118828	86683	90736	96127	99509	88802	61359	75549	74890	78637	140.121	149.845	146.496	257.366	240.117	262.228	197.421	170.858	213.459	203.86	193.209	123.877	128.174	131.315	171.218	FBN1	15	48408306	48645849	-	16057	protein_coding	fibrillin 1 [Source:HGNC Symbol;Acc:HGNC:3603]	-
ENSG00000141753	47017	49840	38993	167623	114238	136509	108774	123638	106382	55748	47275	54034	88876	60844	56751	605.149	789.484	620.613	2416.49	2124.8	2198.68	1808.12	1699.22	1724.16	833.569	750.719	796.201	1100.52	778.665	901.855	IGFBP4	17	40443461	40457731	+	2200	protein_coding	insulin like growth factor binding protein 4 [Source:HGNC Symbol;Acc:HGNC:5473]	-
ENSG00000182718	111045	74164	101468	68822	62226	81597	53864	79997	57511	75441	69997	92615	116909	112573	91001	356.339	292.897	402.644	247.364	288.56	327.667	223.232	274.112	232.391	281.24	277.129	340.247	360.927	359.19	360.551	ANXA2	15	60347134	60402883	-	8824	protein_coding	annexin A2 [Source:HGNC Symbol;Acc:HGNC:537]	-
ENSG00000157766	123449	61729	54068	24562	19165	19204	14550	14867	13571	172029	107483	285633	78779	148824	91868	320.43	197.193	173.545	71.4091	71.8876	62.3779	48.7756	41.2058	44.3568	518.742	344.21	848.793	196.726	384.099	294.419	ACAN	15	88803442	88875354	+	10909	protein_coding	aggrecan [Source:HGNC Symbol;Acc:HGNC:319]	-
ENSG00000163359	95616	151159	121588	71087	44101	103986	36395	65654	35769	110612	102574	76815	62326	78186	54317	137.903	268.309	216.851	114.836	91.9161	187.678	67.7921	101.11	64.9611	185.332	182.524	126.835	86.4808	112.124	96.7242	COL6A3	2	237324003	237414375	-	19633	protein_coding	collagen type VI alpha 3 chain [Source:HGNC Symbol;Acc:HGNC:2213]	-
ENSG00000091986	108775	105835	103591	49103	50841	42966	28590	39186	29197	125734	95368	130177	84129	97976	95454	235.641	282.168	277.505	119.144	159.16	116.477	79.9889	90.6446	79.6458	316.431	254.896	322.852	175.337	211.041	255.312	CCDC80	3	112596794	112649530	-	13071	protein_coding	coiled-coil domain containing 80 [Source:HGNC Symbol;Acc:HGNC:30649]	-
ENSG00000198712	82831	63939	60092	81282	69319	72987	90758	92023	105466	81906	55455	73533	86240	79694	78891	3428.99	3257.6	3076.22	3768.89	4146.93	3781.06	4852.36	4067.81	5497.81	3939.08	2832.39	3485.01	3434.71	3280.39	4032.34	MT-CO2	MT	7586	8269	+	684	protein_coding	mitochondrially encoded cytochrome c oxidase II [Source:HGNC Symbol;Acc:HGNC:7421]	-
ENSG00000196924	114651	70768	79269	81874	67404	93124	50118	80169	52367	68787	69427	91676	85307	81800	66384	306.702	232.988	262.222	245.318	260.57	311.742	173.152	229	176.401	213.772	229.143	280.765	219.549	217.579	219.26	FLNA	X	154348524	154374638	-	10585	protein_coding	filamin A [Source:HGNC Symbol;Acc:HGNC:3754]	-
ENSG00000137801	94415	41435	58189	108808	63437	99401	32932	37883	31827	111774	71182	110533	39210	113065	86522	291.924	157.672	222.483	376.821	283.447	384.604	131.505	125.073	123.916	401.49	271.543	391.264	116.636	347.603	330.302	THBS1	15	39581079	39599466	+	9158	protein_coding	thrombospondin 1 [Source:HGNC Symbol;Acc:HGNC:11785]	-
ENSG00000075624	92952	53949	62995	102722	72620	105924	55537	94482	57113	59427	46111	89478	63008	70688	55106	747.945	534.259	626.822	925.804	844.436	1066.59	577.148	811.801	578.694	555.52	457.777	824.281	487.768	565.564	547.477	ACTB	7	5527147	5563784	-	3519	protein_coding	actin beta [Source:HGNC Symbol;Acc:HGNC:132]	-
ENSG00000123384	78908	78478	68571	65231	62029	56444	63717	68486	62170	83138	74778	70775	74857	70844	62342	107.22	131.238	115.218	99.2777	121.8	95.9765	111.816	99.3676	106.374	131.237	125.362	110.099	97.8572	95.7154	104.59	LRP1	12	57128493	57213351	+	20839	protein_coding	LDL receptor related protein 1 [Source:HGNC Symbol;Acc:HGNC:6692]	-
ENSG00000112096	8172	10606	7597	196464	141404	119419	169904	141799	159735	8711	4220	9165	5937	8570	6312	14.03	22.4099	16.1287	377.797	350.826	256.565	376.728	259.952	345.33	17.3741	8.93884	18.014	9.80628	14.6297	13.3799	SOD2	6	159669057	159745186	-	16493	protein_coding	superoxide dismutase 2 [Source:HGNC Symbol;Acc:HGNC:11180]	-
ENSG00000167658	75751	81616	74065	57046	67854	58764	50490	59547	53887	66683	66920	59037	77966	73606	56452	532.644	706.288	644.004	449.281	689.483	517.075	458.509	447.093	477.129	544.714	580.554	475.249	527.425	514.62	490.099	EEF2	19	3976056	3985469	-	4027	protein_coding	eukaryotic translation elongation factor 2 [Source:HGNC Symbol;Acc:HGNC:3214]	-
ENSG00000204262	66157	46754	54258	97995	58890	95587	50448	66583	53359	53245	70128	62506	72275	63872	43418	251.348	218.613	254.912	417.011	323.326	454.456	247.535	270.117	255.276	235.008	328.722	271.875	264.176	241.288	203.669	COL5A2	2	189031896	189225312	-	7453	protein_coding	collagen type V alpha 2 chain [Source:HGNC Symbol;Acc:HGNC:2210]	-
ENSG00000184009	73748	67397	62179	75945	66060	81014	46048	66755	46048	53574	46457	85352	64987	71056	48510	697.708	784.733	727.435	804.761	903.154	959.13	562.637	674.368	548.577	588.82	542.267	924.454	591.503	668.42	566.644	ACTG1	17	81509971	81523847	-	2993	protein_coding	actin gamma 1 [Source:HGNC Symbol;Acc:HGNC:144]	-
ENSG00000164761	66984	20807	38413	112465	84807	107388	55476	58758	64558	76432	45854	38206	38102	64684	80161	670.927	256.491	475.784	1261.73	1227.54	1346.03	717.635	628.436	814.25	889.374	566.657	438.111	367.163	644.209	991.341	TNFRSF11B	8	118923557	118952200	-	2827	protein_coding	TNF receptor superfamily member 11b [Source:HGNC Symbol;Acc:HGNC:11909]	-
ENSG00000120708	10076	54691	33058	183072	65100	145767	96896	77030	102042	19069	22745	22784	36506	31183	22352	36.5315	244.035	148.212	743.439	341.083	661.351	453.711	298.215	465.866	80.3178	101.743	94.5709	127.336	112.414	100.058	TGFBI	5	136028895	136063818	+	7810	protein_coding	transforming growth factor beta induced [Source:HGNC Symbol;Acc:HGNC:11771]	-
ENSG00000067225	59313	50505	53565	98932	54278	96516	58389	74570	60875	44211	42602	50742	64598	60655	52533	195.951	205.348	218.83	366.083	259.133	399.018	249.129	263.059	253.245	169.681	173.647	191.917	205.317	199.246	214.282	PKM	15	72199029	72231822	-	8571	protein_coding	pyruvate kinase M1/2 [Source:HGNC Symbol;Acc:HGNC:9021]	-
ENSG00000178209	82791	60359	70965	27608	38103	33620	39873	40457	39667	63905	88195	76699	86468	95783	60461	137.973	123.797	146.245	51.5336	91.7636	70.1137	85.8191	71.9937	83.2422	123.723	181.34	146.335	138.635	158.718	124.406	PLEC	8	143915147	143976734	-	16991	protein_coding	plectin [Source:HGNC Symbol;Acc:HGNC:9069]	-
ENSG00000111640	49627	48495	48895	101285	45175	91885	54518	71076	60212	41599	42014	52818	62190	63135	46445	471.396	566.921	574.328	1077.6	620.106	1092.21	668.809	720.91	720.202	459.046	492.38	574.379	568.324	596.298	544.707	GAPDH	12	6533927	6538374	+	2981	protein_coding	glyceraldehyde-3-phosphate dehydrogenase [Source:HGNC Symbol;Acc:HGNC:4141]	-
ENSG00000074800	50997	50220	54159	97082	47089	84120	50353	60601	48791	38246	39135	57194	65343	57365	42579	273.697	331.711	359.437	583.591	365.212	564.961	349.016	347.292	329.737	238.46	259.137	351.418	337.389	306.124	282.148	ENO1	1	8861000	8879250	-	5276	protein_coding	enolase 1 [Source:HGNC Symbol;Acc:HGNC:3350]	-
ENSG00000026025	76533	78996	79762	52818	34957	67931	26732	35924	28966	51950	49125	68703	54391	62349	36498	420.143	533.718	541.467	324.77	277.321	466.671	189.528	210.583	200.235	331.314	332.728	431.79	287.265	340.333	247.385	VIM	10	17228259	17237593	+	5158	protein_coding	vimentin [Source:HGNC Symbol;Acc:HGNC:12692]	-
ENSG00000150093	62831	53277	47681	70298	47515	75430	47576	59093	58257	41570	40565	48474	43275	52761	37891	295.976	308.874	277.751	370.912	323.455	444.653	289.445	297.241	345.569	227.493	235.762	261.421	196.122	247.128	220.382	ITGB1	10	32900319	33005792	-	6011	protein_coding	integrin subunit beta 1 [Source:HGNC Symbol;Acc:HGNC:6153]	-
ENSG00000197746	45703	49292	48455	48851	51745	39523	53131	50972	51628	50185	51789	39023	61599	60322	54095	399.543	530.339	523.823	478.34	653.713	432.378	599.876	475.818	568.339	509.681	558.592	390.56	518.083	524.349	583.891	PSAP	10	71816298	71851375	-	3239	protein_coding	prosaposin [Source:HGNC Symbol;Acc:HGNC:9498]	-
ENSG00000122176	37933	34470	72846	56913	51112	32521	41576	31291	37552	68421	69918	49935	61023	41333	68609	315.821	353.202	749.991	530.737	614.959	338.83	447.054	278.184	393.695	661.786	718.209	475.967	488.792	342.173	705.278	FMOD	1	203340628	203351758	-	3401	protein_coding	fibromodulin [Source:HGNC Symbol;Acc:HGNC:3774]	-
ENSG00000166923	123059	61213	9461	36495	44063	28831	45620	87217	54785	64500	9674	61706	20333	48048	36874	238.568	146.05	22.681	79.2459	123.445	69.9443	114.222	180.547	133.741	145.266	23.1389	136.954	37.9234	92.6189	88.2622	GREM1	15	32717974	32745107	+	14606	protein_coding	gremlin 1, DAN family BMP antagonist [Source:HGNC Symbol;Acc:HGNC:2001]	-
ENSG00000142871	50542	37237	45073	44191	30768	42955	32958	45994	33249	51479	42137	67169	67927	72599	64037	582.949	528.58	642.869	570.896	512.835	619.992	490.946	566.461	482.904	689.785	599.626	886.943	753.751	832.597	911.938	CYR61	1	85580761	85583962	+	2455	protein_coding	cysteine rich angiogenic inducer 61 [Source:HGNC Symbol;Acc:HGNC:2654]	-
ENSG00000177469	62428	46347	53746	39967	40631	40190	31825	46240	31482	49818	52831	49761	52572	51895	44920	461.782	421.927	491.622	331.134	434.326	372.023	304.033	365.23	293.24	428.104	482.154	421.401	374.127	381.688	410.255	CAVIN1	17	42402452	42423517	-	3828	protein_coding	caveolae associated protein 1 [Source:HGNC Symbol;Acc:HGNC:9688]	-
ENSG00000163453	59136	19133	31534	78855	36808	58399	35443	59954	33480	35675	30269	24571	70923	36035	50252	867.61	345.473	572.109	1295.83	780.396	1072.19	671.579	939.249	618.531	608.053	547.91	412.709	1001.08	525.681	910.295	IGFBP7	4	57030773	57110385	-	1930	protein_coding	insulin like growth factor binding protein 7 [Source:HGNC Symbol;Acc:HGNC:5476]	-
ENSG00000100316	48476	51792	49521	41570	43571	38258	35592	39191	35540	48464	46113	40968	50286	46701	39424	286.743	377.04	362.229	275.417	372.447	283.193	271.902	247.539	264.72	333.036	336.534	277.434	286.168	274.674	287.928	RPL3	22	39312882	39320389	-	4787	protein_coding	ribosomal protein L3 [Source:HGNC Symbol;Acc:HGNC:10332]	-
ENSG00000167996	26927	32959	29510	64164	64849	54869	63434	87565	71894	21366	24313	19538	39015	26370	27678	375.597	565.804	509.015	1002.47	1307.19	957.757	1142.75	1304.23	1262.79	346.228	418.419	312.006	523.567	365.738	476.677	FTH1	11	61959718	61967660	-	2030	protein_coding	ferritin heavy chain 1 [Source:HGNC Symbol;Acc:HGNC:3976]	-
ENSG00000100345	70765	43125	38882	51502	35232	56965	30663	57387	32243	34359	28058	52197	38750	45081	29589	222.345	166.762	151.072	181.25	159.973	223.981	124.428	192.536	127.57	125.416	108.769	187.76	117.135	140.841	114.788	MYH9	22	36281277	36388067	-	9012	protein_coding	myosin heavy chain 9 [Source:HGNC Symbol;Acc:HGNC:7579]	-
ENSG00000245532	29435	31761	44322	53441	30435	32747	61819	32440	58528	54869	51394	26952	63853	32589	38570	36.609	48.6157	68.1665	74.4463	54.7013	50.9671	99.298	43.0819	91.6624	79.2787	78.8633	38.3763	76.4034	40.3015	59.2284	NEAT1	11	65422774	65445540	+	22767	lincRNA	nuclear paraspeckle assembly transcript 1 [Source:HGNC Symbol;Acc:HGNC:30815]	-
ENSG00000142541	45924	50980	51721	51418	47574	47221	31398	39164	31485	41377	41066	40566	45328	41988	34935	548.914	749.933	764.468	688.374	821.74	706.308	484.687	499.853	473.884	574.552	605.6	555.106	521.241	499.017	515.563	RPL13A	19	49487554	49492308	+	2369	protein_coding	ribosomal protein L13a [Source:HGNC Symbol;Acc:HGNC:10304]	-
ENSG00000182326	33569	26067	28784	70993	52159	35996	68283	82930	64552	31658	22314	27502	29795	29789	31014	147.096	140.576	155.97	348.436	330.288	197.384	386.429	388.029	356.185	161.158	120.637	137.967	125.607	129.791	167.794	C1S	12	6988259	7071032	+	6462	protein_coding	complement C1s [Source:HGNC Symbol;Acc:HGNC:1247]	-
ENSG00000128595	43572	32252	33171	53697	34671	59039	30792	45270	34386	39524	38555	48322	42862	52065	37164	271.937	247.728	256.004	375.367	312.7	461.099	248.195	301.691	270.238	286.568	296.88	345.267	257.36	323.097	286.378	CALU	7	128739292	128771807	+	4537	protein_coding	calumenin [Source:HGNC Symbol;Acc:HGNC:1458]	-
ENSG00000198786	45739	30638	35902	44504	29319	38568	39740	49063	39152	51134	32007	38556	52456	43686	44780	714.757	589.237	693.773	778.961	662.096	754.211	802.036	818.683	770.423	928.296	617.1	689.783	788.631	678.796	863.996	MT-ND5	MT	12337	14148	+	1812	protein_coding	mitochondrially encoded NADH:ubiquinone oxidoreductase core subunit 5 [Source:HGNC Symbol;Acc:HGNC:7461]	-
ENSG00000198938	43022	39247	39065	47313	40262	36937	39897	40825	43821	51356	37384	36342	34618	39168	42864	1553.83	1744.53	1744.73	1913.99	2101.4	1669.44	1861.01	1574.45	1992.96	2154.82	1665.86	1502.7	1202.88	1406.6	1911.45	MT-CO3	MT	9207	9990	+	784	protein_coding	mitochondrially encoded cytochrome c oxidase III [Source:HGNC Symbol;Acc:HGNC:7422]	-
ENSG00000041982	26759	90953	40394	72292	32955	81293	25350	22939	29639	46111	46853	27409	20757	23516	19028	78.6327	328.934	146.784	237.94	139.944	298.938	96.2067	71.9777	109.673	157.414	169.867	92.2093	58.682	68.7103	69.0371	TNC	9	115019578	115118257	-	9636	protein_coding	tenascin C [Source:HGNC Symbol;Acc:HGNC:5318]	-
ENSG00000150687	29742	43534	22424	46056	41061	39428	41832	31673	42206	55632	40705	41601	37619	40076	50020	71.8269	129.391	66.9665	124.58	143.3	119.156	130.473	81.6764	128.35	156.08	121.284	115.019	87.404	96.2337	149.148	PRSS23	11	86791059	86952910	+	11725	protein_coding	serine protease 23 [Source:HGNC Symbol;Acc:HGNC:14370]	-
ENSG00000140416	49912	25499	32430	60617	43435	58686	29881	50322	31261	32376	33254	26613	55772	26415	40660	109.762	69.0129	88.1908	149.31	138.035	161.502	84.8669	118.167	86.5676	82.7137	90.2259	67.0025	117.997	57.7597	110.401	TPM1	15	63042632	63071915	+	12876	protein_coding	tropomyosin 1 [Source:HGNC Symbol;Acc:HGNC:12010]	-
ENSG00000142798	44442	39087	38193	34849	45631	38485	37660	42411	37818	41151	48704	34493	43212	35754	33226	69.5103	75.2395	73.8697	61.0507	103.137	75.3253	76.0729	70.8311	74.483	74.7723	93.985	61.7639	65.023	55.6039	64.1637	HSPG2	1	21822245	21937297	-	18104	protein_coding	heparan sulfate proteoglycan 2 [Source:HGNC Symbol;Acc:HGNC:5273]	-
ENSG00000198886	33248	30483	35297	42419	32378	36854	35093	32951	37598	58473	33638	33359	37950	35378	43373	683.198	770.897	896.904	976.306	961.459	947.675	931.313	723.002	972.857	1395.86	852.804	784.77	750.239	722.836	1100.41	MT-ND4	MT	10760	12137	+	1378	protein_coding	mitochondrially encoded NADH:ubiquinone oxidoreductase core subunit 4 [Source:HGNC Symbol;Acc:HGNC:7459]	-
ENSG00000089157	35614	42397	45093	35610	36739	36327	28505	30510	27172	35254	37168	40812	43128	43660	32270	252.047	369.279	394.637	282.279	375.741	321.725	260.541	230.565	242.151	289.851	324.541	330.672	293.649	307.235	281.979	RPLP0	12	120196686	120201235	-	4001	protein_coding	ribosomal protein lateral stalk subunit P0 [Source:HGNC Symbol;Acc:HGNC:10371]	-
ENSG00000100097	44809	35322	33598	46047	27678	50043	24413	49976	24697	23975	21341	44584	34812	46039	28312	1154.51	1120.05	1070.47	1328.86	1030.55	1613.5	812.358	1374.94	801.272	717.622	678.4	1315.1	862.916	1179.46	900.656	LGALS1	22	37675608	37679806	+	1099	protein_coding	galectin 1 [Source:HGNC Symbol;Acc:HGNC:6561]	-
ENSG00000137809	49772	41738	30354	6773	18388	7539	16978	30864	18795	46427	35156	61484	51522	68832	42281	129.725	133.884	97.8325	19.7727	69.2588	24.5894	57.1506	85.8979	61.6859	140.578	113.052	183.464	129.193	178.384	136.063	ITGA11	15	68296533	68432162	-	10864	protein_coding	integrin subunit alpha 11 [Source:HGNC Symbol;Acc:HGNC:6136]	-
ENSG00000138061	17169	27795	16774	19265	28645	12677	46108	24894	53326	34434	57826	29419	71031	36284	47519	80.8373	161.061	97.6631	101.597	194.902	74.6925	280.374	125.156	316.161	188.347	335.914	158.578	321.752	169.866	276.242	CYP1B1	2	38066973	38109902	-	6014	protein_coding	cytochrome P450 family 1 subfamily B member 1 [Source:HGNC Symbol;Acc:HGNC:2597]	-
ENSG00000179218	34493	31016	28354	39112	28518	41791	28637	42662	29772	32384	30574	42266	34145	40737	33808	359.875	398.257	365.815	457.062	429.971	545.629	385.871	475.282	391.139	392.515	393.56	504.847	342.732	422.605	435.507	CALR	19	12938578	12944489	+	2714	protein_coding	calreticulin [Source:HGNC Symbol;Acc:HGNC:1455]	-
ENSG00000083857	46027	22251	29757	39629	23531	33109	23783	32648	26579	45101	31290	39796	44175	34322	33480	80.5647	47.9335	64.4093	77.6944	59.5213	72.5224	53.7642	61.0209	58.5833	91.7114	67.5735	79.748	74.3902	59.7352	72.3558	FAT1	4	186587783	186726722	-	16177	protein_coding	FAT atypical cadherin 1 [Source:HGNC Symbol;Acc:HGNC:3595]	-
ENSG00000026508	41115	37647	33039	41140	26929	47723	20621	25070	22895	32297	30073	44451	29781	42034	29321	116.374	131.143	115.641	130.426	110.148	169.036	75.3807	75.7706	81.6019	106.2	105.02	144.041	81.0966	118.299	102.469	CD44	11	35138870	35232402	+	10004	protein_coding	CD44 molecule (Indian blood group) [Source:HGNC Symbol;Acc:HGNC:1681]	-
ENSG00000163739	889	507	45	124873	58046	108988	47124	102891	55939	547	469	70	641	228	383	19.4235	13.633	1.21581	3055.89	1832.72	2979.87	1329.72	2400.45	1539.02	13.8841	12.6426	1.75094	13.4738	4.95319	10.3319	CXCL1	4	73869393	73871242	+	1296	protein_coding	C-X-C motif chemokine ligand 1 [Source:HGNC Symbol;Acc:HGNC:4602]	-
ENSG00000149968	134	284	600	211180	31269	80865	61141	48106	62486	21	244	241	443	88	70	1.8527	4.83255	10.2584	3270.37	624.761	1399.12	1091.76	710.214	1087.89	0.337306	4.16225	3.81474	5.89265	1.20978	1.19496	MMP3	11	102835801	102843803	-	2048	protein_coding	matrix metallopeptidase 3 [Source:HGNC Symbol;Acc:HGNC:7173]	-
ENSG00000084234	30858	28101	28628	34865	31212	27861	35998	40273	38688	29968	29390	25277	37550	40213	36680	117.08	131.219	134.318	148.167	171.135	132.284	176.396	163.163	184.84	132.093	137.58	109.797	137.067	151.708	171.831	APLP2	11	130068147	130144811	+	7463	protein_coding	amyloid beta precursor like protein 2 [Source:HGNC Symbol;Acc:HGNC:598]	-
ENSG00000164111	29940	28067	30893	40763	25524	33473	28539	33086	31180	34059	31649	32536	40396	35397	37345	279.426	322.38	356.535	426.113	344.241	390.934	343.991	329.723	366.432	369.276	364.429	347.638	362.71	328.478	430.331	ANXA5	4	121667955	121697113	-	3034	protein_coding	annexin A5 [Source:HGNC Symbol;Acc:HGNC:543]	-
ENSG00000160789	44314	36500	41883	24231	20688	27374	18224	24080	18630	35469	35362	45528	37930	48242	31845	179.641	182.102	209.956	110.022	121.194	138.866	95.4117	104.234	95.0998	167.039	176.864	211.296	147.929	194.453	159.39	LMNA	1	156082573	156140089	+	6985	protein_coding	lamin A/C [Source:HGNC Symbol;Acc:HGNC:6636]	-
ENSG00000174444	37009	37679	41091	34917	35942	34354	24636	30486	26403	33429	31516	31409	31553	33140	25237	185.904	232.937	255.244	196.455	260.906	215.95	159.826	163.521	167.008	195.079	195.322	180.628	152.486	165.524	156.522	RPL4	15	66498015	66524532	-	5637	protein_coding	ribosomal protein L4 [Source:HGNC Symbol;Acc:HGNC:10353]	-
ENSG00000214548	41650	41033	32195	34492	22229	33093	23555	34625	24770	33394	32602	32789	35611	39327	26521	50.7818	61.5721	48.541	47.1038	39.1663	50.4921	37.0911	45.0788	38.0296	47.3006	49.0429	45.7688	41.7719	47.677	39.9244	MEG3	14	100779410	100861031	+	23224	lincRNA	maternally expressed 3 [Source:HGNC Symbol;Acc:HGNC:14575]	-
ENSG00000172037	41739	31645	27694	29378	26452	28572	26652	37725	26963	31336	32638	30487	36557	37709	27913	172.16	160.64	141.255	135.724	157.67	147.477	141.976	166.153	140.043	150.154	166.093	143.964	145.066	154.654	142.152	LAMB2	3	49121114	49133118	-	6865	protein_coding	laminin subunit beta 2 [Source:HGNC Symbol;Acc:HGNC:6487]	-
ENSG00000115380	10807	11017	4850	17067	35868	22252	22211	15702	24262	57333	30951	32328	34435	83044	69752	77.2362	96.9029	42.8632	136.621	370.444	199.012	205.011	119.829	218.346	476.02	272.916	264.51	236.768	590.132	615.5	EFEMP1	2	55865967	55924139	-	3962	protein_coding	EGF containing fibulin extracellular matrix protein 1 [Source:HGNC Symbol;Acc:HGNC:3218]	-
ENSG00000134333	20562	20248	18524	76513	29766	58426	37355	39459	34920	19171	18096	18926	28013	25135	21180	93.757	113.626	104.448	390.767	196.137	333.379	219.979	192.121	200.501	101.552	101.803	98.7974	122.887	113.957	119.24	LDHA	11	18394388	18408425	+	6210	protein_coding	lactate dehydrogenase A [Source:HGNC Symbol;Acc:HGNC:6535]	-
ENSG00000124875	81	37	3	128844	63548	109053	35068	81792	44155	20	52	6	39	25	34	1.05066	0.590658	0.0481199	1871.91	1191.18	1770.14	587.464	1132.86	721.206	0.301378	0.832182	0.0890996	0.486685	0.322435	0.544517	CXCL6	4	73836497	73849064	+	2183	protein_coding	C-X-C motif chemokine ligand 6 [Source:HGNC Symbol;Acc:HGNC:10643]	-
ENSG00000133048	14123	48688	28048	57303	4670	18487	7455	19536	7097	22774	7879	76943	33424	73429	37780	117.343	497.863	288.177	533.276	56.0722	192.217	79.9967	173.323	74.2521	219.824	80.7681	731.894	267.175	606.629	387.568	CHI3L1	1	203178931	203186749	-	3408	protein_coding	chitinase 3 like 1 [Source:HGNC Symbol;Acc:HGNC:1932]	-
ENSG00000169504	40084	29588	33625	26053	23440	24512	18611	25811	20264	32148	34589	35594	37635	39941	30074	252.506	229.39	261.933	183.824	213.382	193.229	151.413	173.618	160.742	235.266	268.829	256.7	228.086	250.175	233.909	CLIC4	1	24745357	24844324	+	4495	protein_coding	chloride intracellular channel 4 [Source:HGNC Symbol;Acc:HGNC:13518]	-
ENSG00000127022	30118	26550	31000	33245	26020	34440	24523	28013	27475	31997	30783	31336	32196	31406	28400	136.779	148.394	174.093	169.108	170.766	195.727	143.834	135.845	157.121	168.814	172.482	162.924	140.67	141.818	159.246	CANX	5	179678628	179730925	+	6235	protein_coding	calnexin [Source:HGNC Symbol;Acc:HGNC:1473]	-
ENSG00000110321	37963	26990	29532	32149	20617	28298	22372	29936	23619	30530	29046	33306	34753	35371	28480	124.201	108.674	119.477	117.808	97.4739	115.854	94.5283	104.58	97.3033	116.037	117.243	124.748	109.386	115.063	115.043	EIF4G2	11	10797050	10809110	-	8655	protein_coding	eukaryotic translation initiation factor 4 gamma 2 [Source:HGNC Symbol;Acc:HGNC:3297]	-
ENSG00000166710	27472	20226	24813	55551	29905	31741	30444	56839	33267	18169	18673	22520	24007	28148	20712	127.964	115.949	142.924	289.824	201.299	185.017	183.144	282.706	195.126	98.3182	107.313	120.092	107.583	130.368	119.118	B2M	15	44711487	44718877	+	6079	protein_coding	beta-2-microglobulin [Source:HGNC Symbol;Acc:HGNC:914]	-
ENSG00000113083	45737	32286	42445	20174	24433	23619	14453	15108	14737	36297	38742	41269	26901	37836	28141	233.475	202.836	267.933	115.348	180.239	150.879	95.2849	82.351	94.7293	215.252	244.001	241.182	132.114	192.045	177.365	LOX	5	122063195	122078360	-	5547	protein_coding	lysyl oxidase [Source:HGNC Symbol;Acc:HGNC:6664]	-
ENSG00000144810	18599	18966	22643	20866	13270	20648	12213	11357	13375	57003	42701	43666	44824	50415	49668	55.9786	70.2532	84.274	70.3423	57.717	77.7687	47.4733	36.4994	50.6909	199.313	158.566	150.461	129.793	150.875	184.572	COL8A1	3	99638475	99799226	+	9408	protein_coding	collagen type VIII alpha 1 chain [Source:HGNC Symbol;Acc:HGNC:2215]	-
ENSG00000133112	35630	32400	34911	34341	29260	29898	22934	28215	24239	30952	25751	26268	27899	29536	23190	138.794	155.331	168.169	149.835	164.714	145.744	115.38	117.361	118.898	140.071	123.762	117.147	104.556	114.402	111.535	TPT1	13	45333471	45341370	-	7269	protein_coding	tumor protein, translationally-controlled 1 [Source:HGNC Symbol;Acc:HGNC:12022]	-
ENSG00000198727	26634	23840	24765	29889	23965	26337	31676	30705	32389	33140	22893	23480	33703	27253	30080	660.968	728.129	759.993	830.807	859.452	817.909	1015.24	813.661	1012.15	955.437	700.948	667.1	804.674	672.487	921.676	MT-CYB	MT	14747	15887	+	1141	protein_coding	mitochondrially encoded cytochrome b [Source:HGNC Symbol;Acc:HGNC:7427]	-
ENSG00000134294	37678	24423	35710	25249	15911	20632	16701	20771	18483	32906	31332	37328	28830	40803	30505	161.6	128.917	189.396	121.295	98.617	110.736	92.5105	95.1266	99.8229	163.959	165.799	183.29	118.961	174.009	161.541	SLC38A2	12	46358189	46372867	-	6602	protein_coding	solute carrier family 38 member 2 [Source:HGNC Symbol;Acc:HGNC:13448]	-
ENSG00000071967	61222	24730	35002	17837	14539	11663	15857	20031	16913	39659	30074	21649	32315	35490	38893	334.922	166.501	236.786	109.295	114.94	79.8436	112.034	117.011	116.509	252.048	202.986	135.588	170.078	193.049	262.702	CYBRD1	2	171522247	171558133	+	5176	protein_coding	cytochrome b reductase 1 [Source:HGNC Symbol;Acc:HGNC:20797]	-
ENSG00000198899	26739	20641	24175	35015	23622	25824	25391	29403	27715	43566	28605	22107	26506	24042	32037	1111.8	1056.26	1243.02	1630.73	1419.38	1343.69	1363.51	1305.46	1451.11	2104.44	1467.45	1052.35	1060.31	993.983	1644.72	MT-ATP6	MT	8527	9207	+	681	protein_coding	mitochondrially encoded ATP synthase membrane subunit 6 [Source:HGNC Symbol;Acc:HGNC:7414]	-
ENSG00000147403	33102	34899	34513	27977	27295	27266	17243	22308	17911	31489	30822	30278	26791	29930	21952	194.262	252.06	250.462	183.899	231.481	200.239	130.689	139.792	132.36	214.683	223.168	203.427	151.262	174.648	159.061	RPL10	X	154389955	154409168	+	4825	protein_coding	ribosomal protein L10 [Source:HGNC Symbol;Acc:HGNC:10298]	-
ENSG00000125868	29063	23719	36665	15338	16331	13230	14045	17289	15307	34210	45969	32382	40633	41614	37459	213.696	214.64	333.377	126.319	173.528	121.734	133.374	135.743	141.726	292.223	417.023	272.589	287.437	304.244	340.07	DSTN	20	17569863	17609919	+	3851	protein_coding	destrin, actin depolymerizing factor [Source:HGNC Symbol;Acc:HGNC:15750]	-
ENSG00000044574	22989	23657	31111	32703	22643	33778	19279	34459	21453	30423	31732	27744	25374	29230	25837	166.57	210.957	278.751	265.404	237.088	306.269	180.407	266.605	195.734	256.084	283.669	230.14	176.877	210.586	231.139	HSPA5	9	125234853	125241330	-	3908	protein_coding	heat shock protein family A (Hsp70) member 5 [Source:HGNC Symbol;Acc:HGNC:5238]	-
ENSG00000109971	27000	22238	24491	33248	21192	32545	21717	30095	23492	25938	21268	31661	33577	34518	29425	157.667	159.82	176.853	217.464	178.834	237.824	163.784	187.656	172.743	175.962	153.23	211.666	188.637	200.424	212.154	HSPA8	11	123057489	123063230	-	4849	protein_coding	heat shock protein family A (Hsp70) member 8 [Source:HGNC Symbol;Acc:HGNC:5241]	-
ENSG00000130635	24429	28653	31041	19910	21008	24699	17217	18459	17869	24709	49595	38770	34176	38978	21705	61.8222	89.2415	97.1408	56.4358	76.8287	78.219	56.2717	49.8812	56.9433	72.6439	154.851	112.327	83.2084	98.0807	67.8195	COL5A1	9	134641774	134844843	+	11189	protein_coding	collagen type V alpha 1 chain [Source:HGNC Symbol;Acc:HGNC:2209]	-
ENSG00000150938	35138	21465	24294	28484	23733	27299	21271	28383	21591	29098	23007	27698	36323	30056	32778	139.703	105.031	119.441	126.845	136.358	135.822	109.222	120.497	108.095	134.399	112.856	126.074	138.937	118.819	160.904	CRIM1	2	36355926	36551135	+	7122	protein_coding	cysteine rich transmembrane BMP regulator 1 [Source:HGNC Symbol;Acc:HGNC:2359]	-
ENSG00000197956	29153	27824	29519	26473	24814	27220	20188	24360	21159	22996	23000	24213	38719	38891	29626	850.147	998.592	1064.49	864.686	1045.7	993.329	760.323	758.539	776.979	779.055	827.517	808.366	1086.28	1127.68	1066.69	S100A6	1	153534599	153536244	-	971	protein_coding	S100 calcium binding protein A6 [Source:HGNC Symbol;Acc:HGNC:10496]	-
ENSG00000116133	32388	17623	21810	40252	32399	31351	31129	28546	29014	23082	18361	22729	27332	22930	25782	145.802	97.6376	121.412	202.96	210.771	176.614	180.983	137.219	164.471	120.714	101.98	117.141	118.374	102.638	143.302	DHCR24	1	54849627	54887271	-	6290	protein_coding	24-dehydrocholesterol reductase [Source:HGNC Symbol;Acc:HGNC:2859]	-
ENSG00000115677	32475	25937	27529	28931	21047	27862	21587	27425	24228	26579	26734	28696	28392	30659	23440	75.485	74.1975	79.1278	75.3216	70.6971	81.0434	64.8034	68.0688	70.914	71.772	76.668	76.3627	63.4913	70.859	67.2705	HDLBP	2	241227264	241317061	-	12182	protein_coding	high density lipoprotein binding protein [Source:HGNC Symbol;Acc:HGNC:4857]	-
ENSG00000140988	27709	31005	35326	27251	23064	29995	18532	26503	20230	23352	23285	27643	30679	31441	21917	325.157	447.778	512.619	358.179	391.118	440.469	280.86	332.091	298.932	318.348	337.122	371.37	346.355	366.855	317.548	RPS2	16	1962052	1964860	-	2413	protein_coding	ribosomal protein S2 [Source:HGNC Symbol;Acc:HGNC:10404]	-
ENSG00000116260	15729	20178	18683	54926	33558	54602	30819	33196	31954	17187	15688	17023	16493	19129	15185	47.8338	75.5213	70.2599	187.092	147.479	207.796	121.045	107.798	122.366	60.721	58.8626	59.2677	48.2548	57.8431	57.017	QSOX1	1	180154834	180204030	+	9311	protein_coding	quiescin sulfhydryl oxidase 1 [Source:HGNC Symbol;Acc:HGNC:9756]	-
ENSG00000084636	34291	23571	21595	26272	52731	29328	28528	44715	29851	25557	16023	16199	14950	14177	15031	104.756	88.6203	81.5788	89.8949	232.789	112.118	112.554	145.861	114.831	90.701	60.392	56.6544	43.9385	43.0633	56.6945	COL16A1	1	31652247	31704319	-	9269	protein_coding	collagen type XVI alpha 1 chain [Source:HGNC Symbol;Acc:HGNC:2193]	-
ENSG00000050165	24709	28475	16921	36100	32766	42669	21450	17142	21131	30891	19444	23248	25030	23848	28203	138.299	196.149	117.117	226.317	265.026	298.863	155.055	102.451	148.932	200.864	134.273	148.97	134.782	132.722	194.902	DKK3	11	11963106	12009769	-	5059	protein_coding	dickkopf WNT signaling pathway inhibitor 3 [Source:HGNC Symbol;Acc:HGNC:2893]	-
ENSG00000174748	31020	30835	31584	27972	25639	26603	19162	24065	18848	27417	25102	24595	27925	28373	22833	121.623	148.79	153.132	122.84	145.269	130.526	97.0303	100.751	93.0553	124.881	121.428	110.4	105.335	110.612	110.533	RPL15	3	23916545	23924374	+	7222	protein_coding	ribosomal protein L15 [Source:HGNC Symbol;Acc:HGNC:10306]	-
ENSG00000154734	19205	11997	19374	87257	16375	40614	20082	16772	21518	17733	39854	33445	13920	22458	9973	76.9937	59.1931	96.0478	391.819	94.8685	203.756	103.978	71.7985	108.629	82.5901	197.129	153.504	53.6892	89.5236	49.3654	ADAMTS1	21	26835747	26845409	-	7063	protein_coding	ADAM metallopeptidase with thrombospondin type 1 motif 1 [Source:HGNC Symbol;Acc:HGNC:217]	-
ENSG00000035862	39997	21724	25322	18135	18039	14913	18612	26728	18209	36949	28130	24826	28854	37764	32217	201.056	134.397	157.404	102.106	131.04	93.8101	120.831	143.465	115.26	215.773	174.461	142.871	139.541	188.753	199.955	TIMP2	17	78852977	78925387	-	5633	protein_coding	TIMP metallopeptidase inhibitor 2 [Source:HGNC Symbol;Acc:HGNC:11821]	-
ENSG00000022267	44308	25638	38953	14937	12624	9745	10536	16312	10889	28769	35705	31648	37300	40416	30545	209.208	148.983	227.439	78.9958	86.1376	57.58	64.2489	82.2419	64.7422	157.807	208	171.077	169.438	189.747	178.071	FHL1	X	136146702	136211359	+	5997	protein_coding	four and a half LIM domains 1 [Source:HGNC Symbol;Acc:HGNC:3702]	-
ENSG00000166033	22748	24638	24311	28182	26592	25031	25914	22171	26410	23190	25112	24847	34144	27140	27606	282.637	376.746	373.522	392.195	477.46	389.187	415.829	294.145	413.197	334.728	384.951	353.434	408.138	335.29	423.492	HTRA1	10	122458551	122514908	+	2279	protein_coding	HtrA serine peptidase 1 [Source:HGNC Symbol;Acc:HGNC:9476]	-
ENSG00000096384	28262	28039	24578	26966	21082	25960	22792	24183	23027	28993	25294	26878	27261	28773	24474	268.545	327.895	288.794	286.995	289.485	308.683	279.699	245.366	275.521	320.046	296.531	292.388	249.208	271.847	287.127	HSP90AB1	6	44246166	44253888	+	2980	protein_coding	heat shock protein 90 alpha family class B member 1 [Source:HGNC Symbol;Acc:HGNC:5258]	-
ENSG00000183255	31847	30209	22461	25681	20825	23005	20115	26495	19703	26490	22005	27683	29091	30084	29684	254.955	297.639	222.357	230.277	240.924	230.468	207.974	226.49	198.623	246.367	217.348	253.721	224.058	239.473	293.409	PTTG1IP	21	44849585	44873903	-	3537	protein_coding	PTTG1 interacting protein [Source:HGNC Symbol;Acc:HGNC:13524]	-
ENSG00000166598	22640	28355	24463	27999	22043	30738	22286	26088	25309	28783	27108	26944	22128	22291	23054	136.543	210.466	182.445	189.139	192.117	231.987	173.588	168.006	192.209	201.667	201.711	186.039	128.394	133.675	171.671	HSP90B1	12	103930107	103953645	+	4695	protein_coding	heat shock protein 90 beta family member 1 [Source:HGNC Symbol;Acc:HGNC:12028]	-
ENSG00000185624	24840	24250	22423	33920	20903	37255	21787	28861	23198	19316	21090	26722	26350	27462	21728	132.636	159.36	148.057	202.866	161.294	248.936	150.245	164.554	155.978	119.82	138.939	163.352	135.362	145.803	143.247	P4HB	17	81843159	81860694	-	5303	protein_coding	prolyl 4-hydroxylase subunit beta [Source:HGNC Symbol;Acc:HGNC:8548]	-
ENSG00000130402	35282	22793	23922	24322	20189	26325	20646	27864	22918	19431	22200	31050	33661	26774	22216	163.831	130.257	137.362	126.499	135.474	152.97	123.815	138.158	134.005	104.82	127.184	165.064	150.375	123.618	127.369	ACTN4	19	38647649	38731583	+	6098	protein_coding	actinin alpha 4 [Source:HGNC Symbol;Acc:HGNC:166]	-
ENSG00000140545	38735	20587	26045	15100	10696	14895	9133	17220	9017	32140	32638	43894	35913	42932	29216	160.423	104.934	133.388	70.0464	64.0156	77.1968	48.8508	76.1531	47.0251	154.638	166.773	208.122	143.095	176.795	149.397	MFGE8	15	88898683	88913411	-	6837	protein_coding	milk fat globule-EGF factor 8 protein [Source:HGNC Symbol;Acc:HGNC:7036]	-
ENSG00000169429	64	127	14	121868	35759	95404	35075	45567	42387	62	56	19	233	56	46	0.796929	1.94626	0.215573	1699.71	643.465	1486.62	564.068	605.871	664.623	0.896884	0.860332	0.270858	2.79127	0.693351	0.707218	CXCL8	4	73740506	73743716	+	2274	protein_coding	C-X-C motif chemokine ligand 8 [Source:HGNC Symbol;Acc:HGNC:6025]	-
ENSG00000115310	31047	25519	26979	25559	20929	28308	18421	26453	19734	22133	25552	23393	29629	28611	23562	132.318	133.851	142.185	122.008	128.899	150.975	101.393	120.383	105.906	109.584	134.358	114.139	121.485	121.244	123.985	RTN4	2	54972187	55112621	-	6644	protein_coding	reticulon 4 [Source:HGNC Symbol;Acc:HGNC:14085]	-
ENSG00000108654	24463	18894	20360	29130	20290	24380	24105	29996	25340	22961	22980	24314	29608	31500	23397	93.759	89.122	96.4957	125.051	112.379	116.931	119.318	122.76	122.296	102.235	108.665	106.686	109.174	120.044	110.718	DDX5	17	64499616	64508199	-	7388	protein_coding	DEAD-box helicase 5 [Source:HGNC Symbol;Acc:HGNC:2746]	-
ENSG00000102265	21180	25152	19742	36157	18398	30318	31640	37669	36380	11781	13807	18805	26985	25853	17021	389.182	568.798	448.586	744.157	488.538	697.143	750.858	739.097	841.77	251.486	313.015	395.593	477.042	472.35	386.161	TIMP1	X	47582313	47586789	+	1541	protein_coding	TIMP metallopeptidase inhibitor 1 [Source:HGNC Symbol;Acc:HGNC:11820]	-
ENSG00000115415	21173	17161	9833	26815	37512	26796	30589	29743	36090	25230	20630	14559	28096	18159	27264	99.0471	98.8007	56.8817	140.502	253.588	156.864	184.807	148.571	212.593	137.114	119.069	77.9721	126.448	84.465	157.473	STAT1	2	190964358	191020960	-	6053	protein_coding	signal transducer and activator of transcription 1 [Source:HGNC Symbol;Acc:HGNC:11362]	STAT
ENSG00000080824	30178	22709	23666	24299	15817	21169	21021	23912	22062	23853	24235	30555	32067	26959	22324	162.827	150.797	157.902	146.848	123.328	142.932	146.482	137.766	149.894	149.515	161.331	188.741	166.457	144.632	148.718	HSP90AA1	14	102080738	102139699	-	5248	protein_coding	heat shock protein 90 alpha family class A member 1 [Source:HGNC Symbol;Acc:HGNC:5253]	-
ENSG00000137154	28247	30232	32421	24528	22229	24078	18028	21114	19856	24898	24258	24894	24182	25163	19100	294.708	388.191	418.286	286.633	335.151	314.365	242.919	235.223	260.865	301.779	312.258	297.347	242.728	261.041	246.042	RPS6	9	19375715	19380254	-	2714	protein_coding	ribosomal protein S6 [Source:HGNC Symbol;Acc:HGNC:10429]	-
ENSG00000082641	24650	19484	25006	24003	25078	24285	21437	23456	21106	25964	29334	21889	26891	25428	24355	119.826	116.566	150.316	130.691	176.168	147.729	134.584	121.753	129.194	146.626	175.932	121.817	125.762	122.906	146.177	NFE2L1	17	48048329	48061487	+	5825	protein_coding	nuclear factor, erythroid 2 like 1 [Source:HGNC Symbol;Acc:HGNC:7781]	TF_bZIP
ENSG00000196230	30189	21098	19630	27293	14307	29406	17778	29758	17580	15622	15893	37910	34042	28742	18123	254.489	218.887	204.629	257.701	174.288	310.206	193.552	267.864	186.613	152.99	165.297	365.866	276.085	240.914	188.628	TUBB	6	30720201	30725426	+	3359	protein_coding	tubulin beta class I [Source:HGNC Symbol;Acc:HGNC:20778]	-
ENSG00000159403	17125	19149	15453	40169	31770	20387	40404	47433	37006	15443	9063	16307	16815	14562	14605	82.3975	113.393	91.944	216.481	220.903	122.753	251.074	243.699	224.212	86.3218	53.8015	89.8268	77.8372	69.6675	86.7643	C1R	12	7080199	7092607	-	5885	protein_coding	complement C1r [Source:HGNC Symbol;Acc:HGNC:1246]	-
ENSG00000125730	4092	2532	2729	56740	55215	39637	52787	79717	54144	1347	422	2027	599	1375	1126	13.9131	10.5952	11.4741	216.084	271.298	168.649	231.798	289.421	231.816	5.32062	1.77027	7.89026	1.9594	4.64855	4.72698	C3	19	6677704	6730562	-	8328	protein_coding	complement C3 [Source:HGNC Symbol;Acc:HGNC:1318]	-
ENSG00000100201	28743	22596	20600	22900	17614	18108	21100	26889	21952	25110	23993	23043	27431	27918	21026	81.429	78.7838	72.1675	72.6653	72.1116	64.1966	77.2012	81.3414	78.3113	82.6417	83.863	74.7368	74.7646	78.6424	73.5461	DDX17	22	38483440	38507660	-	9995	protein_coding	DEAD-box helicase 17 [Source:HGNC Symbol;Acc:HGNC:2740]	-
ENSG00000167460	33752	24562	21503	30832	21131	32569	15905	28522	17197	19572	17759	27419	19110	23189	15453	110.718	99.1608	87.2258	113.283	100.17	133.696	67.3824	99.9053	71.0354	74.5863	71.8746	102.972	60.3096	75.6356	62.5875	TPM4	19	16067021	16103005	+	8632	protein_coding	tropomyosin 4 [Source:HGNC Symbol;Acc:HGNC:12013]	-
ENSG00000135318	24378	15879	24120	37801	12955	33057	11907	18002	14992	27221	22477	23107	26646	28325	24982	152.28	122.075	186.315	264.48	116.945	258.406	96.0596	120.076	117.925	197.539	173.229	165.248	160.134	175.93	192.676	NT5E	6	85449584	85495791	+	4533	protein_coding	5'-nucleotidase ecto [Source:HGNC Symbol;Acc:HGNC:8021]	-
ENSG00000154096	36023	21483	24036	26036	16770	24046	16183	22219	15257	22433	18850	28644	24947	25896	20962	172.156	126.356	142.047	139.367	115.818	143.807	99.8838	113.385	91.8151	124.547	111.145	156.72	114.701	123.055	123.689	THY1	11	119417378	119424985	-	5925	protein_coding	Thy-1 cell surface antigen [Source:HGNC Symbol;Acc:HGNC:11801]	-
ENSG00000135486	25515	28074	25848	25372	19700	23734	19867	21100	20361	23231	20454	25284	24050	24706	16228	141.857	192.096	177.709	157.999	158.279	165.128	142.654	125.265	142.547	150.048	140.305	160.935	128.641	136.579	111.398	HNRNPA1	12	54280193	54287088	+	5093	protein_coding	heterogeneous nuclear ribonucleoprotein A1 [Source:HGNC Symbol;Acc:HGNC:5031]	-
ENSG00000142192	32520	20098	21686	36405	21770	26510	25676	34730	25220	15347	13587	14729	20539	17660	14764	145.794	110.892	120.225	182.807	141.041	148.728	148.665	166.258	142.376	79.9312	75.1536	75.5979	88.5879	78.7234	81.7237	APP	21	25880550	26171128	-	6316	protein_coding	amyloid beta precursor protein [Source:HGNC Symbol;Acc:HGNC:620]	-
ENSG00000196562	20376	9286	5905	29301	39681	21327	37470	49180	38973	15187	10163	11882	21779	13811	16654	86.6703	48.6114	31.0598	139.598	243.912	113.521	205.84	223.373	208.746	75.0462	53.3349	57.8615	89.1244	58.412	87.4633	SULF2	20	47656348	47786616	-	6657	protein_coding	sulfatase 2 [Source:HGNC Symbol;Acc:HGNC:20392]	-
ENSG00000162407	21956	16570	27164	24895	20628	15002	24350	17034	22078	30487	22979	23066	24855	23861	22741	117.613	109.24	179.938	149.369	159.683	100.565	168.46	97.4338	148.924	189.724	151.87	141.457	128.092	127.092	150.407	PLPP3	1	56494747	56645301	-	5286	protein_coding	phospholipid phosphatase 3 [Source:HGNC Symbol;Acc:HGNC:9229]	-
ENSG00000164442	25818	17376	19369	12836	13973	11344	12298	12611	11857	33722	25012	37032	35270	33001	33410	288.386	238.869	267.539	160.593	225.549	158.567	177.411	150.415	166.775	437.593	344.698	473.563	379.022	366.526	460.77	CITED2	6	139371807	139374620	-	2535	protein_coding	Cbp/p300 interacting transactivator with Glu/Asp rich carboxy-terminal domain 2 [Source:HGNC Symbol;Acc:HGNC:1987]	-
ENSG00000070756	31135	24228	26220	16028	21108	18143	15539	18315	17961	26607	25664	21708	21668	24198	18913	185.525	177.676	193.203	106.974	181.761	135.287	119.583	116.533	134.768	184.185	188.676	148.089	124.217	143.37	139.146	PABPC1	8	100685816	100722809	-	4752	protein_coding	poly(A) binding protein cytoplasmic 1 [Source:HGNC Symbol;Acc:HGNC:8554]	-
ENSG00000092841	24594	16765	17537	32135	20440	27813	18653	30125	17783	16236	14133	20937	25296	23975	18502	151.096	126.761	133.231	221.129	181.47	213.828	148.002	197.624	137.573	115.88	107.126	147.26	149.514	146.456	140.345	MYL6	12	56158161	56163496	+	4609	protein_coding	myosin light chain 6 [Source:HGNC Symbol;Acc:HGNC:7587]	-
ENSG00000090530	28005	20542	25344	29537	19469	22771	18207	17649	17733	18697	20445	26278	17041	24945	18248	141.478	127.719	158.328	167.134	142.134	143.956	118.792	95.206	112.808	109.732	127.432	151.983	82.8241	125.304	113.822	P3H2	3	189956728	190122437	-	5605	protein_coding	prolyl 3-hydroxylase 2 [Source:HGNC Symbol;Acc:HGNC:19317]	-
ENSG00000135404	22189	25348	24189	26395	18310	23934	17584	21951	16778	16806	17688	21294	25802	25893	20334	238.625	335.491	321.68	317.94	284.556	322.098	244.226	252.071	227.207	209.966	234.691	262.171	266.956	276.877	269.996	CD63	12	55725323	55729707	-	2633	protein_coding	CD63 molecule [Source:HGNC Symbol;Acc:HGNC:1692]	-
ENSG00000067560	32952	18110	21818	17540	15011	17655	15038	20390	15377	20298	23063	24238	30113	28917	22990	361.373	244.428	295.88	215.451	237.894	242.29	212.989	238.771	212.348	258.602	312.053	304.312	317.713	315.321	311.293	RHOA	3	49359145	49412998	-	2582	protein_coding	ras homolog family member A [Source:HGNC Symbol;Acc:HGNC:667]	-
ENSG00000251562	28346	21385	17149	16723	16748	20904	19664	18868	17059	26251	25911	25926	23029	26249	17254	90.9097	84.4084	68.0118	60.0727	77.6214	83.8961	81.4488	64.6151	68.893	97.8069	102.528	95.1924	71.056	83.706	68.3226	MALAT1	11	65497688	65506516	+	8829	lincRNA	metastasis associated lung adenocarcinoma transcript 1 [Source:HGNC Symbol;Acc:HGNC:29665]	-
ENSG00000011028	19037	20473	16953	28201	20166	24614	21571	22769	22837	19217	19553	18452	25396	23879	18073	78.5786	104.003	86.5326	130.381	120.289	127.14	114.993	100.355	118.699	92.1503	99.5767	87.1962	100.851	98.0048	92.1069	MRC2	17	62627401	62693597	+	6860	protein_coding	mannose receptor C type 2 [Source:HGNC Symbol;Acc:HGNC:16875]	-
ENSG00000034510	22766	19464	19994	27711	15305	32267	14268	27893	15584	14844	12790	22770	25704	26776	17724	1299.68	1367.53	1411.48	1771.92	1262.65	2305.16	1051.98	1700.33	1120.29	984.474	900.86	1488.19	1411.74	1519.92	1249.3	TMSB10	2	84905625	84906675	+	496	protein_coding	thymosin beta 10 [Source:HGNC Symbol;Acc:HGNC:11879]	-
ENSG00000115306	26748	15471	20555	18494	16022	19089	16993	23196	18931	22550	21673	22843	25214	27067	20446	40.9313	29.1367	38.8964	31.6986	35.4308	36.5546	33.5837	37.9025	36.4789	40.0882	40.9187	40.019	37.1204	41.1841	38.6304	SPTBN1	2	54456285	54671445	+	18504	protein_coding	spectrin beta, non-erythrocytic 1 [Source:HGNC Symbol;Acc:HGNC:11275]	-
ENSG00000168028	21172	21559	26067	20837	19099	22597	16455	19499	16937	17104	19367	21312	27457	25437	19455	152.313	190.88	231.896	167.902	198.557	203.432	152.886	149.788	153.432	142.948	171.9	175.528	190.036	181.956	172.807	RPSA	3	39406689	39412542	+	3936	protein_coding	ribosomal protein SA [Source:HGNC Symbol;Acc:HGNC:6502]	-
ENSG00000119681	16916	23407	10357	8563	9992	10606	9349	9492	9709	39210	31218	37267	24439	32845	37086	52.6885	89.7268	39.8914	29.8737	44.975	41.3394	37.6078	31.5694	38.0799	141.88	119.967	132.89	73.2333	101.722	142.621	LTBP2	14	74498170	74612378	-	9091	protein_coding	latent transforming growth factor beta binding protein 2 [Source:HGNC Symbol;Acc:HGNC:6715]	-
ENSG00000148303	21651	23918	24856	20942	19743	21631	16791	20151	16881	18968	19315	18604	23320	22796	18381	273.446	371.772	388.198	296.249	360.336	341.873	273.883	271.757	268.47	278.305	300.973	268.998	283.354	286.272	286.629	RPL7A	9	133348214	133351426	+	2242	protein_coding	ribosomal protein L7a [Source:HGNC Symbol;Acc:HGNC:10364]	-
ENSG00000058262	25661	19360	21409	22533	17252	20385	15649	22290	16091	20556	20191	20503	23636	22318	20091	154.697	143.639	159.6	152.15	150.297	153.785	121.84	143.486	122.151	143.964	150.178	141.506	137.085	133.78	149.543	SEC61A1	3	128051641	128071683	+	4697	protein_coding	Sec61 translocon alpha 1 subunit [Source:HGNC Symbol;Acc:HGNC:18276]	-
ENSG00000231500	19707	26026	26346	21227	19472	20348	15568	19466	15477	18131	18108	19780	25581	22400	18890	294.005	477.858	486.044	354.705	419.802	379.883	299.958	310.099	290.753	314.239	333.306	337.838	367.163	332.282	347.954	RPS18	6	33272010	33276510	+	1898	protein_coding	ribosomal protein S18 [Source:HGNC Symbol;Acc:HGNC:10401]	-
ENSG00000135046	26775	19678	26947	16670	15063	16122	14019	13232	14290	27481	26333	18104	25018	23223	22424	166.226	150.352	206.875	115.918	135.139	125.252	112.404	87.7173	111.713	198.202	201.701	128.675	149.427	143.355	171.885	ANXA1	9	73151757	73170393	+	4561	protein_coding	annexin A1 [Source:HGNC Symbol;Acc:HGNC:533]	-
ENSG00000147604	24173	23687	24285	19139	18859	17580	16965	16666	17181	21495	22588	19578	23992	22573	16377	235.459	283.957	292.516	208.809	265.463	214.288	213.419	173.343	210.735	243.236	271.457	218.324	224.832	218.625	196.959	RPL7	8	73290267	73295789	-	2907	protein_coding	ribosomal protein L7 [Source:HGNC Symbol;Acc:HGNC:10363]	-
ENSG00000038427	10716	17887	11709	12904	17243	15822	18184	8696	22174	35291	19110	38828	21359	27765	25553	20.4594	42.0296	27.6444	27.5949	47.5743	37.802	44.8377	17.7284	53.3098	78.276	45.0152	84.8698	39.2326	52.7087	60.2362	VCAN	5	83471465	83582303	+	14831	protein_coding	versican [Source:HGNC Symbol;Acc:HGNC:2464]	-
ENSG00000068697	23699	18873	20326	22565	16982	18241	16213	21749	14822	23519	18847	19415	22499	24081	21332	344.84	337.976	365.735	367.762	357.089	332.147	304.681	337.922	271.58	397.568	338.351	323.425	314.961	348.407	383.243	LAPTM4A	2	20032650	20052028	-	1946	protein_coding	lysosomal protein transmembrane 4 alpha [Source:HGNC Symbol;Acc:HGNC:6924]	-
ENSG00000137076	25927	17077	16417	22679	17641	21769	18227	24486	18433	18617	15353	21776	24729	21201	18488	72.8608	59.0624	57.0509	71.3856	71.6416	76.5552	66.1533	73.4767	65.2291	60.7794	53.2321	70.0597	66.8583	59.2412	64.1487	TLN1	9	35696948	35732395	-	10076	protein_coding	talin 1 [Source:HGNC Symbol;Acc:HGNC:11845]	-
ENSG00000198763	20036	14612	15791	24076	17121	19902	20359	21607	21060	27222	19111	18216	22298	18666	22662	544.469	488.686	530.639	732.81	672.344	676.789	714.518	626.97	720.649	859.384	640.744	566.714	582.955	504.358	760.355	MT-ND2	MT	4470	5511	+	1042	protein_coding	mitochondrially encoded NADH:ubiquinone oxidoreductase core subunit 2 [Source:HGNC Symbol;Acc:HGNC:7456]	-
ENSG00000196262	21708	16454	19135	24619	16094	26606	15515	22346	16398	16637	15500	22745	26076	24052	18606	138.692	129.378	151.177	176.175	148.592	212.718	128.02	152.447	131.924	123.484	122.18	166.366	160.28	152.794	146.771	PPIA	7	44796680	44824564	+	4432	protein_coding	peptidylprolyl isomerase A [Source:HGNC Symbol;Acc:HGNC:9253]	-
ENSG00000067167	35800	17795	16562	22459	19084	14594	19276	24625	20407	16227	17535	19262	22536	18214	16908	261.4	159.911	149.542	183.678	201.369	133.349	181.775	191.994	187.631	137.647	157.967	161.017	158.309	132.237	152.43	TRAM1	8	70573442	70608387	-	3878	protein_coding	translocation associated membrane protein 1 [Source:HGNC Symbol;Acc:HGNC:20568]	-
ENSG00000142937	22484	23628	24652	19522	18948	19780	16379	20267	16037	18754	18447	19742	22080	23327	17170	223.623	289.219	303.195	217.476	272.337	246.186	210.39	215.24	200.849	216.691	226.364	224.793	211.275	230.689	210.848	RPS8	1	44775251	44778779	+	2847	protein_coding	ribosomal protein S8 [Source:HGNC Symbol;Acc:HGNC:10441]	-
ENSG00000075223	10285	12427	20498	14415	20336	18850	23064	16347	24937	21694	40838	16075	17945	26172	15731	46.4628	69.0916	114.509	72.9391	132.76	106.563	134.564	78.855	141.856	113.853	227.617	83.1382	77.9923	117.561	87.7432	SEMA3C	7	80742538	80922359	-	6268	protein_coding	semaphorin 3C [Source:HGNC Symbol;Acc:HGNC:10725]	-
ENSG00000130066	14738	12122	7140	57320	24713	35153	31447	32832	34791	6799	11683	4433	10327	6212	6530	167.061	169.11	100.084	727.76	404.821	498.648	460.374	397.397	496.601	89.5339	163.392	57.5286	112.621	70.0155	91.3917	SAT1	X	23783173	23786226	+	2498	protein_coding	spermidine/spermine N1-acetyltransferase 1 [Source:HGNC Symbol;Acc:HGNC:10540]	-
ENSG00000149257	24610	19937	28265	17624	15789	20052	9430	16420	9509	21648	24687	22814	20301	24182	18871	110.946	110.616	157.571	88.9919	102.862	113.124	54.9044	79.0432	53.9808	113.377	137.312	117.747	88.0493	108.397	105.039	SERPINH1	11	75562056	75572783	+	6281	protein_coding	serpin family H member 1 [Source:HGNC Symbol;Acc:HGNC:1546]	-
ENSG00000183087	13301	16969	8062	34779	21037	37437	16773	27203	16587	22565	9922	13051	13257	15702	27052	62.7089	98.4598	47.0018	183.657	143.327	220.872	102.129	136.947	98.4727	123.591	57.7142	70.4428	60.1308	73.608	157.471	GAS6	13	113820549	113864067	-	6006	protein_coding	growth arrest specific 6 [Source:HGNC Symbol;Acc:HGNC:4168]	-
ENSG00000157227	16474	19140	15454	22868	17406	24750	16261	20477	17566	18003	14203	25837	18968	25621	15053	104.497	149.419	121.22	162.472	159.553	196.46	133.213	138.695	140.308	132.665	111.154	187.627	115.754	161.595	117.892	MMP14	14	22836557	22849027	+	4464	protein_coding	matrix metallopeptidase 14 [Source:HGNC Symbol;Acc:HGNC:7160]	-
ENSG00000089009	21317	22505	22850	20786	18679	20043	15196	18141	16455	18134	18689	17474	19349	19549	15082	135.734	176.36	179.919	148.244	171.876	159.705	124.964	123.343	131.936	134.141	146.821	127.381	118.53	123.769	118.571	RPL6	12	112405190	112418838	-	4447	protein_coding	ribosomal protein L6 [Source:HGNC Symbol;Acc:HGNC:10362]	-
ENSG00000122566	22909	17999	17837	21669	13050	19811	17490	20614	17705	17441	17694	22642	22225	20787	13739	69.9998	67.6857	67.3969	74.1608	57.6237	75.7515	69.02	67.2579	68.1224	61.9109	66.7045	79.2053	65.3341	63.1551	51.8325	HNRNPA2B1	7	26173057	26201529	-	9267	protein_coding	heterogeneous nuclear ribonucleoprotein A2/B1 [Source:HGNC Symbol;Acc:HGNC:5033]	-
ENSG00000198467	23877	21407	14849	30917	20024	28173	19021	25142	21210	10793	9868	14730	17593	13421	11841	208.158	229.682	160.08	301.895	252.27	307.356	214.162	234.047	232.84	109.31	106.141	147.016	147.557	116.339	127.455	TPM2	9	35681992	35690121	-	3248	protein_coding	tropomyosin 2 [Source:HGNC Symbol;Acc:HGNC:12011]	-
ENSG00000130508	18867	14455	14690	32054	15071	36702	13066	26744	14633	13755	15856	15671	17583	16733	13428	47.4581	44.749	45.6937	90.3097	54.7835	115.529	42.4467	71.8329	46.3494	40.1951	49.2084	45.1287	42.5508	41.8511	41.7037	PXDN	2	1631887	1744852	-	11257	protein_coding	peroxidasin [Source:HGNC Symbol;Acc:HGNC:14966]	-
ENSG00000100234	22360	14404	44866	7435	7705	6270	6663	7438	6423	15240	49456	15617	31626	26574	17052	137.55	109.051	341.298	51.2289	68.4954	48.267	52.9362	48.8579	49.7543	108.913	375.359	109.985	187.172	162.544	129.515	TIMP3	22	32801701	32863043	+	4603	protein_coding	TIMP metallopeptidase inhibitor 3 [Source:HGNC Symbol;Acc:HGNC:11822]	-
ENSG00000169908	12205	17778	20277	29026	17573	34436	12573	10417	12758	16125	15956	23951	17413	21891	15528	94.219	168.905	193.567	250.976	196.041	332.665	125.353	85.8684	124.019	144.612	151.972	211.677	129.325	168.032	148.004	TM4SF1	3	149369022	149377865	-	3668	protein_coding	transmembrane 4 L six family member 1 [Source:HGNC Symbol;Acc:HGNC:11853]	-
ENSG00000100243	24643	14729	17555	14247	13589	14156	12911	14912	13532	22565	22758	20674	21416	26825	22747	116.824	85.9347	102.912	75.6494	93.0947	83.9793	79.0481	75.4855	80.7798	124.273	133.11	112.205	97.6749	126.445	133.143	CYB5R3	22	42617840	42649568	-	5973	protein_coding	cytochrome b5 reductase 3 [Source:HGNC Symbol;Acc:HGNC:2873]	-
ENSG00000167004	17966	16912	16555	22179	17676	22547	16741	20255	18015	18007	16638	20411	16282	19071	16717	119.982	139.001	136.716	165.902	170.588	188.429	144.391	144.44	151.496	139.705	137.089	156.055	104.611	126.638	137.841	PDIA3	15	43746392	43773279	+	4240	protein_coding	protein disulfide isomerase family A member 3 [Source:HGNC Symbol;Acc:HGNC:4606]	-
ENSG00000122786	29635	15057	15350	16810	15272	15705	12741	17003	14093	25320	22376	17911	18422	19703	20261	85.2526	53.3088	54.6057	54.1645	63.489	56.5372	47.3369	52.2298	51.0516	84.6197	79.4188	58.989	50.9855	56.3586	71.9647	CALD1	7	134744252	134970728	+	9843	protein_coding	caldesmon 1 [Source:HGNC Symbol;Acc:HGNC:1441]	-
ENSG00000089597	17340	18311	18706	20110	15025	20399	17009	20157	16876	16196	15666	18079	21982	21473	16853	97.6138	126.862	130.218	126.8	122.23	143.703	123.662	121.165	119.629	105.919	108.807	116.516	119.052	120.193	117.137	GANAB	11	62624826	62646726	-	5030	protein_coding	glucosidase II alpha subunit [Source:HGNC Symbol;Acc:HGNC:4138]	-
ENSG00000149273	21168	22042	21784	19973	17574	19166	13096	16743	12605	17037	16512	17603	20899	19662	15626	101.695	130.325	129.415	107.475	122.009	115.225	81.2555	85.8901	76.2546	95.0863	97.8719	96.8177	96.5945	93.9232	92.688	RPS3	11	75399486	75422280	+	5894	protein_coding	ribosomal protein S3 [Source:HGNC Symbol;Acc:HGNC:10420]	-
ENSG00000164924	20544	16556	18937	20788	14094	19935	14641	17271	16525	17482	16122	18700	22646	20076	16229	67.9978	67.4409	77.5083	77.0668	67.4131	82.5696	62.5857	61.0404	68.8739	67.2212	65.8366	70.8598	72.1122	66.0713	66.322	YWHAZ	8	100916525	100953388	-	8555	protein_coding	tyrosine 3-monooxygenase/tryptophan 5-monooxygenase activation protein zeta [Source:HGNC Symbol;Acc:HGNC:12855]	-
ENSG00000106366	13605	22130	13645	19562	16265	46160	5793	8789	7975	21242	12379	14935	15008	19558	32730	120.764	241.757	149.775	194.49	208.638	512.742	66.4105	83.3046	89.1401	219.048	135.57	151.772	128.165	172.619	358.708	SERPINE1	7	101127089	101139266	+	3190	protein_coding	serpin family E member 1 [Source:HGNC Symbol;Acc:HGNC:8583]	-
ENSG00000141756	19593	18460	15973	22523	16599	22021	15480	18060	16475	15578	15723	17907	20084	19396	15328	129.837	150.552	130.891	167.174	158.957	182.612	132.484	127.792	137.476	119.926	128.55	135.853	128.043	127.801	125.412	FKBP10	17	41812680	41823217	+	4273	protein_coding	FK506 binding protein 10 [Source:HGNC Symbol;Acc:HGNC:18169]	-
ENSG00000167526	20246	20481	22580	18356	16409	17791	11167	17290	11229	19285	17602	17999	18913	19013	17968	92.8845	115.641	128.102	94.325	108.789	102.141	66.166	84.7011	64.8707	102.785	99.6333	94.5368	83.4779	86.7322	101.779	RPL13	16	89560657	89566828	+	6172	protein_coding	ribosomal protein L13 [Source:HGNC Symbol;Acc:HGNC:10303]	-
ENSG00000114019	17937	13259	15567	18488	20823	18081	17112	21106	17270	18462	16057	14135	20125	17005	17922	84.8766	77.216	91.09	97.988	142.391	107.067	104.576	106.643	102.904	101.49	93.7435	76.5742	91.6181	80.0093	104.708	AMOTL2	3	134355874	134375479	-	5984	protein_coding	angiomotin like 2 [Source:HGNC Symbol;Acc:HGNC:17812]	-
ENSG00000168385	22272	16007	16334	19597	13886	16807	14478	18835	15852	17589	17364	17905	20527	19777	15950	85.4773	75.6065	77.5195	84.2414	77.0138	80.719	71.7619	77.1875	76.6088	78.4219	82.2204	78.6709	75.7921	75.4705	75.5802	2002-09-01	2	241315100	241354027	+	7378	protein_coding	septin 2 [Source:HGNC Symbol;Acc:HGNC:7729]	-
ENSG00000104635	6210	8434	8563	43949	22645	38669	26303	34962	25647	7489	7586	10188	6015	9259	5966	25.3301	42.3386	43.1915	200.789	133.48	197.38	138.562	152.276	131.73	35.4874	38.1766	47.5754	23.6041	37.5522	30.0459	SLC39A14	8	22367249	22434129	+	6942	protein_coding	solute carrier family 39 member 14 [Source:HGNC Symbol;Acc:HGNC:20858]	-
ENSG00000197102	20882	15278	16463	18390	14964	19856	15986	20386	16525	16445	17431	17731	18026	17931	15535	16.045	14.4475	15.6425	15.8269	16.6156	19.0921	15.8636	16.726	15.9887	14.6794	16.5246	15.5973	13.3252	13.6993	14.7379	DYNC1H1	14	101964510	102056443	+	36852	protein_coding	dynein cytoplasmic 1 heavy chain 1 [Source:HGNC Symbol;Acc:HGNC:2961]	-
ENSG00000198034	26066	18149	18250	15930	14939	14747	11489	21049	12514	25085	16072	13915	15509	17675	19450	247.512	212.096	214.295	169.427	204.995	175.235	140.896	213.424	149.631	276.721	188.292	151.27	141.682	166.881	228.033	RPS4X	X	72255679	72277300	-	2982	protein_coding	ribosomal protein S4 X-linked [Source:HGNC Symbol;Acc:HGNC:10424]	-
ENSG00000111669	13209	12400	10887	43186	12936	30977	16563	24233	16475	10148	9400	13263	19071	15258	12387	138.528	160.046	141.189	507.287	196.05	406.537	224.336	271.371	217.568	123.638	121.628	159.242	192.418	159.107	160.394	TPI1	12	6867119	6870948	+	2700	protein_coding	triosephosphate isomerase 1 [Source:HGNC Symbol;Acc:HGNC:12009]	-
ENSG00000024422	22697	15455	16667	16598	14835	17961	13772	16334	14316	17108	18013	17420	21838	20562	16515	163.825	137.29	148.763	134.188	154.739	162.232	128.382	125.891	130.118	143.455	160.412	143.949	151.646	147.572	147.179	EHD2	19	47713343	47743134	+	3923	protein_coding	EH domain containing 2 [Source:HGNC Symbol;Acc:HGNC:3243]	-
ENSG00000161011	12745	14625	17506	18497	22068	14897	27931	18212	28844	12300	12696	11893	18296	14365	14936	47.15	66.5879	80.0858	76.6456	117.979	68.9659	133.451	71.9431	134.369	52.863	57.9491	50.3711	65.1186	52.8412	68.2232	SQSTM1	5	179806398	179838078	+	7654	protein_coding	sequestosome 1 [Source:HGNC Symbol;Acc:HGNC:11280]	-
ENSG00000161203	21757	14682	15658	18684	15354	18780	15394	20881	15808	14239	15424	16850	21803	19130	15310	129.535	107.58	115.279	124.596	132.102	139.919	118.368	132.748	118.514	98.4856	113.298	114.851	124.885	113.247	112.543	AP2M1	3	184174689	184184091	+	4756	protein_coding	adaptor related protein complex 2 subunit mu 1 [Source:HGNC Symbol;Acc:HGNC:564]	-
ENSG00000139644	19787	16580	16373	17732	12798	16190	15448	20139	15492	14936	14643	16455	22591	20874	16811	90.5733	93.4034	92.6778	90.9123	84.6569	92.7387	91.3243	98.4346	89.2958	79.4254	82.6968	86.2316	99.4861	95.006	95.0101	TMBIM6	12	49707725	49764934	+	6186	protein_coding	transmembrane BAX inhibitor motif containing 6 [Source:HGNC Symbol;Acc:HGNC:11723]	-
ENSG00000204628	19468	21148	21468	16659	15695	17779	13287	17402	14266	16114	15525	15412	19020	18718	14736	92.029	123.035	125.494	88.2057	107.217	105.173	81.1193	87.84	84.9198	88.4936	90.5468	83.4086	86.5009	87.9808	86.008	RACK1	5	181236909	181248096	-	5990	protein_coding	receptor for activated C kinase 1 [Source:HGNC Symbol;Acc:HGNC:4399]	-
ENSG00000137573	14137	11178	14497	13406	12219	13758	7439	13256	9414	12992	28195	46416	10482	39218	9413	42.5672	41.4228	53.9787	45.2128	53.1683	51.8402	28.9285	42.6206	35.694	45.4463	104.744	160.005	30.3647	117.416	34.9946	SULF1	8	69466624	69660915	+	9404	protein_coding	sulfatase 1 [Source:HGNC Symbol;Acc:HGNC:20391]	-
ENSG00000158710	17401	13514	10115	23846	18603	26665	16011	22179	15445	12087	10432	19105	16396	20199	13784	198.12	189.363	142.412	304.099	306.082	379.918	235.433	269.641	221.435	159.874	146.541	249.029	179.597	228.67	193.77	TAGLN2	1	159918107	159925732	-	2487	protein_coding	transgelin 2 [Source:HGNC Symbol;Acc:HGNC:11554]	-
ENSG00000177697	21845	19996	15040	14441	13955	14284	12546	15590	12720	15944	15581	18511	23857	21599	18252	157.075	176.952	133.73	116.304	145.005	128.528	116.507	119.699	115.171	133.185	138.225	152.382	165.035	154.423	162.039	CD151	11	832843	839831	+	3938	protein_coding	CD151 molecule (Raph blood group) [Source:HGNC Symbol;Acc:HGNC:1630]	-
ENSG00000087460	20870	16127	19105	18407	13457	17796	13667	16308	14638	15491	16458	17535	18706	19854	15331	44.3658	42.1927	50.2227	43.8282	41.3403	47.3415	37.5226	37.0183	39.1842	38.2569	43.166	42.6756	38.2573	41.9662	40.2395	GNAS	20	58839718	58911192	+	13320	protein_coding	GNAS complex locus [Source:HGNC Symbol;Acc:HGNC:4392]	-
ENSG00000154175	6329	10634	29956	18154	11007	14645	7968	3670	8573	19107	50138	19194	20005	17470	14450	16.3246	33.7568	95.5472	52.4474	41.0276	47.2705	26.543	10.1079	27.8447	57.2538	159.556	56.6788	49.6424	44.8049	46.0183	ABI3BP	3	100749156	100993515	-	10978	protein_coding	ABI family member 3 binding protein [Source:HGNC Symbol;Acc:HGNC:17265]	-
ENSG00000162734	22785	13987	15064	15523	14532	14181	10174	16981	10419	19449	16311	16555	22947	19837	21490	229.928	173.71	187.979	175.454	211.918	179.078	132.595	182.977	132.395	228.005	203.077	191.258	222.78	199.042	267.753	PEA15	1	160205337	160215376	+	2806	protein_coding	proliferation and apoptosis adaptor protein 15 [Source:HGNC Symbol;Acc:HGNC:8822]	-
ENSG00000138119	19855	18625	15900	13533	14030	13562	11698	9631	12801	15731	21481	22062	24018	22679	14136	66.3533	76.6032	65.7078	50.6561	67.7564	56.7167	50.4892	34.368	53.8691	61.0737	88.5698	84.4085	77.2212	75.3602	58.3278	MYOF	10	93306429	93482317	-	8473	protein_coding	myoferlin [Source:HGNC Symbol;Acc:HGNC:3656]	-
ENSG00000108298	16834	18729	19946	18285	16147	17301	13924	16773	14218	15399	15038	15488	18816	18208	14585	270.681	370.632	396.601	329.314	375.2	348.126	289.154	287.986	287.881	287.653	298.332	285.111	291.075	291.111	289.556	RPL19	17	39200283	39204732	+	1761	protein_coding	ribosomal protein L19 [Source:HGNC Symbol;Acc:HGNC:10312]	-
ENSG00000167978	22105	16207	16744	17377	12631	15108	16194	21114	17597	16603	14961	15453	17518	16329	13528	47.1825	42.5746	44.1953	41.5441	38.9608	40.3544	44.6415	48.1228	47.2968	41.1701	39.3994	37.7617	35.9734	34.6557	35.6516	SRRM2	16	2752329	2772538	+	13266	protein_coding	serine/arginine repetitive matrix 2 [Source:HGNC Symbol;Acc:HGNC:16639]	-
ENSG00000204291	22027	20047	27167	4335	5825	5361	1858	4106	2002	33573	25424	17155	31065	21203	28070	93.7493	105.007	142.982	20.6655	35.8268	28.553	10.213	18.6604	10.7295	166	133.504	83.5895	127.201	89.7295	147.506	COL15A1	9	98943179	99070792	+	6653	protein_coding	collagen type XV alpha 1 chain [Source:HGNC Symbol;Acc:HGNC:2192]	-
ENSG00000187514	17724	18006	15648	19170	12664	17568	14811	21038	13843	11993	10439	23556	16785	23640	12099	148.57	185.757	162.202	179.985	153.406	184.284	160.343	188.306	146.118	116.789	107.961	226.058	135.363	197.035	125.221	PTMA	2	231706895	231713541	+	3378	protein_coding	prothymosin alpha [Source:HGNC Symbol;Acc:HGNC:9623]	-
ENSG00000198363	14033	12757	9602	23383	16573	20051	21929	19515	25448	15276	12105	12272	16000	14736	14937	19.8213	22.1762	16.7714	36.9935	33.8284	35.4414	40.0031	29.4333	45.2624	25.0666	21.0952	19.8447	21.7424	20.696	26.0495	ASPH	8	61500556	61714640	-	20047	protein_coding	aspartate beta-hydroxylase [Source:HGNC Symbol;Acc:HGNC:757]	-
ENSG00000136153	20930	12616	13941	6675	9556	6566	8412	8253	9730	28035	22195	27867	22285	25397	25872	41.2509	30.6016	33.977	14.7353	27.217	16.1942	21.412	17.3686	24.1479	64.1903	53.9706	62.8786	42.2555	49.7705	62.9578	LMO7	13	75620434	75859870	+	14367	protein_coding	LIM domain 7 [Source:HGNC Symbol;Acc:HGNC:6646]	-
ENSG00000211459	20569	14906	12923	13858	16125	18276	15882	15583	14652	17087	14712	14592	25595	17857	15220	610.513	544.503	474.321	460.709	691.642	678.824	608.809	493.881	547.623	589.186	538.756	495.844	730.876	527.006	557.766	MT-RNR1	MT	648	1601	+	954	Mt_rRNA	mitochondrially encoded 12S RNA [Source:HGNC Symbol;Acc:HGNC:7470]	-
ENSG00000161016	17512	18899	19493	17066	14971	17786	12921	16967	13047	13577	15411	16232	20974	18977	13505	229.675	305.052	316.143	250.7	283.745	291.911	218.861	237.614	215.472	206.865	249.371	243.724	264.646	247.474	218.689	RPL8	8	144789765	144792587	-	2159	protein_coding	ribosomal protein L8 [Source:HGNC Symbol;Acc:HGNC:10368]	-
ENSG00000115461	28413	9451	29774	22592	5353	10246	3238	15519	2838	13462	56066	9213	9853	15944	14857	124.89	51.1264	161.835	111.227	34.0022	56.3583	18.3815	72.8388	15.7081	68.7423	304.052	46.3616	41.6663	69.6838	80.6299	IGFBP5	2	216672105	216695525	-	6442	protein_coding	insulin like growth factor binding protein 5 [Source:HGNC Symbol;Acc:HGNC:5474]	-
ENSG00000165119	18916	15040	16281	18951	13154	18085	13331	17652	14311	15832	14840	17409	19115	18683	14828	104.737	102.488	111.475	117.529	105.251	125.309	95.3293	104.365	99.7798	101.838	101.378	110.355	101.824	102.859	101.37	HNRNPK	9	83968083	83980616	-	5114	protein_coding	heterogeneous nuclear ribonucleoprotein K [Source:HGNC Symbol;Acc:HGNC:5044]	-
ENSG00000135862	16692	13149	16341	23492	17194	23615	17420	21533	19221	13573	13744	9255	14706	13245	11690	56.2275	54.5119	68.0685	88.635	83.6985	99.5457	75.785	77.4524	81.5305	53.1155	57.1205	35.6916	47.6587	44.3627	48.6196	LAMC1	1	183023460	183145592	+	8406	protein_coding	laminin subunit gamma 1 [Source:HGNC Symbol;Acc:HGNC:6492]	-
ENSG00000110651	22282	18108	17440	15355	13721	13349	13093	14891	12997	16260	17216	16364	14786	23194	15453	85.3306	85.3452	82.5894	65.8635	75.934	63.9725	64.7566	60.8926	62.6754	72.3396	81.3432	71.7445	54.4764	88.3185	73.0667	CD81	11	2376177	2397419	+	7394	protein_coding	CD81 molecule [Source:HGNC Symbol;Acc:HGNC:1701]	-
ENSG00000143933	22388	13118	14131	18210	12272	15775	13181	22235	13522	16032	14257	17811	18471	18952	14045	98.0414	70.7001	76.5234	89.32	77.6622	86.4486	74.5481	103.973	74.5656	81.5619	77.0302	89.2958	77.8201	82.523	75.9402	CALM2	2	47160082	47176601	-	6466	protein_coding	calmodulin 2 [Source:HGNC Symbol;Acc:HGNC:1445]	-
ENSG00000184371	6076	5810	5207	36758	25754	29675	23147	45114	25553	5723	3210	7057	6160	11177	7693	31.7548	37.3702	33.6516	215.173	194.507	194.078	156.236	251.763	168.165	34.7472	20.6983	42.224	30.9727	58.082	49.6412	CSF1	1	109910242	109930992	+	5418	protein_coding	colony stimulating factor 1 [Source:HGNC Symbol;Acc:HGNC:2432]	-
ENSG00000147065	21911	14761	15540	18454	11135	19101	11620	17266	12256	14448	13314	22569	16526	19866	14160	103.907	86.1503	91.1299	98.0208	76.3085	113.353	71.1678	87.4308	73.1872	79.5968	77.8987	122.53	75.3976	93.6739	82.9091	MSN	X	65588377	65741931	+	5971	protein_coding	moesin [Source:HGNC Symbol;Acc:HGNC:7373]	-
ENSG00000198732	2279	4298	4149	55268	20988	42406	25070	27430	26111	4900	7593	5904	5588	4904	4669	14.7704	34.2825	33.2521	401.205	196.571	343.929	209.844	189.83	213.096	36.8934	60.7155	43.8069	34.8427	31.6027	37.3618	SMOC1	14	69854131	70032366	+	4369	protein_coding	SPARC related modular calcium binding 1 [Source:HGNC Symbol;Acc:HGNC:20318]	-
ENSG00000152291	14682	14289	13454	19685	13621	18002	17086	18332	17593	14904	13484	15653	16548	18707	14944	58.7112	70.3226	66.5295	88.1689	78.7126	90.0845	88.2409	78.2772	88.5888	69.2378	66.5262	71.6608	63.6631	74.3815	73.7833	TGOLN2	2	85318020	85328425	-	7081	protein_coding	trans-golgi network protein 2 [Source:HGNC Symbol;Acc:HGNC:15450]	-
ENSG00000198888	16734	12571	14414	18172	13352	15692	15730	16426	15845	19075	15047	15415	18919	15179	16103	495.646	458.247	527.939	602.864	571.503	581.627	601.721	519.51	590.973	656.359	549.871	522.714	539.11	447.034	588.891	MT-ND1	MT	3307	4262	+	956	protein_coding	mitochondrially encoded NADH:ubiquinone oxidoreductase core subunit 1 [Source:HGNC Symbol;Acc:HGNC:7455]	-
ENSG00000197879	23548	14596	17019	13044	12114	12667	11074	14506	10973	15467	16073	19985	23735	18342	14686	82.2579	62.7502	73.5165	51.0363	61.152	55.3721	49.96	54.1079	48.2672	62.7675	69.2722	79.9238	79.7663	63.7082	63.3407	MYO1C	17	1464186	1492812	-	8106	protein_coding	myosin IC [Source:HGNC Symbol;Acc:HGNC:7597]	-
ENSG00000197694	19249	12297	15623	16293	12328	14474	14122	18137	14576	14615	15226	16983	17765	19220	14362	33.5706	26.3942	33.6932	31.8271	31.0702	31.5888	31.8084	33.7759	32.0105	29.6111	32.7624	33.9089	29.8073	33.3296	30.9259	SPTAN1	9	128552558	128633662	+	16236	protein_coding	spectrin alpha, non-erythrocytic 1 [Source:HGNC Symbol;Acc:HGNC:11273]	-
ENSG00000164587	16365	18919	19357	17080	16156	16955	12748	14493	11852	14692	13829	13543	18488	16348	13441	90.8785	129.301	132.926	106.237	129.652	117.825	91.4284	85.9396	82.8781	94.7831	94.7489	86.101	98.7738	90.2683	92.1579	RPS14	5	150442635	150449756	-	5099	protein_coding	ribosomal protein S14 [Source:HGNC Symbol;Acc:HGNC:10387]	-
ENSG00000162733	16142	18073	14796	20150	14356	13816	15469	12566	17074	19459	17079	12750	14482	12969	12689	42.5978	58.6973	48.2838	59.5594	54.7474	45.6254	52.7214	35.4093	56.7373	59.6562	55.6072	38.5202	36.7676	34.03	41.3441	DDR2	1	162631373	162787400	+	10730	protein_coding	discoidin domain receptor tyrosine kinase 2 [Source:HGNC Symbol;Acc:HGNC:2731]	-
ENSG00000159200	5182	5735	7459	49231	15226	36788	11781	17343	12030	10922	12300	15280	8767	12868	10247	20.9918	28.592	37.3646	223.376	89.133	186.489	61.6353	75.0183	61.3651	51.3996	61.4747	70.8638	34.1673	51.831	51.2514	RCAN1	21	34513142	34615142	-	6990	protein_coding	regulator of calcineurin 1 [Source:HGNC Symbol;Acc:HGNC:3040]	-
ENSG00000198431	15394	10445	9526	12086	15355	10257	17289	15287	18983	15376	10189	10734	22998	23002	24170	64.9813	54.2629	49.725	57.1431	93.667	54.1816	94.2543	68.9048	100.903	75.4024	53.0649	51.8737	93.3972	96.5446	125.971	TXNRD1	12	104215779	104350305	+	6708	protein_coding	thioredoxin reductase 1 [Source:HGNC Symbol;Acc:HGNC:12437]	-
ENSG00000145730	12137	14844	12758	18619	12852	12224	16201	15567	16541	16990	15659	18220	13533	20315	14603	38.8503	58.4779	50.5002	66.755	59.4503	48.9655	66.976	53.2081	66.6727	63.1803	61.8423	66.7698	41.6758	64.6585	57.714	PAM	5	102753981	103031105	+	8846	protein_coding	peptidylglycine alpha-amidating monooxygenase [Source:HGNC Symbol;Acc:HGNC:8596]	-
ENSG00000009307	18533	16062	16777	16573	13634	14007	12633	14293	13923	16356	17066	15149	16677	15610	12904	90.8235	96.8746	101.67	90.97	96.5552	85.8997	79.9564	74.7938	85.9189	93.1182	103.186	84.9933	78.628	76.0643	78.0787	CSDE1	1	114716913	114758676	-	5778	protein_coding	cold shock domain containing E1 [Source:HGNC Symbol;Acc:HGNC:29905]	CSD
ENSG00000136830	14856	14768	13182	20477	14402	21066	12806	15690	13741	14738	13376	14227	16063	16337	14329	90.8751	111.179	99.7129	140.299	127.311	161.257	101.17	102.484	105.844	104.734	100.95	99.6333	94.5315	99.3666	108.222	FAM129B	9	127505339	127578989	-	4629	protein_coding	family with sequence similarity 129 member B [Source:HGNC Symbol;Acc:HGNC:25282]	-
ENSG00000125844	17732	14770	13971	18030	11761	17057	12574	15192	13288	14038	16875	18627	16314	17187	12531	71.9337	73.7417	70.0857	81.9247	68.9475	86.5907	65.8783	65.8081	67.8793	66.1584	84.4611	86.5099	63.6711	69.3266	62.7648	RRBP1	20	17613678	17682295	-	6980	protein_coding	ribosome binding protein 1 [Source:HGNC Symbol;Acc:HGNC:10448]	-
ENSG00000105974	19433	19993	17070	20398	13665	24653	7249	11323	8349	16243	14127	12803	15164	15308	12972	134.802	170.684	146.426	158.485	136.983	214.004	64.9425	83.8704	72.9281	130.897	120.905	101.676	101.199	105.585	111.101	CAV1	7	116524785	116561184	+	4082	protein_coding	caveolin 1 [Source:HGNC Symbol;Acc:HGNC:1527]	-
ENSG00000185567	32374	14093	22085	4516	9680	5385	7459	7038	7417	20068	18744	19245	21122	21861	16816	48.8359	26.164	41.1972	7.63029	21.1017	10.1654	14.5317	11.3366	14.0888	35.1683	34.8854	33.236	30.6538	32.7897	31.32	AHNAK2	14	104937244	104978357	-	18771	protein_coding	AHNAK nucleoprotein 2 [Source:HGNC Symbol;Acc:HGNC:20125]	-
ENSG00000172380	16327	11103	13719	22190	14081	18376	12240	20326	13673	18396	12190	12334	12408	14090	16393	97.8648	81.9065	101.688	148.978	121.97	137.837	94.7536	130.095	103.202	128.1	90.1493	84.6394	71.5532	83.9763	121.321	GNG12	1	67701466	67833467	-	4724	protein_coding	G protein subunit gamma 12 [Source:HGNC Symbol;Acc:HGNC:19663]	-
ENSG00000115053	16511	13569	14887	16085	11974	14756	14428	16105	14858	14961	14720	15573	18130	16733	13894	67.4734	68.2441	75.2305	73.625	70.7129	75.4609	76.1482	70.2765	76.458	71.0273	74.2174	72.8585	71.2794	67.9921	70.104	NCL	2	231453531	231483641	-	6929	protein_coding	nucleolin [Source:HGNC Symbol;Acc:HGNC:7667]	-
ENSG00000260032	17563	14045	12364	13433	12199	10888	13634	15392	15056	17529	15854	15355	18560	19495	15326	93.147	91.6748	81.0879	79.7972	93.4963	72.2624	93.3872	87.1676	100.55	108.002	103.74	93.2327	94.7011	102.806	100.359	NORAD	20	36045622	36050960	-	5339	lincRNA	non-coding RNA activated by DNA damage [Source:HGNC Symbol;Acc:HGNC:44311]	-
ENSG00000170889	15966	17898	16839	16278	14992	15267	11366	15300	10590	13773	13199	14171	20553	16150	14132	103.43	142.696	134.894	118.112	140.349	123.765	95.0935	105.835	86.387	103.653	105.494	105.099	128.095	104.027	113.034	RPS9	19	54200742	54249003	+	4371	protein_coding	ribosomal protein S9 [Source:HGNC Symbol;Acc:HGNC:10442]	-
ENSG00000164733	13034	16384	16035	18440	11593	16390	13139	19229	14104	12181	10991	16490	16215	19208	12835	49.6862	76.8663	75.5882	78.7342	63.8637	78.1864	64.6866	78.2717	67.7023	53.9444	51.6932	71.966	59.4678	72.8058	60.4102	CTSB	8	11842524	11869448	-	7428	protein_coding	cathepsin B [Source:HGNC Symbol;Acc:HGNC:2527]	-
ENSG00000166441	17190	17056	20070	16148	14721	16675	10410	14199	11746	12888	15373	15198	16096	15150	11998	67.6699	82.6333	97.7	71.2005	83.7447	82.1448	52.9255	59.6853	58.2255	58.9401	74.665	68.4944	60.96	59.3005	58.3156	RPL27A	11	8682411	8714759	+	7193	protein_coding	ribosomal protein L27a [Source:HGNC Symbol;Acc:HGNC:10329]	-
ENSG00000044115	18168	13125	15652	15283	11290	13587	12845	15639	13198	15148	15864	14733	18740	16610	14434	58.2608	51.7996	62.0678	54.8937	52.3195	54.5239	53.1983	53.5511	53.2943	56.4326	62.7654	54.089	57.8157	52.962	57.1494	CTNNA1	5	138610967	138935034	+	8830	protein_coding	catenin alpha 1 [Source:HGNC Symbol;Acc:HGNC:2509]	-
ENSG00000074410	3651	11318	3484	27034	27719	16525	44594	15399	48719	6192	3359	3621	2847	5433	4055	14.1366	53.9339	16.6817	117.244	155.1	80.07	223	63.6674	237.54	27.8529	16.0466	16.0513	10.6054	20.917	19.3857	CA12	15	63321378	63382161	-	7313	protein_coding	carbonic anhydrase 12 [Source:HGNC Symbol;Acc:HGNC:1371]	-
ENSG00000102144	10354	10096	9632	36152	12115	26666	13423	18674	13464	10550	9666	11865	15096	13150	12106	53.1899	63.8305	61.1877	208.016	89.9382	171.424	89.0563	102.435	87.096	62.962	61.2641	69.781	74.6087	67.1695	76.7852	PGK1	X	77910739	78129296	+	5512	protein_coding	phosphoglycerate kinase 1 [Source:HGNC Symbol;Acc:HGNC:8896]	-
ENSG00000162244	15901	17254	18143	15307	14334	15770	12271	15642	12120	12543	12556	13812	17525	16357	13211	218.781	292.168	308.689	235.895	285.005	271.525	218.051	229.809	209.986	200.489	213.145	217.565	231.98	223.776	224.428	RPL29	3	51993522	51995942	-	2058	protein_coding	ribosomal protein L29 [Source:HGNC Symbol;Acc:HGNC:10331]	-
ENSG00000163399	14594	11724	12946	19315	12235	16100	13577	15266	13982	13331	14165	16262	19038	16846	12807	56.9125	56.2688	62.4304	84.3671	68.9505	78.5694	68.3804	63.5695	68.6604	60.3951	68.1536	72.6032	71.4269	65.3214	61.6647	ATP1A1	1	116372668	116410261	+	7261	protein_coding	ATPase Na+/K+ transporting subunit alpha 1 [Source:HGNC Symbol;Acc:HGNC:799]	-
ENSG00000156976	16944	15337	14927	13445	12978	11313	13465	14049	13803	16748	14487	15005	16287	18493	13566	78.2299	87.1476	85.223	69.5284	86.5894	65.3625	80.2893	69.2616	80.2479	89.8308	82.5228	79.3125	72.3444	84.8965	77.333	EIF4A2	3	186783205	186789900	+	6133	protein_coding	eukaryotic translation initiation factor 4A2 [Source:HGNC Symbol;Acc:HGNC:3284]	-
ENSG00000150991	17436	12849	12466	16911	12986	13000	13028	15695	14569	13433	13208	13377	20188	16821	14852	126.659	114.872	111.981	137.595	136.321	118.175	122.225	121.742	133.267	113.362	118.376	111.249	141.087	121.497	133.208	UBC	12	124911604	124917368	-	3898	protein_coding	ubiquitin C [Source:HGNC Symbol;Acc:HGNC:12468]	-
ENSG00000136156	12650	14051	12405	18203	12831	12973	14880	14494	16067	15982	14393	13532	14824	17395	15901	33.4575	45.737	40.572	53.925	49.0414	42.9376	50.8276	40.9337	53.5107	49.1065	46.967	40.9745	37.7203	45.7459	51.9258	ITM2B	13	48232612	48270357	+	10706	protein_coding	integral membrane protein 2B [Source:HGNC Symbol;Acc:HGNC:6174]	-
ENSG00000082781	13390	9499	12396	11881	9642	10985	9595	8891	9317	22576	20008	16603	20954	22575	21561	58.8102	51.3462	67.3257	58.448	61.1983	60.3763	54.4266	41.6978	51.529	115.193	108.421	83.4848	88.5414	98.5883	116.922	ITGB5	3	124761948	124901418	-	6447	protein_coding	integrin subunit beta 5 [Source:HGNC Symbol;Acc:HGNC:6160]	-
ENSG00000152952	6802	7845	5731	44546	14310	35263	18028	18063	21287	7002	8019	6991	9985	8322	6821	25.1902	35.7558	26.2454	184.777	76.5835	163.421	86.2258	71.4292	99.269	30.1247	36.6399	29.6404	35.5755	30.6442	31.1889	PLOD2	3	146069440	146163653	-	7646	protein_coding	procollagen-lysine,2-oxoglutarate 5-dioxygenase 2 [Source:HGNC Symbol;Acc:HGNC:9082]	-
ENSG00000137818	14982	15847	17267	14515	12903	13706	10074	12929	9462	13630	14717	15981	18448	18461	14398	129.694	168.832	184.839	140.738	161.414	148.475	112.628	119.51	103.142	137.073	157.184	158.381	153.641	158.902	153.889	RPLP1	15	69452784	69456194	+	3271	protein_coding	ribosomal protein lateral stalk subunit P1 [Source:HGNC Symbol;Acc:HGNC:10372]	-
ENSG00000196576	19315	14425	15453	13335	11988	12179	11260	16334	11244	16023	14187	14549	14970	16801	14564	75.3646	69.2702	74.5612	58.2788	67.5958	59.4674	56.7421	68.0543	55.2455	72.631	68.2971	64.9912	56.1955	65.1829	70.1632	PLXNB2	22	50274979	50307627	-	7257	protein_coding	plexin B2 [Source:HGNC Symbol;Acc:HGNC:9104]	-
ENSG00000197747	15607	13702	16226	9909	10276	11941	8768	9470	9561	17372	17391	15588	18980	24007	17237	286.407	309.461	368.216	203.675	272.514	274.22	207.806	185.568	220.938	370.356	393.756	327.494	335.095	438.054	390.555	S100A10	1	151982915	151994390	-	1543	protein_coding	S100 calcium binding protein A10 [Source:HGNC Symbol;Acc:HGNC:10487]	-
ENSG00000114867	16218	13006	13100	15510	11866	16422	12618	14865	13127	13718	13624	15730	16416	16067	13185	55.6167	54.892	55.5528	59.575	58.8047	70.4738	55.8846	54.433	56.6861	54.6517	57.6436	61.7568	54.1604	54.7858	55.8269	EIF4G1	3	184314495	184335358	+	8257	protein_coding	eukaryotic translation initiation factor 4 gamma 1 [Source:HGNC Symbol;Acc:HGNC:3296]	-
ENSG00000115419	21091	13828	12294	12296	10703	11186	11112	12490	11709	14427	13845	18901	18496	18757	14185	60.7724	49.0373	43.8056	39.6842	44.5671	40.3346	41.3519	38.4292	42.4847	48.2937	49.2199	62.3508	51.2736	53.74	50.4655	GLS	2	190880827	190965552	+	9827	protein_coding	glutaminase [Source:HGNC Symbol;Acc:HGNC:4331]	-
ENSG00000077782	16560	15907	14345	20522	11779	14845	12342	16934	12158	13922	12683	13224	13086	14127	12558	33.8759	40.0477	36.2877	47.0214	34.8209	38.0019	32.607	36.9897	31.3182	33.0855	32.0104	30.9701	25.754	28.7347	31.7181	FGFR1	8	38400215	38468834	-	13842	protein_coding	fibroblast growth factor receptor 1 [Source:HGNC Symbol;Acc:HGNC:3688]	-
ENSG00000169439	20300	14622	14015	16924	10002	13937	10991	12906	10511	15507	15274	12208	16401	14782	15228	126.722	112.337	108.188	118.333	90.2285	108.873	88.6111	86.0278	82.6236	112.458	117.638	87.2469	98.4996	91.752	117.37	SDC2	8	96493351	96611780	+	4536	protein_coding	syndecan 2 [Source:HGNC Symbol;Acc:HGNC:10659]	-
ENSG00000142534	14535	16519	15761	16353	14423	14575	11498	15323	11945	12336	13454	13445	15481	14765	11586	296.094	414.149	397.033	373.128	424.591	371.551	302.504	333.31	306.411	291.941	338.147	313.563	303.404	299.071	291.41	RPS11	19	49496365	49499689	+	1390	protein_coding	ribosomal protein S11 [Source:HGNC Symbol;Acc:HGNC:10384]	-
ENSG00000115318	8533	11532	10043	21151	14283	18019	11304	13255	11431	12008	13159	15951	21256	14841	15034	55.3792	92.1101	80.6001	153.752	133.957	146.342	94.7482	91.8575	93.4184	90.5358	105.367	118.517	132.719	95.7709	120.469	LOXL3	2	74532414	74555690	-	4363	protein_coding	lysyl oxidase like 3 [Source:HGNC Symbol;Acc:HGNC:13869]	-
ENSG00000079819	24047	10589	13229	9794	12718	8527	9838	12510	10510	20912	19473	14131	13462	16754	15046	65.9798	35.7572	44.8853	30.0992	50.4277	29.278	34.8619	36.652	36.3125	66.6578	65.9207	44.3886	35.5359	45.7082	50.9715	EPB41L2	6	130839347	131063322	-	10320	protein_coding	erythrocyte membrane protein band 4.1 like 2 [Source:HGNC Symbol;Acc:HGNC:3379]	-
ENSG00000124762	14803	11651	12667	12322	15401	13881	11212	13705	11920	16808	16762	11760	17897	14719	15987	137.429	133.122	145.422	128.132	206.623	161.267	134.433	135.862	139.351	181.281	191.997	124.993	159.852	135.873	183.254	CDKN1A	6	36676460	36687339	+	3050	protein_coding	cyclin dependent kinase inhibitor 1A [Source:HGNC Symbol;Acc:HGNC:1784]	-
ENSG00000058668	20400	16634	13193	9915	10406	10299	9035	11275	9305	17059	13169	18148	16239	20199	14941	59.4223	59.6312	47.5215	32.3487	43.8029	37.5412	33.9892	35.0692	34.1302	57.7268	47.3272	60.5196	45.5078	58.5025	53.7347	ATP2B4	1	203626561	203744081	+	9721	protein_coding	ATPase plasma membrane Ca2+ transporting 4 [Source:HGNC Symbol;Acc:HGNC:817]	-
ENSG00000198695	15378	9014	11869	16983	8701	13502	13390	17448	12213	17018	11579	12400	18829	16118	15448	829.412	598.337	791.611	1025.96	678.172	911.303	932.708	1004.86	829.462	1066.31	770.514	765.669	977.023	864.385	1028.72	MT-ND6	MT	14149	14673	-	525	protein_coding	mitochondrially encoded NADH:ubiquinone oxidoreductase core subunit 6 [Source:HGNC Symbol;Acc:HGNC:7462]	-
ENSG00000065978	16018	12532	15571	15320	10712	16213	11085	15455	11568	11126	12239	14584	17487	17480	12376	235.007	226.283	282.499	251.754	227.114	297.667	210.04	242.121	213.715	189.634	221.543	244.961	246.828	255	224.186	YBX1	1	42682427	42702349	+	1930	protein_coding	Y-box binding protein 1 [Source:HGNC Symbol;Acc:HGNC:8014]	CSD
ENSG00000162576	18020	15897	13303	11330	9900	10045	8420	11493	8081	18584	14644	19009	14354	21253	14704	140.876	152.952	128.605	99.2101	111.845	98.2711	85.0135	95.9412	79.5518	168.782	141.247	170.133	107.96	165.207	141.93	MXRA8	1	1352689	1361777	-	3622	protein_coding	matrix remodeling associated 8 [Source:HGNC Symbol;Acc:HGNC:7542]	-
ENSG00000141367	15662	12837	13222	16261	10272	14497	11554	12692	12765	13674	13892	16125	15511	17154	12243	37.469	37.7961	39.1155	43.5729	35.5124	43.4008	35.6986	32.4224	38.4547	38.0037	41.0042	44.1645	35.7003	40.8052	36.1634	CLTC	17	59619689	59696956	+	11836	protein_coding	clathrin heavy chain [Source:HGNC Symbol;Acc:HGNC:2092]	-
ENSG00000185787	17027	12427	13476	15272	11538	13621	11159	14265	11128	13591	14045	14987	16335	16410	12519	73.2282	65.7755	71.6685	73.5666	71.7085	73.3066	61.9812	65.5091	60.2644	67.9042	74.5247	73.791	67.5875	70.1737	66.4761	MORF4L1	15	78810487	78898133	+	6584	protein_coding	mortality factor 4 like 1 [Source:HGNC Symbol;Acc:HGNC:16989]	-
ENSG00000185896	12866	12634	14591	14847	12648	14261	13601	15011	14186	11785	13650	12358	16134	15753	13066	63.4801	76.7172	89.0238	82.0497	90.1811	88.0517	86.668	79.0849	88.1368	67.5505	83.0931	69.8056	76.5849	77.2827	79.5962	LAMP1	13	113297241	113323672	+	5739	protein_coding	lysosomal associated membrane protein 1 [Source:HGNC Symbol;Acc:HGNC:6499]	-
ENSG00000110955	12013	9961	11211	19068	10734	17447	12649	15799	12589	12045	10450	12589	19694	15190	14219	146.494	149.496	169.059	260.446	189.16	266.246	199.213	205.725	193.314	170.64	157.225	175.755	231.051	184.184	214.088	ATP5F1B	12	56638175	56646068	-	2322	protein_coding	ATP synthase F1 subunit beta [Source:HGNC Symbol;Acc:HGNC:830]	-
ENSG00000128272	14510	14171	14506	11615	12544	13689	8011	10681	7782	15388	14341	14840	19191	17309	17002	163.43	196.437	202.041	146.531	204.174	192.944	116.532	128.46	110.372	201.35	199.289	191.358	207.955	193.848	236.44	ATF4	22	39519695	39522685	+	2514	protein_coding	activating transcription factor 4 [Source:HGNC Symbol;Acc:HGNC:786]	TF_bZIP
ENSG00000104419	15848	16325	14964	14756	8522	9034	13002	13933	13423	11023	14109	10905	21665	15999	11531	45.6836	57.9158	53.3409	47.643	35.4999	32.5882	48.405	42.8865	48.7235	36.914	50.1788	35.9882	60.083	45.8568	41.0401	NDRG1	8	133237171	133302022	-	9823	protein_coding	N-myc downstream regulated 1 [Source:HGNC Symbol;Acc:HGNC:7679]	-
ENSG00000173546	17796	13379	24886	6749	4690	7310	4755	6594	4402	14808	20704	26758	15297	25306	11479	60.7852	56.2415	105.113	25.8202	23.1499	31.2455	20.9759	24.05	18.9334	58.7593	87.2506	104.635	50.2677	85.9458	48.41	CSPG4	15	75674322	75712848	-	8290	protein_coding	chondroitin sulfate proteoglycan 4 [Source:HGNC Symbol;Acc:HGNC:2466]	-
ENSG00000069275	18795	12031	12106	14393	9781	11999	12035	15073	12139	12345	12591	17274	17473	15765	11074	81.3011	64.0492	64.7563	69.7349	61.1417	64.9521	67.2348	69.6215	66.1211	62.0369	67.1974	85.5451	72.7158	67.8068	59.1445	NUCKS1	1	205712819	205750276	-	6546	protein_coding	nuclear casein kinase and cyclin dependent kinase substrate 1 [Source:HGNC Symbol;Acc:HGNC:29923]	-
ENSG00000181163	15976	17219	17025	15209	12434	14843	9932	11098	10990	13941	13472	13725	14477	14009	10367	118.175	156.756	155.73	126.01	132.913	137.396	94.8831	87.6582	102.367	119.8	122.95	116.23	103.025	103.036	94.6819	NPM1	5	171387116	171411137	+	3828	protein_coding	nucleophosmin 1 [Source:HGNC Symbol;Acc:HGNC:7910]	-
ENSG00000101825	16486	11164	14275	16737	14706	10182	15431	18760	16761	13260	14995	11567	9532	10956	9829	47.6683	39.7276	51.0408	54.2046	61.4481	36.8419	57.6239	57.9211	61.0264	44.5413	53.4933	38.2898	26.5158	31.4986	35.0897	MXRA5	X	3308565	3346641	-	9793	protein_coding	matrix remodeling associated 5 [Source:HGNC Symbol;Acc:HGNC:7539]	-
ENSG00000092199	14339	12554	13297	15247	11591	14166	12618	15516	12533	12000	11087	13998	17348	15379	12965	55.5509	59.8566	63.702	66.1608	64.8923	68.6773	63.1331	64.1862	61.1407	54.008	52.9937	62.085	64.6589	59.2414	62.0155	HNRNPC	14	21209136	21269494	-	7309	protein_coding	heterogeneous nuclear ribonucleoprotein C (C1/C2) [Source:HGNC Symbol;Acc:HGNC:5035]	-
ENSG00000164176	16164	17271	15709	22200	11948	13862	14041	15819	14386	9100	9473	15426	8500	13076	6531	79.7661	104.893	95.8617	122.706	85.2049	85.6031	89.4874	83.3563	89.3949	52.1694	57.6761	87.1508	40.3548	64.1608	39.7929	EDIL3	5	83940554	84384793	-	5738	protein_coding	EGF like repeats and discoidin domains 3 [Source:HGNC Symbol;Acc:HGNC:3173]	-
ENSG00000104904	12741	10565	12059	15743	11619	15515	10780	15640	11258	11879	10939	13898	17566	17633	15236	104.998	107.153	122.89	145.315	138.371	160.001	114.733	137.627	116.827	113.727	111.223	131.123	139.27	144.487	155.026	OAZ1	19	2269509	2273490	+	3436	protein_coding	ornithine decarboxylase antizyme 1 [Source:HGNC Symbol;Acc:HGNC:8095]	-
ENSG00000136026	14015	12593	9676	18631	12603	20237	11285	15875	12372	11244	10926	14998	12123	14709	11407	109.084	120.63	93.1302	162.423	141.756	197.11	113.439	131.938	121.258	101.67	104.922	133.644	90.7788	113.835	109.621	CKAP4	12	106237877	106304279	-	3638	protein_coding	cytoskeleton associated protein 4 [Source:HGNC Symbol;Acc:HGNC:16991]	-
ENSG00000065534	26583	20200	11547	11658	9528	10740	15412	14908	15859	9944	7516	14442	13519	9720	10128	33.9568	31.7565	18.2398	16.6798	17.5883	17.1681	25.4259	20.3345	25.5095	14.7567	11.8454	21.1202	16.614	12.3457	15.9736	MYLK	3	123610049	123884331	-	22167	protein_coding	myosin light chain kinase [Source:HGNC Symbol;Acc:HGNC:7590]	-
ENSG00000205542	15965	11046	19298	17756	10333	18867	6215	16943	6772	8903	9433	19291	12572	19506	8535	265.14	225.771	396.319	330.29	247.989	392.105	133.303	300.459	141.62	171.77	193.283	366.783	200.871	322.106	175.011	TMSB4X	X	12975108	12977227	+	1705	protein_coding	thymosin beta 4 X-linked [Source:HGNC Symbol;Acc:HGNC:11881]	-
ENSG00000065308	19489	15370	12683	11109	10668	10492	11034	13318	11003	13045	13161	14903	17791	15312	11948	79.8854	77.5371	64.2875	51.0032	63.1918	53.8183	58.4124	58.2917	56.7926	62.1193	66.5587	69.9358	70.1593	62.4072	60.4684	TRAM2	6	52497402	52576915	-	6908	protein_coding	translocation associated membrane protein 2 [Source:HGNC Symbol;Acc:HGNC:16855]	-
ENSG00000162909	17057	15966	15853	13085	10252	15183	8666	10142	8846	15475	12307	15058	14372	16441	12537	54.9345	63.2844	63.1366	47.202	47.7146	61.1919	36.0458	34.8783	35.8751	57.8999	48.9027	55.5211	44.5314	52.6497	49.8531	CAPN2	1	223701593	223776018	+	8792	protein_coding	calpain 2 [Source:HGNC Symbol;Acc:HGNC:1479]	-
ENSG00000134531	12262	9783	19380	6306	5784	6896	4643	5060	4721	20818	22373	14559	23550	21744	22435	44.2982	43.4965	86.5776	25.5166	30.1963	31.1757	21.663	19.5193	21.4764	87.3713	99.7212	60.215	81.8508	78.1069	100.071	EMP1	12	13196716	13219939	+	7838	protein_coding	epithelial membrane protein 1 [Source:HGNC Symbol;Acc:HGNC:3333]	-
ENSG00000112378	18820	9141	6878	18385	15267	13073	17295	22225	16990	8758	7827	8434	12046	13123	10742	124.22	74.2548	56.1387	135.919	145.622	107.98	147.431	156.641	141.211	67.1557	63.7392	63.7316	76.4932	86.1254	87.5415	PERP	6	138088505	138107511	-	4290	protein_coding	PERP, TP53 apoptosis effector [Source:HGNC Symbol;Acc:HGNC:17637]	-
ENSG00000047849	16771	12869	12902	13126	10847	13649	10447	15274	11331	12495	12583	14499	14241	15492	11889	31.7798	30.012	30.2327	27.8592	29.7031	32.3659	25.5669	30.9054	27.0373	27.5064	29.4181	31.4542	25.9621	29.1894	27.8159	MAP4	3	47850690	48089272	-	14943	protein_coding	microtubule associated protein 4 [Source:HGNC Symbol;Acc:HGNC:6862]	-
ENSG00000197756	15330	16003	15013	13274	13996	13310	10457	12494	10203	11761	13129	13407	15197	13892	10309	63.4531	81.521	76.8431	61.5399	83.7171	68.9418	55.9	55.2207	53.1792	56.5535	67.0472	63.5317	60.5167	57.1743	52.6845	RPL37A	2	216498189	216579180	+	6841	protein_coding	ribosomal protein L37a [Source:HGNC Symbol;Acc:HGNC:10348]	-
ENSG00000085063	14326	12874	12640	13786	12358	13173	12052	11558	11890	13378	10487	12585	15534	16453	12770	39.1633	43.3137	42.7296	42.2121	48.8205	45.0643	42.5508	33.7386	40.9298	42.4864	35.3707	39.3873	40.8549	44.7224	43.1023	CD59	11	33703010	33736491	-	10358	protein_coding	CD59 molecule (CD59 blood group) [Source:HGNC Symbol;Acc:HGNC:1689]	-
ENSG00000198755	13801	15625	15047	13193	12780	12896	11205	13135	11398	11537	11382	12513	15315	14617	11099	260.351	362.767	351.016	278.765	348.402	304.438	272.995	264.588	270.758	252.841	264.915	270.246	277.954	274.178	258.517	RPL10A	6	35468408	35470785	+	1501	protein_coding	ribosomal protein L10a [Source:HGNC Symbol;Acc:HGNC:10299]	-
ENSG00000152104	20724	11890	12406	15046	13063	17969	11595	13946	12195	11183	9655	13226	9912	13062	8946	31.287	22.0917	23.1605	25.4422	28.4992	33.9475	22.6076	22.4817	23.1833	19.6134	17.9838	22.8595	14.3965	19.6076	16.6753	PTPN14	1	214348696	214552449	-	18756	protein_coding	protein tyrosine phosphatase, non-receptor type 14 [Source:HGNC Symbol;Acc:HGNC:9647]	-
ENSG00000105640	14774	15777	17976	14089	13714	15101	9428	11854	9689	12221	11645	12957	13171	12278	9767	118.61	155.886	178.462	126.692	159.107	151.714	97.7549	101.62	97.9505	113.982	115.346	119.091	101.73	98.0116	96.8148	RPL18A	19	17859876	17864153	+	3527	protein_coding	ribosomal protein L18a [Source:HGNC Symbol;Acc:HGNC:10311]	-
ENSG00000167601	16802	13620	14482	12512	9120	15688	7848	14398	7897	9847	11108	16419	17140	17209	10246	92.3095	92.0917	98.3878	76.994	72.407	107.857	55.6851	84.4652	54.6325	62.8485	75.2939	103.272	90.5948	94.0084	69.5018	AXL	19	41219203	41261766	+	5154	protein_coding	AXL receptor tyrosine kinase [Source:HGNC Symbol;Acc:HGNC:905]	-
ENSG00000172270	13600	13509	13802	12593	11127	13238	11374	14089	12294	9252	11586	12439	17060	16387	11301	101.421	123.985	127.28	105.187	119.913	123.54	109.546	112.191	115.448	80.1549	106.601	106.2	122.398	121.511	104.055	BSG	19	571277	583493	+	3797	protein_coding	basigin (Ok blood group) [Source:HGNC Symbol;Acc:HGNC:1116]	-
ENSG00000168077	15298	8910	12080	10836	8588	7712	12295	11461	12367	12468	13703	13343	17995	20437	15357	107.461	77.0287	104.933	85.2572	87.1785	67.792	111.542	85.9666	109.392	101.746	118.76	107.305	121.612	142.745	133.192	SCARA3	8	27633868	27676776	+	4031	protein_coding	scavenger receptor class A member 3 [Source:HGNC Symbol;Acc:HGNC:19000]	-
ENSG00000173706	12424	7987	7318	10354	12133	10763	12688	14547	14484	13892	11139	11292	16759	19602	17239	35.4455	28.0441	25.8178	33.0866	50.0228	38.4262	46.7506	44.3162	52.0345	46.0436	39.2089	36.8824	45.9997	55.6065	60.725	HEG1	3	124965710	125055958	-	9925	protein_coding	heart development protein with EGF like domains 1 [Source:HGNC Symbol;Acc:HGNC:29227]	-
ENSG00000114353	16807	11882	12593	10728	8717	11146	9216	13195	9498	12088	13047	15360	16570	18036	13488	62.2098	54.1273	57.6401	44.4766	46.6268	51.6276	44.056	52.1516	44.2694	51.979	59.5824	65.0891	59.0063	66.3795	61.6413	GNAI2	3	50226292	50259355	+	7650	protein_coding	G protein subunit alpha i2 [Source:HGNC Symbol;Acc:HGNC:4385]	-
ENSG00000145425	13255	16283	17072	13911	13322	13204	8680	9949	8653	13785	12638	12111	13756	13187	11506	160.328	242.393	255.353	188.465	232.862	199.861	135.595	128.498	131.795	193.705	188.602	167.709	160.077	158.599	171.834	RPS3A	4	151099573	151104652	+	2341	protein_coding	ribosomal protein S3A [Source:HGNC Symbol;Acc:HGNC:10421]	-
ENSG00000124145	11765	18927	11358	18874	12624	14474	12824	13734	12880	10477	10108	8607	12227	11158	10865	127.492	252.424	152.202	229.086	197.691	196.279	179.477	158.92	175.756	131.896	135.143	106.78	127.473	120.227	145.37	SDC4	20	45325288	45348424	-	2613	protein_coding	syndecan 4 [Source:HGNC Symbol;Acc:HGNC:10661]	-
ENSG00000131016	19142	10901	2651	23129	19291	18608	17717	33207	21999	4600	3475	2906	5055	4949	3217	62.0092	43.4603	10.6195	83.9209	90.3075	75.4332	74.123	114.865	89.7377	17.3114	13.8887	10.7774	15.7542	15.9409	12.867	AKAP12	6	151239999	151358557	+	8741	protein_coding	A-kinase anchoring protein 12 [Source:HGNC Symbol;Acc:HGNC:370]	-
ENSG00000116016	6044	8186	6173	20727	19544	21622	19506	22978	20758	7993	7407	7190	7344	8127	6854	23.4376	39.0677	29.6014	90.0263	109.522	104.925	97.6901	95.146	101.362	36.0083	35.438	31.9202	27.3986	31.336	32.8162	EPAS1	2	46293667	46386703	+	7302	protein_coding	endothelial PAS domain protein 1 [Source:HGNC Symbol;Acc:HGNC:3374]	Others
ENSG00000122406	14716	15737	15637	13740	13639	13565	9657	11262	9909	13677	12665	11142	12118	12643	10220	112.106	147.543	147.305	117.238	150.148	129.316	95.011	91.61	95.054	121.041	119.037	97.1738	88.8128	95.7664	96.1268	RPL5	1	92831983	92841924	+	3717	protein_coding	ribosomal protein L5 [Source:HGNC Symbol;Acc:HGNC:10360]	-
ENSG00000072778	13226	14151	11891	14732	8743	13566	11531	13964	11303	10607	10377	12640	16484	14086	11965	76.9796	101.366	85.584	96.0403	73.5373	98.8082	86.6779	86.7855	82.8408	71.7208	74.5174	84.2253	92.3032	81.5193	85.9836	ACADVL	17	7217125	7225273	+	4865	protein_coding	acyl-CoA dehydrogenase very long chain [Source:HGNC Symbol;Acc:HGNC:92]	-
ENSG00000103222	14660	10718	10667	12530	11897	10815	15307	15353	15506	10699	11873	9265	15580	13047	11226	54.8001	49.3082	49.3079	52.4618	64.2665	50.5904	73.8978	61.2817	72.9878	46.4618	54.7578	39.6498	56.0302	48.4935	51.8118	ABCC1	16	15949577	16143074	+	7575	protein_coding	ATP binding cassette subfamily C member 1 [Source:HGNC Symbol;Acc:HGNC:51]	-
ENSG00000197081	10186	11289	11139	19309	13482	17625	14830	16053	15146	9409	10926	9110	11401	9998	8667	16.1646	22.0483	21.8593	34.3215	30.9184	35.0014	30.3947	27.2025	30.2666	17.3465	21.3925	16.5512	17.4065	15.7761	16.9819	IGF2R	6	159969099	160113507	+	17843	protein_coding	insulin like growth factor 2 receptor [Source:HGNC Symbol;Acc:HGNC:5467]	-
ENSG00000188846	13861	13891	16315	13412	12434	13741	10486	12419	11325	11921	12079	11714	12109	12784	9845	45.5004	56.1193	66.227	49.3127	58.9836	56.446	44.4554	43.5309	46.8125	45.4609	48.9204	44.0224	38.2416	41.7266	39.9018	RPL14	3	40457292	40468587	+	8626	protein_coding	ribosomal protein L14 [Source:HGNC Symbol;Acc:HGNC:10305]	-
ENSG00000090863	13526	12423	12550	12018	9294	11204	11815	14035	12468	13127	12891	11823	13910	14823	12075	27.142	30.6801	31.1418	27.0115	26.951	28.1345	30.6196	30.0729	31.5045	30.6015	31.9152	27.1612	26.8538	29.5756	29.9168	GLG1	16	74447427	74607144	-	14111	protein_coding	golgi glycoprotein 1 [Source:HGNC Symbol;Acc:HGNC:4316]	-
ENSG00000169604	15718	8803	5982	14716	13946	11869	17449	21691	19317	10073	7901	8798	9036	12327	9914	54.3762	37.48	25.5909	57.0224	69.7206	51.383	77.9608	80.1274	84.15	40.4832	33.7234	34.8453	30.0742	42.4028	42.3464	ANTXR1	2	69013178	69249327	+	8185	protein_coding	ANTXR cell adhesion molecule 1 [Source:HGNC Symbol;Acc:HGNC:21014]	-
ENSG00000153187	14814	12033	11030	14058	9873	12303	12199	14357	12395	11628	11691	13747	13977	13716	9582	18.6332	18.6272	17.1561	19.8054	17.9459	19.3652	19.8168	19.2828	19.6321	16.9913	18.1429	19.7958	16.9136	17.1541	14.8809	HNRNPU	1	244840638	244864560	-	22512	protein_coding	heterogeneous nuclear ribonucleoprotein U [Source:HGNC Symbol;Acc:HGNC:5048]	-
ENSG00000134308	12841	11980	11573	13755	9843	13600	11189	12118	11708	10724	11033	14400	15234	16056	11168	134.023	153.885	149.367	160.8	148.459	177.629	150.822	135.052	153.874	130.03	142.073	172.064	152.968	166.626	143.917	YWHAQ	2	9583972	9631014	-	2713	protein_coding	tyrosine 3-monooxygenase/tryptophan 5-monooxygenase activation protein theta [Source:HGNC Symbol;Acc:HGNC:12854]	-
ENSG00000008988	11674	14251	14817	14068	11936	12547	10605	12471	10599	10541	11232	11802	14988	14021	10647	110.113	165.433	172.825	148.627	162.696	148.099	129.189	125.606	125.889	115.506	130.712	127.445	136.01	131.499	123.995	RPS20	8	56067295	56074581	-	3002	protein_coding	ribosomal protein S20 [Source:HGNC Symbol;Acc:HGNC:10405]	-
ENSG00000196154	14863	9978	13994	20160	12375	18731	7038	5748	6307	14958	13143	12240	8891	14720	12726	410.594	339.24	478.052	623.794	494.028	647.532	251.102	169.556	219.398	480.048	447.96	387.111	236.3	404.333	434.064	S100A4	1	153543613	153550136	-	1025	protein_coding	S100 calcium binding protein A4 [Source:HGNC Symbol;Acc:HGNC:10494]	-
ENSG00000108953	13700	11196	11737	14091	10030	14180	10852	14654	11449	10507	10541	12667	14026	14575	11200	100.839	101.421	106.83	116.17	106.686	130.611	103.16	115.174	106.115	89.8445	95.7256	106.741	99.3227	106.67	101.785	YWHAE	17	1344272	1400378	-	3847	protein_coding	tyrosine 3-monooxygenase/tryptophan 5-monooxygenase activation protein epsilon [Source:HGNC Symbol;Acc:HGNC:12851]	-
ENSG00000085733	14427	11419	12709	13733	10392	12275	11765	13886	11594	11843	11642	11197	14188	13102	10975	58.7873	57.2656	64.0393	62.6784	61.1937	62.5926	61.9147	60.4192	59.49	56.0628	58.5294	52.2345	55.6206	53.0849	55.2164	CTTN	11	70398404	70436584	+	6949	protein_coding	cortactin [Source:HGNC Symbol;Acc:HGNC:3338]	-
ENSG00000008710	14650	12203	10934	10834	9951	10193	10672	13287	10392	13732	11738	13769	15324	15384	11845	22.3844	22.9473	20.6592	18.5413	21.9722	19.4896	21.0595	21.6783	19.9945	24.3751	22.1279	24.0857	22.5261	23.3724	22.3459	PKD1	16	2088710	2135898	-	18532	protein_coding	polycystin 1, transient receptor potential channel interacting [Source:HGNC Symbol;Acc:HGNC:9008]	-
ENSG00000125691	13758	14125	14298	14935	12672	13149	9648	12610	10174	11691	11013	10386	12507	12034	9912	65.1563	82.3281	83.7344	79.223	86.7255	77.9271	59.011	63.7685	60.6731	64.3218	64.3496	56.3116	56.9851	56.6679	57.9587	RPL23	17	38847865	38853843	-	5979	protein_coding	ribosomal protein L23 [Source:HGNC Symbol;Acc:HGNC:10316]	-
ENSG00000182534	12046	11258	9516	12074	10439	10546	10393	10540	10583	12887	11773	12453	15392	15503	15051	36.847	42.3818	35.9949	41.3671	46.1444	40.3684	41.0577	34.4263	40.7635	45.7949	44.4309	43.6096	45.2962	47.1521	56.8435	MXRA7	17	76672551	76711016	-	9257	protein_coding	matrix remodeling associated 7 [Source:HGNC Symbol;Acc:HGNC:7541]	-
ENSG00000113739	15282	9469	5941	11137	23946	19918	7201	10178	7994	13116	9537	10737	11410	12927	11297	70.6141	53.8485	33.9467	57.64	159.898	115.173	42.9733	50.2185	46.5135	70.4073	54.3703	56.7993	50.7229	59.3929	64.4511	STC2	5	173314713	173329503	-	6128	protein_coding	stanniocalcin 2 [Source:HGNC Symbol;Acc:HGNC:11374]	-
ENSG00000127603	15585	10138	11127	13926	10624	12092	9801	12325	10819	14145	12734	11675	12194	11478	10944	10.8324	8.67221	9.56368	10.8415	10.6711	10.5175	8.79801	9.14738	9.46913	11.4216	10.92	9.2902	8.15404	7.93252	9.39186	MACF1	1	39081316	39487177	+	40739	protein_coding	microtubule-actin crosslinking factor 1 [Source:HGNC Symbol;Acc:HGNC:13664]	-
ENSG00000179010	13590	10260	10922	13462	10000	12478	11517	14049	11292	10769	9668	11892	14023	14781	10901	144.939	134.67	144.044	160.812	154.122	166.535	158.635	159.993	151.649	133.428	127.216	145.201	143.884	156.745	143.545	MRFAP1	4	6640091	6642745	+	2655	protein_coding	Morf4 family associated protein 1 [Source:HGNC Symbol;Acc:HGNC:24549]	-
ENSG00000118985	10555	10978	11265	13218	9167	11350	9249	7275	9833	12963	17062	14144	16410	12165	13461	40.7852	52.2066	53.8273	57.2078	51.1884	54.8826	46.1566	30.017	47.8447	58.1909	81.3417	62.5699	61.0043	46.7393	64.2211	ELL2	5	95885098	95962071	-	7328	protein_coding	elongation factor for RNA polymerase II 2 [Source:HGNC Symbol;Acc:HGNC:17064]	-
ENSG00000169045	13718	10307	10708	13533	8423	11250	11105	13532	11286	11412	10672	13859	14808	14227	9650	40.9744	37.8889	39.551	45.2752	36.357	42.0502	42.8385	43.1592	42.4488	39.5994	39.3284	47.3917	42.5525	42.2533	35.5881	HNRNPH1	5	179614178	179634784	-	9480	protein_coding	heterogeneous nuclear ribonucleoprotein H1 [Source:HGNC Symbol;Acc:HGNC:5041]	-
ENSG00000165280	12828	8702	8764	13939	9633	13676	10957	14539	11588	10207	10174	12500	14620	14305	11813	66.7959	55.7658	56.4313	81.2956	72.4857	89.1136	73.6846	80.838	75.9806	61.7439	65.3614	74.5159	73.2395	74.0635	75.9464	VCP	9	35056064	35073249	-	5438	protein_coding	valosin containing protein [Source:HGNC Symbol;Acc:HGNC:12666]	-
ENSG00000131711	18331	12695	14807	8050	6748	11142	4697	8196	5720	17246	13655	15603	11485	14484	15098	41.0973	35.0282	41.0507	20.2147	21.8626	31.2596	13.6001	19.6209	16.1483	44.918	37.7709	40.0482	24.7722	32.288	41.7929	MAP1B	5	72107234	72209570	+	12630	protein_coding	microtubule associated protein 1B [Source:HGNC Symbol;Acc:HGNC:6836]	-
ENSG00000128641	12436	8467	8329	13193	10506	11517	7398	12325	8482	17416	11167	11737	13386	16319	15027	36.9387	30.9519	30.5929	43.8923	45.096	42.8089	28.3798	39.091	31.725	60.0972	40.9238	39.9122	38.2524	48.1969	55.1098	MYO1B	2	191245185	191425389	+	9533	protein_coding	myosin IB [Source:HGNC Symbol;Acc:HGNC:7596]	-
ENSG00000151914	15990	13259	12936	10430	8681	9680	9171	9091	9092	16383	15938	12687	12837	12290	8891	10.6934	10.9128	10.6978	7.81264	8.38955	8.101	7.921	6.49188	7.65652	12.7282	13.1505	9.71351	8.25923	8.17234	7.34134	DST	6	56457987	56954628	-	42341	protein_coding	dystonin [Source:HGNC Symbol;Acc:HGNC:1090]	-
ENSG00000206503	10397	9712	7417	18724	13863	10770	14803	18530	14335	10363	2156	10023	15280	9099	11841	108.635	124.89	95.8332	219.131	209.323	140.822	199.758	206.741	188.609	125.792	27.7938	119.897	153.6	94.5322	152.758	HLA-A	6	29941260	29945884	+	2710	protein_coding	major histocompatibility complex, class I, A [Source:HGNC Symbol;Acc:HGNC:4931]	-
ENSG00000182492	19874	23229	17846	8576	7953	5791	9060	6079	8330	12508	14752	14551	9917	9951	8415	229.413	330.005	254.742	110.882	132.667	83.6527	135.069	74.9298	121.082	167.736	210.098	192.298	110.134	114.215	119.934	BGN	X	153494939	153509554	+	2453	protein_coding	biglycan [Source:HGNC Symbol;Acc:HGNC:1044]	-
ENSG00000148248	12357	10712	9231	16647	10107	16306	9734	14601	10392	9188	9472	12629	13059	12428	9741	101.538	108.329	93.7974	153.213	120.015	167.67	103.3	128.111	107.527	87.7083	96.0273	118.804	103.236	101.541	98.8267	SURF4	9	133361449	133376166	-	3446	protein_coding	surfeit 4 [Source:HGNC Symbol;Acc:HGNC:11476]	-
ENSG00000002834	19413	11383	12120	9091	7950	10045	6447	9756	6569	12516	12324	14829	15602	16265	11963	77.8496	56.1796	60.1026	40.8338	46.0713	50.409	33.3899	41.7759	33.1716	58.3088	60.9753	68.0807	60.1937	64.855	59.2325	LASP1	17	38869859	38921770	+	7061	protein_coding	LIM and SH3 protein 1 [Source:HGNC Symbol;Acc:HGNC:6513]	-
ENSG00000035403	17638	11148	11281	12652	9586	12970	7990	12505	8724	12948	11893	12589	10888	12907	10385	49.9835	38.8806	39.5323	40.1589	39.2568	45.9951	29.2428	37.84	31.1312	42.6271	41.5822	40.843	29.6847	36.3687	36.3362	VCL	10	73995193	74121363	+	9992	protein_coding	vinculin [Source:HGNC Symbol;Acc:HGNC:12665]	-
ENSG00000078369	13418	10022	9844	14282	9734	14576	10067	13545	10805	10009	10102	12083	12804	13786	10595	59.2087	54.4265	53.7151	70.5881	62.0711	80.4879	57.371	63.8215	60.038	51.309	54.9976	61.0409	54.3564	60.4869	57.7238	GNB1	1	1785285	1891117	-	6417	protein_coding	G protein subunit beta 1 [Source:HGNC Symbol;Acc:HGNC:4396]	-
ENSG00000123416	14940	10578	10293	13143	5915	16295	7726	14522	8093	7008	6415	19293	16806	14576	9339	118.366	103.142	100.843	116.631	67.7221	161.556	79.0541	122.855	80.7399	64.5022	62.7062	174.994	128.099	114.826	91.3549	TUBA1B	12	49127782	49131397	-	3574	protein_coding	tubulin alpha 1b [Source:HGNC Symbol;Acc:HGNC:18809]	-
ENSG00000122218	13887	10660	10801	13053	8965	11815	9771	12310	9862	11830	10997	12636	12969	13420	10889	50.9158	48.1016	48.9706	53.6042	47.5001	54.2091	46.2676	48.1939	45.5315	50.3888	49.7458	53.0398	45.7465	48.924	49.2933	COPA	1	160288686	160343400	-	7723	protein_coding	coatomer protein complex subunit alpha [Source:HGNC Symbol;Acc:HGNC:2230]	-
ENSG00000108107	13225	12094	13091	16356	11604	14670	9187	12797	10054	9321	10569	10915	9817	11326	8339	54.0138	60.7906	66.1163	74.8222	68.4883	74.9779	48.4593	55.8093	51.7072	44.2259	53.2576	51.0365	38.574	45.995	42.0512	RPL28	19	55385345	55403250	+	6933	protein_coding	ribosomal protein L28 [Source:HGNC Symbol;Acc:HGNC:10330]	-
ENSG00000143515	14774	10588	11180	8986	9285	7153	7862	9276	7789	15040	13612	13859	12890	15903	13752	55.2481	48.7294	51.6997	37.6383	50.1766	33.4735	37.9705	37.0399	36.6779	65.339	62.8029	59.3335	46.3745	59.1322	63.4952	ATP8B2	1	154325553	154351307	+	7572	protein_coding	ATPase phospholipid transporting 8B2 [Source:HGNC Symbol;Acc:HGNC:13534]	-
ENSG00000060718	13917	10812	26895	12249	4962	8295	5167	7648	5400	8001	27728	11395	16660	5694	6714	43.3475	41.446	103.59	42.733	22.3344	32.3317	20.785	25.4364	21.1795	28.9513	106.555	40.6332	49.923	17.6344	25.82	COL11A1	1	102876467	103108872	-	9091	protein_coding	collagen type XI alpha 1 chain [Source:HGNC Symbol;Acc:HGNC:2186]	-
ENSG00000142676	12629	13429	14248	12622	10922	11496	9117	12013	10266	9782	10769	10420	12573	11917	9230	134.487	176	187.626	150.551	168.079	153.198	125.389	136.601	137.663	121.016	141.49	127.036	128.812	126.184	121.358	RPL11	1	23691742	23696835	+	2659	protein_coding	ribosomal protein L11 [Source:HGNC Symbol;Acc:HGNC:10301]	-
ENSG00000188229	12971	8163	8848	11885	5822	13051	8954	16196	8981	6365	7153	15760	20594	15265	10806	173.986	134.756	146.762	178.561	112.853	219.068	155.115	231.974	151.694	99.1848	118.377	242.017	265.76	203.594	178.963	TUBB4B	9	137241213	137243707	+	2111	protein_coding	tubulin beta 4B class IVb [Source:HGNC Symbol;Acc:HGNC:20771]	-
ENSG00000110880	15917	10593	10302	12814	9857	13209	8036	12435	8009	11457	9220	13640	11430	13664	10119	68.9994	56.5146	55.2246	62.2176	61.7488	71.6552	44.9902	57.5598	43.7185	57.6979	49.3121	67.6934	47.6691	58.8962	54.1598	CORO1C	12	108645109	108731596	-	6532	protein_coding	coronin 1C [Source:HGNC Symbol;Acc:HGNC:2254]	-
ENSG00000136240	13320	10700	8835	12518	9866	11699	9224	11352	9390	12931	10873	12227	12271	13583	11897	94.5282	93.4542	77.5338	99.5031	101.181	103.896	84.5416	86.024	83.9124	106.609	95.2018	99.3403	83.7807	95.8469	104.244	KDELR2	7	6445953	6484242	-	3990	protein_coding	KDEL endoplasmic reticulum protein retention receptor 2 [Source:HGNC Symbol;Acc:HGNC:6305]	-
ENSG00000177954	12441	13986	14496	12965	10737	10314	7999	10869	8550	10140	11534	11056	12927	12838	8927	340.365	470.913	490.416	397.289	424.495	353.111	282.631	317.519	294.55	322.28	389.321	346.287	340.247	349.231	301.544	RPS27	1	153990755	153992155	+	1035	protein_coding	ribosomal protein S27 [Source:HGNC Symbol;Acc:HGNC:10416]	-
ENSG00000197958	12212	14756	13221	10795	11042	10191	8524	10881	8812	11684	10281	11793	13014	12361	10102	141.025	209.718	188.8	139.629	184.271	147.272	127.13	134.174	128.141	156.75	146.482	155.913	144.586	141.935	144.037	RPL12	9	127447674	127451405	-	2452	protein_coding	ribosomal protein L12 [Source:HGNC Symbol;Acc:HGNC:10302]	-
ENSG00000180447	11598	6160	8563	20600	11858	16984	8122	15844	6888	11194	16064	11591	8837	8754	6506	116.168	75.9351	106.061	231.109	171.639	212.882	105.066	169.457	86.8762	130.255	198.516	132.915	85.1562	87.1839	80.4589	GAS1	9	86944363	86947189	-	2827	protein_coding	growth arrest specific 1 [Source:HGNC Symbol;Acc:HGNC:4165]	-
ENSG00000118181	12581	13479	14342	13385	11699	12255	8257	10572	8516	10293	11309	11348	11402	11299	8527	241.193	318.028	340.006	287.417	324.114	294.007	204.44	216.42	205.584	229.243	267.493	249.068	210.299	215.385	201.837	RPS25	11	119015712	119018691	-	1477	protein_coding	ribosomal protein S25 [Source:HGNC Symbol;Acc:HGNC:10413]	-
ENSG00000148180	15081	13069	10431	7334	7354	5533	7652	7557	7099	18261	13932	11788	15059	14534	14427	38.7576	41.3359	33.1498	21.1112	27.3118	17.7943	25.3978	20.738	22.9735	54.5201	44.1753	34.6829	37.2332	37.1397	45.7783	GSN	9	121207794	121332843	+	11018	protein_coding	gelsolin [Source:HGNC Symbol;Acc:HGNC:4620]	-
ENSG00000125148	3524	4361	3402	25280	9420	29535	19426	29580	20690	1379	1749	4900	6643	5471	3669	76.8169	116.994	91.7027	617.224	296.737	805.66	546.888	688.508	567.917	34.9213	47.038	122.283	139.313	118.58	98.7471	MT2A	16	56608199	56609497	+	1299	protein_coding	metallothionein 2A [Source:HGNC Symbol;Acc:HGNC:7406]	-
ENSG00000127418	9993	10353	8674	10705	8925	10741	11077	9308	11372	11582	11978	12110	14860	13813	13166	68.2655	87.0421	73.2744	81.91	88.1077	91.8215	97.7286	67.8972	97.824	91.9166	100.955	94.7105	97.6633	93.8251	111.049	FGFRL1	4	1009936	1026897	+	4145	protein_coding	fibroblast growth factor receptor like 1 [Source:HGNC Symbol;Acc:HGNC:3693]	-
ENSG00000170348	11188	10725	11594	12443	9702	11000	9354	10530	9778	12744	12947	10811	11861	12467	11441	63.6908	75.1414	81.6178	79.3403	79.8152	78.363	68.7727	64.0092	70.0935	84.282	90.9352	70.4593	64.961	70.5686	80.4163	TMED10	14	75131470	75176631	-	4974	protein_coding	transmembrane p24 trafficking protein 10 [Source:HGNC Symbol;Acc:HGNC:16998]	-
ENSG00000179222	14294	9961	9285	12484	8746	11012	9221	11787	9954	9638	10887	13674	12971	13986	10424	67.2784	57.701	54.042	65.8143	59.4883	64.8608	56.0524	59.2401	58.9961	52.7004	63.2221	73.6828	58.7358	65.4547	60.5777	MAGED1	X	51803007	51902357	+	6016	protein_coding	MAGE family member D1 [Source:HGNC Symbol;Acc:HGNC:6813]	-
ENSG00000103335	13549	10678	9602	11224	8698	12753	9222	12630	8916	8402	10983	13666	14875	13826	8722	33.9755	32.9539	29.7747	31.5247	31.5194	40.0189	29.8661	33.8184	28.1535	24.4764	33.9796	39.2328	35.8858	34.4732	27.0042	PIEZO1	16	88715338	88785220	-	11292	protein_coding	piezo type mechanosensitive ion channel component 1 [Source:HGNC Symbol;Acc:HGNC:28993]	-
ENSG00000143761	12037	9428	9361	12184	9456	12369	9194	12891	9871	10813	9704	12371	13041	13545	11442	103.882	100.139	99.9018	117.776	117.932	133.583	102.476	118.796	107.272	108.411	103.327	122.23	108.278	116.233	121.922	ARF1	1	228082660	228099212	+	3281	protein_coding	ADP ribosylation factor 1 [Source:HGNC Symbol;Acc:HGNC:652]	-
ENSG00000125851	16242	4598	15465	25493	8424	12515	10522	6158	9557	12252	12984	5562	10266	3414	13838	64.9769	22.6384	76.5062	114.231	48.701	62.6534	54.3641	26.3057	48.1442	56.9418	64.0865	25.4741	39.5119	13.5803	68.3516	PCSK2	20	17226107	17484578	+	7078	protein_coding	proprotein convertase subtilisin/kexin type 2 [Source:HGNC Symbol;Acc:HGNC:8744]	-
ENSG00000010278	13166	13697	14600	11867	7242	8447	8444	6930	8130	13393	10910	11815	12695	14364	11400	89.5094	114.604	122.743	90.3651	71.1498	71.864	74.1408	50.3081	69.5999	105.779	91.512	91.9596	83.0338	97.0992	95.692	CD9	12	6199715	6238271	+	4165	protein_coding	CD9 molecule [Source:HGNC Symbol;Acc:HGNC:1709]	-
ENSG00000185633	5054	11277	9790	24956	7337	15890	10285	6495	8937	15673	12761	10004	6473	10598	11275	51.0009	140.053	122.167	282.073	106.994	200.66	134.042	69.986	113.563	183.738	158.879	115.575	62.8427	106.339	140.48	NDUFA4L2	12	57234903	57240715	-	2806	protein_coding	NDUFA4, mitochondrial complex associated like 2 [Source:HGNC Symbol;Acc:HGNC:29836]	-
ENSG00000134871	8704	9904	5768	18579	16276	23335	14973	14188	15298	5758	7016	3536	10829	4857	7144	12.7747	17.8895	10.4685	30.542	34.5206	42.858	28.3814	22.2352	28.2728	9.81764	12.7045	5.94143	15.2906	7.088	12.9458	COL4A2	13	110305812	110513209	+	19293	protein_coding	collagen type IV alpha 2 chain [Source:HGNC Symbol;Acc:HGNC:2203]	-
ENSG00000134013	6333	13034	7784	15748	8649	21303	6460	11390	6736	10210	19866	4841	15494	8441	9613	31.4218	79.5899	47.7587	87.5169	62.0138	132.269	41.3951	60.3442	42.085	58.8509	121.611	27.4983	73.9593	41.6429	58.8894	LOXL2	8	23297189	23425328	-	5707	protein_coding	lysyl oxidase like 2 [Source:HGNC Symbol;Acc:HGNC:6666]	-
ENSG00000108946	12038	9118	10051	13622	8209	11243	10691	11378	11104	11735	11395	11002	11737	12091	10147	49.9731	46.5843	51.5963	63.3385	49.2461	58.4061	57.3185	50.4357	58.045	56.594	58.3626	52.288	46.8755	49.9079	52.0086	PRKAR1A	17	68511780	68551319	+	6821	protein_coding	protein kinase cAMP-dependent type I regulatory subunit alpha [Source:HGNC Symbol;Acc:HGNC:9388]	-
ENSG00000122026	12362	12545	13354	12584	10937	11035	8223	10235	8936	10512	11115	11116	11497	12005	8904	155.643	194.388	207.912	177.461	198.993	173.863	133.71	137.6	141.673	153.756	172.659	160.228	139.262	150.289	138.415	RPL21	13	27251309	27256691	+	2249	protein_coding	ribosomal protein L21 [Source:HGNC Symbol;Acc:HGNC:10313]	-
ENSG00000111897	12748	9710	9801	12737	8449	9891	10531	10541	10957	11764	11918	10014	13725	12317	10060	115.069	107.868	109.399	128.774	110.21	111.725	122.766	101.598	124.54	123.36	132.726	103.484	119.189	110.547	112.116	SERINC1	6	122443354	122471822	-	3137	protein_coding	serine incorporator 1 [Source:HGNC Symbol;Acc:HGNC:13464]	-
ENSG00000160014	12276	11063	9369	10222	6838	10378	9550	10530	9233	8854	8909	16295	15907	15315	10162	94.7929	105.136	89.4622	88.4096	76.3042	100.283	95.2394	86.8235	89.777	79.4262	84.8763	144.053	118.172	117.588	96.8845	CALM3	19	46601074	46610793	+	3667	protein_coding	calmodulin 3 [Source:HGNC Symbol;Acc:HGNC:1449]	-
ENSG00000133030	13599	5432	10566	10951	4774	11439	4705	10546	4767	12359	13287	14610	17396	16933	12941	21.2123	10.428	20.3807	19.1329	10.7613	22.3287	9.47841	17.5655	9.36332	22.396	25.571	26.0904	26.1059	26.2628	24.9233	MPRIP	17	17042545	17217679	+	18153	protein_coding	myosin phosphatase Rho interacting protein [Source:HGNC Symbol;Acc:HGNC:30321]	-
ENSG00000131018	18424	9462	13766	9314	10053	9195	6671	6177	6993	14972	17307	10180	12573	9006	9730	11.3254	7.15829	10.4641	6.41282	8.93026	7.07317	5.29607	4.05449	5.41296	10.6919	13.1259	7.16415	7.43557	5.5046	7.38477	SYNE1	6	152121684	152637801	-	46064	protein_coding	spectrin repeat containing nuclear envelope protein 1 [Source:HGNC Symbol;Acc:HGNC:17089]	-
ENSG00000075415	12203	9751	10957	13283	9959	12157	9114	12370	9370	10218	9348	10226	12771	12034	9556	38.842	38.1981	43.1275	47.3561	45.809	48.4235	37.4661	42.0431	37.5559	37.7839	36.7107	37.264	39.1081	38.0865	37.555	SLC25A3	12	98593591	98606379	+	8896	protein_coding	solute carrier family 25 member 3 [Source:HGNC Symbol;Acc:HGNC:10989]	-
ENSG00000105372	12273	12159	14431	12835	12178	13010	8062	11625	7968	9533	9978	9280	11022	10263	8596	91.4769	111.536	133.01	107.152	131.171	121.348	77.6064	92.5217	74.7848	82.5459	91.7577	79.1876	79.0366	76.0607	79.1067	RPS19	19	41859918	41872926	+	3799	protein_coding	ribosomal protein S19 [Source:HGNC Symbol;Acc:HGNC:10402]	-
ENSG00000166741	7023	5829	5786	19063	13630	10564	18040	25440	17927	4944	5076	6435	8129	7338	6742	68.1269	69.5902	69.4067	207.125	191.07	128.239	226.009	263.514	218.981	55.7159	60.7514	71.4649	75.8648	70.7781	80.7496	NNMT	11	114257787	114313285	+	2919	protein_coding	nicotinamide N-methyltransferase [Source:HGNC Symbol;Acc:HGNC:7861]	-
ENSG00000130985	14922	8413	8640	10461	7676	10761	9584	15418	9875	9717	8333	11181	12998	12553	10946	65.6407	45.5465	46.9989	51.5424	48.7957	59.237	54.4487	72.421	54.6999	49.6574	45.2258	56.3087	55.0085	54.906	59.4508	UBA1	X	47190861	47215128	+	6437	protein_coding	ubiquitin like modifier activating enzyme 1 [Source:HGNC Symbol;Acc:HGNC:12469]	-
ENSG00000127481	12722	9113	9756	15342	9541	12516	11628	13810	11665	9206	9122	9616	10021	9589	7764	14.5992	12.8704	13.8443	19.7197	15.8222	17.9735	17.2334	16.9222	16.8562	12.2729	12.9152	12.6333	11.0635	10.9414	11.0005	UBR4	1	19074506	19210276	-	24675	protein_coding	ubiquitin protein ligase E3 component n-recognin 4 [Source:HGNC Symbol;Acc:HGNC:30313]	-
ENSG00000164694	18588	5324	6945	11682	10662	8326	12433	18842	11910	9111	3076	11384	15125	10463	7540	76.7925	27.0696	35.4801	54.0565	63.6538	43.0444	66.337	83.1195	61.9585	43.7277	15.6787	53.843	60.1158	42.9801	38.4603	FNDC1	6	159169397	159272109	+	6854	protein_coding	fibronectin type III domain containing 1 [Source:HGNC Symbol;Acc:HGNC:21184]	-
ENSG00000006125	14421	9888	10278	12293	7537	12502	8927	13179	9523	7956	9105	12436	12421	12581	8220	53.8214	45.4178	47.4347	51.3881	40.6498	58.3893	43.0288	52.5209	44.7545	34.4953	41.9255	53.136	44.5988	46.6875	37.8781	AP2B1	17	35578046	35726409	+	7587	protein_coding	adaptor related protein complex 2 subunit beta 1 [Source:HGNC Symbol;Acc:HGNC:563]	-
ENSG00000138760	9332	9204	8764	15210	9271	11821	12002	13545	13740	8451	9361	8546	10640	11441	9473	13.6624	16.5839	15.8665	24.9416	19.6145	21.6571	22.6934	21.1748	25.3303	14.3736	16.9088	14.3239	14.9865	16.6548	17.1236	SCARB2	4	76158733	76234536	-	19341	protein_coding	scavenger receptor class B member 2 [Source:HGNC Symbol;Acc:HGNC:1665]	-
ENSG00000063046	13273	14503	12613	9790	9811	9494	9040	9248	9623	11813	11169	9475	10922	11653	7726	61.1514	82.2343	71.8593	50.5202	65.3207	54.737	53.7898	45.4962	55.8279	63.227	63.4878	49.9764	48.4113	53.3827	43.9489	EIF4B	12	53006158	53042209	+	6146	protein_coding	eukaryotic translation initiation factor 4B [Source:HGNC Symbol;Acc:HGNC:3285]	-
ENSG00000118705	8774	9741	9677	14313	10691	13890	11113	11195	12027	8668	8626	10756	10239	10752	9567	88.1318	120.419	120.2	161.031	155.186	174.595	144.165	120.074	152.123	101.148	106.901	123.69	98.9463	107.386	118.65	RPN2	20	37178410	37241623	+	2819	protein_coding	ribophorin II [Source:HGNC Symbol;Acc:HGNC:10382]	-
ENSG00000140575	13026	10075	11825	8681	6613	8581	7464	8966	8769	12697	11654	13756	13500	13728	10569	31.9759	30.4379	35.8956	23.8686	23.4591	26.3599	23.6635	23.5018	27.106	36.2092	35.296	38.6592	31.8826	33.5077	32.0333	IQGAP1	15	90388218	90502243	+	11535	protein_coding	IQ motif containing GTPase activating protein 1 [Source:HGNC Symbol;Acc:HGNC:6110]	-
ENSG00000134247	11782	7868	4646	15142	13454	10901	14981	15574	14380	9917	4135	6726	10469	8632	11034	52.5217	43.166	25.611	75.6045	86.6704	60.8107	86.2491	74.1327	80.7201	51.3576	22.7423	34.3261	44.8985	38.261	60.7307	PTGFRN	1	116910057	116990358	+	6352	protein_coding	prostaglandin F2 receptor inhibitor [Source:HGNC Symbol;Acc:HGNC:9601]	-
ENSG00000138674	14199	10739	10708	9807	8157	8969	7992	9631	9003	12945	11388	11631	11076	12223	10721	43.9647	40.9231	40.9998	34.0116	36.4986	34.7524	31.9592	31.8425	35.1024	46.5643	43.5043	41.2299	32.9941	37.6313	40.9862	SEC31A	4	82818661	82901166	-	9145	protein_coding	SEC31 homolog A, COPII coat complex component [Source:HGNC Symbol;Acc:HGNC:17052]	-
ENSG00000108518	13126	10275	10732	13153	8833	14625	7898	12601	8676	7903	6976	11716	11522	11962	8624	187.053	180.207	189.121	209.943	181.903	260.809	145.36	191.746	155.688	130.837	122.653	191.144	157.967	169.497	151.739	PFN1	17	4945652	4949061	-	1987	protein_coding	profilin 1 [Source:HGNC Symbol;Acc:HGNC:8881]	-
ENSG00000008441	14657	11019	9950	8760	8210	7931	9721	12263	10276	11690	10352	10674	11361	12270	9225	65.8562	60.9329	55.2843	44.086	53.3083	44.5937	56.4101	58.8353	58.1405	61.0199	57.3871	54.9069	49.1106	54.8178	51.1769	NFIX	19	12995608	13098796	+	6302	protein_coding	nuclear factor I X [Source:HGNC Symbol;Acc:HGNC:7788]	CTF/NFI
ENSG00000163661	1038	3608	12073	18089	8889	28183	3919	8176	4439	17911	12251	12095	4192	12110	10806	15.1505	64.8116	217.907	295.725	187.491	514.766	73.875	127.426	81.5862	303.706	220.617	202.108	58.8649	175.751	194.737	PTX3	3	157436789	157443628	+	1940	protein_coding	pentraxin 3 [Source:HGNC Symbol;Acc:HGNC:9692]	-
ENSG00000134853	9674	13068	11331	14912	5133	10284	6306	4460	7092	18115	12882	13767	9096	11565	9260	28.1471	46.7945	40.7684	48.5969	21.5824	37.4442	23.6961	13.8565	25.9836	61.231	46.2434	45.8581	25.4616	33.4579	33.2656	PDGFRA	4	54229097	54298247	+	9732	protein_coding	platelet derived growth factor receptor alpha [Source:HGNC Symbol;Acc:HGNC:8803]	-
ENSG00000197324	12240	9748	9592	12395	9218	10681	10494	10980	10468	9239	8411	9966	12224	11085	9581	48.7326	47.7652	47.2253	55.2751	53.0365	53.2163	53.9602	46.68	52.4814	42.7335	41.3166	45.4263	46.8229	43.8833	47.0983	LRP10	14	22871613	22881580	+	7112	protein_coding	LDL receptor related protein 10 [Source:HGNC Symbol;Acc:HGNC:14553]	-
ENSG00000038382	14118	10108	8704	12485	9660	13191	8540	14535	8822	9013	7740	11002	10617	9364	7917	22.8436	20.1287	17.4156	22.6269	22.5875	26.7094	17.8461	25.1129	17.9747	16.9421	15.4515	20.3804	16.5273	15.0653	15.8164	TRIO	5	14143702	14532128	+	17500	protein_coding	trio Rho guanine nucleotide exchange factor [Source:HGNC Symbol;Acc:HGNC:12303]	-
ENSG00000196305	13331	10531	14874	7837	9184	9017	5475	7123	6196	13445	14187	10297	12665	11378	10154	51.0038	49.5869	70.3711	33.5841	50.7775	43.1714	27.0532	29.1	29.8507	59.7593	66.9682	45.1023	46.6178	43.2844	47.9659	IARS	9	92210207	92293756	-	7401	protein_coding	isoleucyl-tRNA synthetase [Source:HGNC Symbol;Acc:HGNC:5330]	-
ENSG00000182158	11938	10503	6886	14065	9190	15298	10773	12556	11473	9133	7917	8970	10275	9105	7588	38.4655	41.6496	27.4368	50.7603	42.7913	61.6835	44.8302	43.1998	46.5501	34.1868	31.4731	33.0888	31.8514	29.1706	30.1872	CREB3L2	7	137874979	138002067	-	8788	protein_coding	cAMP responsive element binding protein 3 like 2 [Source:HGNC Symbol;Acc:HGNC:23720]	TF_bZIP
ENSG00000173812	10640	10078	10400	9942	8321	10119	7559	10398	7342	9976	10131	10294	14798	14818	10774	83.1579	96.938	100.513	87.0322	93.9804	98.9677	76.2992	86.7764	72.2569	90.5781	97.6905	92.1073	111.268	115.153	103.967	EIF1	17	41688885	41692668	+	3623	protein_coding	eukaryotic translation initiation factor 1 [Source:HGNC Symbol;Acc:HGNC:3249]	-
ENSG00000138758	14875	10491	10546	7482	6984	7908	5616	7099	6212	15892	13529	11419	12310	12375	11759	43.0365	37.3556	37.7307	24.2461	29.2001	28.6313	20.9846	21.9315	22.6316	53.4151	48.293	37.8231	34.2646	35.6001	42.0056	2011-09-01	4	76949703	77040384	+	9787	protein_coding	septin 11 [Source:HGNC Symbol;Acc:HGNC:25589]	-
ENSG00000229117	10522	11460	11527	12549	9727	10925	8478	10409	8127	8706	9646	10107	12248	11035	8794	273.842	367.066	370.975	365.809	365.831	355.809	284.963	289.268	266.339	263.224	309.733	301.142	306.671	285.561	282.581	RPL41	12	56116586	56117943	+	1088	protein_coding	ribosomal protein L41 [Source:HGNC Symbol;Acc:HGNC:10354]	-
ENSG00000145592	10863	12115	12652	11244	10008	10443	8395	11140	9117	8495	9200	9051	12474	10804	8225	37.7279	51.7838	54.3374	43.7399	50.2296	45.3871	37.6554	41.3131	39.872	34.2753	39.422	35.988	41.6798	37.3098	35.2699	RPL37	5	40825262	40835335	-	8153	protein_coding	ribosomal protein L37 [Source:HGNC Symbol;Acc:HGNC:10347]	-
ENSG00000143641	7739	7716	7524	18656	10161	17432	11167	13165	11221	6404	7807	8361	9710	9903	7252	28.3012	34.7273	34.0249	76.4159	53.6979	79.7741	52.7414	51.4081	51.672	27.2068	35.2244	35.0048	34.1623	36.0092	32.7442	GALNT2	1	230057990	230282124	+	7743	protein_coding	polypeptide N-acetylgalactosaminyltransferase 2 [Source:HGNC Symbol;Acc:HGNC:4124]	-
ENSG00000183853	10263	9597	8861	12851	8523	12650	9229	10206	9634	10725	10751	9326	10955	10328	9319	36.9164	42.4853	39.4144	51.7758	44.3034	56.9416	42.874	39.2004	43.637	44.8175	47.7125	38.4051	37.9109	36.9391	41.3876	KIRREL1	1	157993273	158100262	+	7872	protein_coding	kirre like nephrin family adhesion molecule 1 [Source:HGNC Symbol;Acc:HGNC:15734]	-
ENSG00000196419	10901	8761	10000	12141	8274	11205	9159	12217	9308	8635	8213	10790	12268	11740	9343	93.8781	92.856	106.494	117.111	102.971	120.755	101.869	112.345	100.939	86.3904	87.2647	106.382	101.643	100.529	99.3437	XRCC6	22	41621119	41664048	+	3288	protein_coding	X-ray repair cross complementing 6 [Source:HGNC Symbol;Acc:HGNC:4055]	-
ENSG00000153071	12227	9035	13120	12759	8738	13254	5425	10324	6302	11245	10968	10583	9233	10935	8595	44.8644	40.8007	59.5309	52.4376	46.3333	60.8587	25.7084	40.4501	29.1181	47.9343	49.6532	44.4569	32.5935	39.8957	38.9389	DAB2	5	39371675	39462300	-	7717	protein_coding	DAB2, clathrin adaptor protein [Source:HGNC Symbol;Acc:HGNC:2662]	-
ENSG00000140391	14076	6901	9698	10605	7408	7390	8603	11646	8851	9650	9824	10914	12491	12944	11725	46.858	28.2732	39.9222	39.5421	35.6374	30.7853	36.987	41.3972	37.1023	37.3196	40.3489	41.5946	40.0045	42.8448	48.1918	TSPAN3	15	77041404	77083984	-	8506	protein_coding	tetraspanin 3 [Source:HGNC Symbol;Acc:HGNC:17752]	-
ENSG00000134250	11625	8805	8994	10179	8852	10012	11178	14528	11371	8604	7687	9926	10956	11535	8394	19.5854	18.2569	18.7379	19.2083	21.5517	21.1084	24.3219	26.1358	24.1236	16.8401	15.9785	19.1453	17.7582	19.3234	17.4608	NOTCH2	1	119911553	120069626	-	16807	protein_coding	notch 2 [Source:HGNC Symbol;Acc:HGNC:7882]	-
ENSG00000105193	11366	11752	13450	11597	10661	11621	7221	9924	7273	9748	10118	9589	10344	9518	7968	123.641	157.335	180.928	141.301	167.592	158.195	101.449	115.274	99.626	123.19	135.797	119.42	108.256	102.95	107.019	RPS16	19	39433207	39435948	-	2603	protein_coding	ribosomal protein S16 [Source:HGNC Symbol;Acc:HGNC:10396]	-
ENSG00000134910	11102	10106	10848	11227	8645	9963	8092	9748	8326	10073	10988	11639	11378	10791	9012	42.5217	47.6372	51.3791	48.1635	47.8492	47.7522	40.0276	39.8671	40.1559	44.8201	51.9238	51.0356	41.9259	41.0957	42.6173	STT3A	11	125591712	125625215	+	7393	protein_coding	STT3A, catalytic subunit of the oligosaccharyltransferase complex [Source:HGNC Symbol;Acc:HGNC:6172]	-
ENSG00000166479	8996	6758	7159	20418	11234	13032	13983	12584	14960	6414	6309	9265	8788	6661	5186	33.3547	30.8378	32.8236	84.794	60.1924	60.4662	66.9579	49.8214	69.8461	27.6275	28.8607	39.3279	31.3476	24.5568	23.7408	TMX3	18	68673688	68715298	-	7637	protein_coding	thioredoxin related transmembrane protein 3 [Source:HGNC Symbol;Acc:HGNC:24718]	-
ENSG00000072110	14689	10708	10155	11968	9250	13529	6472	12604	6927	8710	6895	12230	10022	9590	7884	39.1428	35.1177	33.4632	35.7212	35.6207	45.1149	22.2737	35.864	23.2439	26.9639	22.669	37.3108	25.6934	25.41	25.9396	ACTN1	14	68874143	68979440	-	10626	protein_coding	actinin alpha 1 [Source:HGNC Symbol;Acc:HGNC:163]	-
ENSG00000083845	10002	12056	12384	10441	10025	10274	8237	9399	8330	9399	9009	9692	11827	11030	9334	78.3012	116.156	119.886	91.5521	113.414	100.65	83.2808	78.5693	82.1164	85.4807	87.0155	86.8647	89.0765	85.8583	90.2205	RPS5	19	58386400	58394806	+	3617	protein_coding	ribosomal protein S5 [Source:HGNC Symbol;Acc:HGNC:10426]	-
ENSG00000181019	9159	8023	9400	9062	7095	7027	11777	9325	14933	6310	9485	7964	14872	14926	11627	79.7004	85.9226	101.15	88.3245	89.2205	76.5203	132.355	86.6466	163.63	63.7892	101.833	79.34	124.506	129.146	124.921	NQO1	16	69706996	69726951	-	3254	protein_coding	NAD(P)H quinone dehydrogenase 1 [Source:HGNC Symbol;Acc:HGNC:2874]	-
ENSG00000198840	7422	8821	8878	11893	9423	7995	9145	7413	8696	16420	11252	9007	10934	11061	12606	607.4	888.443	898.455	1090.16	1114.41	818.779	966.567	647.795	896.142	1561.11	1136.11	843.883	860.875	900.065	1273.76	MT-ND3	MT	10059	10404	+	346	protein_coding	mitochondrially encoded NADH:ubiquinone oxidoreductase core subunit 3 [Source:HGNC Symbol;Acc:HGNC:7458]	-
ENSG00000128591	13043	9939	7211	8672	9300	11923	6582	10886	6803	13843	7515	6414	13217	9848	15075	39.7978	37.3235	27.2085	29.6378	41.0077	45.5262	25.9379	35.4683	26.1388	49.0701	28.2911	22.4057	38.7991	29.8783	56.7931	FLNC	7	128830377	128859274	+	9280	protein_coding	filamin C [Source:HGNC Symbol;Acc:HGNC:3756]	-
ENSG00000122642	11822	9674	8711	8609	8587	8509	9706	9652	9603	11353	9750	9616	10510	13350	10692	64.7486	65.2084	58.9976	52.8125	67.9643	58.3193	68.6553	56.4478	66.2292	72.2363	65.8844	60.2951	55.3795	72.702	72.3027	FKBP9	7	32957404	33006931	+	5170	protein_coding	FK506 binding protein 9 [Source:HGNC Symbol;Acc:HGNC:3725]	-
ENSG00000112306	10224	10354	12112	12384	11115	10371	7999	9438	7441	8990	10697	9129	10942	10492	8029	377.447	470.436	552.94	512.083	592.986	479.126	381.386	372.053	345.915	385.567	487.231	385.839	388.632	385.14	365.976	RPS12	6	132814441	132817564	+	767	protein_coding	ribosomal protein S12 [Source:HGNC Symbol;Acc:HGNC:10385]	-
ENSG00000138326	11418	11913	11870	10316	9224	9838	8646	9204	9433	8739	10020	10142	10464	10604	7574	41.1494	52.8387	52.8994	41.6418	48.0388	44.3684	40.2423	35.4193	42.8081	36.5881	44.5533	41.8452	36.2809	37.9987	33.7019	RPS24	10	78033732	78056813	+	7857	protein_coding	ribosomal protein S24 [Source:HGNC Symbol;Acc:HGNC:10411]	-
ENSG00000000971	9406	6625	4549	20572	14340	12609	13979	11814	14719	6726	8026	4606	8587	5776	7038	32.6997	28.3454	19.5561	80.1051	72.0424	54.8547	62.7638	43.8557	64.4348	27.1644	34.4252	18.3321	28.7202	19.966	30.2095	CFH	1	196651878	196747504	+	8145	protein_coding	complement factor H [Source:HGNC Symbol;Acc:HGNC:4883]	-
ENSG00000115524	12463	10120	10090	9912	7230	7824	8043	9774	9682	11830	10333	10409	11652	11055	8789	38.5095	38.4843	38.5535	34.3045	32.2837	30.253	32.0965	32.2483	37.6715	42.4654	39.3922	36.8216	34.638	33.9648	33.5305	SF3B1	2	197389784	197435091	-	9164	protein_coding	splicing factor 3b subunit 1 [Source:HGNC Symbol;Acc:HGNC:10768]	-
ENSG00000143384	11691	8609	9311	10675	7497	9678	7366	10363	7762	10185	9046	10380	12883	13153	10388	75.7357	68.6372	74.5886	77.4572	70.1838	78.4565	61.6276	71.6844	63.3178	76.6506	72.301	76.983	80.2922	84.7226	83.0878	MCL1	1	150574551	150579738	-	4371	protein_coding	MCL1, BCL2 family apoptosis regulator [Source:HGNC Symbol;Acc:HGNC:6943]	-
ENSG00000184575	12360	11314	15114	6213	8607	7582	4330	5906	4701	13708	14567	10399	12619	11749	9682	47.5264	53.5415	71.8659	26.7585	47.8264	36.4833	21.503	24.2493	22.762	61.2344	69.1074	45.7779	46.6819	44.9203	45.9661	XPOT	12	64404350	64451127	+	7364	protein_coding	exportin for tRNA [Source:HGNC Symbol;Acc:HGNC:12826]	-
ENSG00000168374	12908	7701	8241	12835	9210	11660	7947	11368	8341	10294	8530	9405	9911	10731	9593	140.848	103.418	111.199	156.868	145.229	159.215	111.993	132.454	114.608	130.491	114.837	117.49	104.044	116.428	129.242	ARF4	3	57571363	57598220	-	2595	protein_coding	ADP ribosylation factor 4 [Source:HGNC Symbol;Acc:HGNC:655]	-
ENSG00000167779	9836	14953	18816	4052	5539	4584	3937	2845	4074	14895	11935	13455	10796	18810	10103	206.92	387.143	489.485	95.4771	168.39	120.677	106.966	63.9083	107.922	364.024	309.775	324.054	218.502	393.459	262.417	IGFBP6	12	53097436	53102345	+	1346	protein_coding	insulin like growth factor binding protein 6 [Source:HGNC Symbol;Acc:HGNC:5475]	-
ENSG00000147162	11787	10456	11217	7787	7374	6876	6912	8781	7684	12921	11908	10316	11360	13088	10142	34.0154	37.1361	40.0291	25.1702	30.7522	24.8315	25.7615	27.0587	27.9231	43.3185	42.3984	34.0826	31.5397	37.5553	36.137	OGT	X	71533083	71575897	+	9812	protein_coding	O-linked N-acetylglucosamine (GlcNAc) transferase [Source:HGNC Symbol;Acc:HGNC:8127]	-
ENSG00000049540	35823	919	6908	15192	6726	17947	1471	19372	1709	3867	15507	6820	7587	5408	3292	155.053	4.89545	36.9742	73.6511	42.0704	97.2088	8.22293	89.5332	9.31461	19.4446	82.8106	33.795	31.5934	23.2746	17.5928	ELN	7	74027789	74069907	+	6542	protein_coding	elastin [Source:HGNC Symbol;Acc:HGNC:3327]	-
ENSG00000127483	13414	9750	9429	9512	7442	8351	8940	10895	8781	9927	9214	11030	11198	11405	8827	51.0386	45.6565	44.3643	40.5375	40.9195	39.7624	43.9311	44.2647	42.0715	43.8797	43.2541	48.0468	40.9909	43.148	41.4676	HP1BP3	1	20742661	20787323	-	7442	protein_coding	heterochromatin protein 1 binding protein 3 [Source:HGNC Symbol;Acc:HGNC:24973]	-
ENSG00000129009	12128	16522	11858	6224	5757	4772	5800	4933	5397	14319	11739	14262	6895	15128	12242	128.572	215.564	155.451	73.9044	88.1967	63.3068	79.4106	55.8415	72.0463	176.349	153.541	173.095	70.323	159.464	160.238	ISLR	15	74173671	74176872	+	2671	protein_coding	immunoglobulin superfamily containing leucine rich repeat [Source:HGNC Symbol;Acc:HGNC:6133]	-
ENSG00000112473	10599	8154	7521	13280	8897	11640	8505	10603	8699	9295	8980	10440	11683	10243	9368	105.49	99.8795	92.5658	148.044	127.965	144.976	109.324	112.685	109.024	107.474	110.271	118.959	111.869	101.368	115.12	SLC39A7	6	33200445	33204439	+	2845	protein_coding	solute carrier family 39 member 7 [Source:HGNC Symbol;Acc:HGNC:4927]	-
ENSG00000188783	7376	6558	11100	14498	6472	5027	12196	3343	11853	14113	13786	9467	8816	11293	11920	36.3421	39.7666	67.6299	80.0095	46.0816	30.995	77.6069	17.5879	73.5395	80.7817	83.8042	53.401	41.7895	55.3253	72.5139	PRELP	1	203475828	203491352	+	5747	protein_coding	proline and arginine rich end leucine rich repeat protein [Source:HGNC Symbol;Acc:HGNC:9357]	-
ENSG00000115963	6136	6184	7938	21426	14846	18668	9238	9834	10526	7926	8103	6376	8122	6057	6415	48.3434	59.9624	77.3375	189.077	169.029	184.053	93.9992	82.7317	104.428	72.5456	78.7655	57.5107	61.5633	47.4499	62.4029	RND3	2	150468195	150539011	-	3594	protein_coding	Rho family GTPase 3 [Source:HGNC Symbol;Acc:HGNC:671]	-
ENSG00000113013	9994	9901	13627	9656	7482	9315	6321	7158	6884	12547	12785	9527	12902	9829	9727	34.2851	41.8025	57.8087	37.1029	37.0923	39.9892	28.0056	26.2209	29.7379	50.0047	54.1134	37.4171	42.5823	33.5274	41.2003	HSPA9	5	138553756	138575724	-	8254	protein_coding	heat shock protein family A (Hsp70) member 9 [Source:HGNC Symbol;Acc:HGNC:5244]	-
ENSG00000111371	18433	8036	14122	6680	7243	5477	7251	7428	8007	11622	11722	8430	12559	10298	10256	52.1165	27.9626	49.3745	21.1544	29.5936	19.3783	26.4771	22.4254	28.507	38.1738	40.8902	27.287	34.1618	28.9506	35.8025	SLC38A1	12	46183063	46270017	-	10015	protein_coding	solute carrier family 38 member 1 [Source:HGNC Symbol;Acc:HGNC:13447]	-
ENSG00000110092	11432	7426	8470	8835	5299	9263	5023	6326	5008	13573	11370	13925	12776	14028	14615	67.0201	53.5791	61.4035	58.0142	44.8928	67.9561	38.0312	39.6006	36.9701	92.4408	82.2398	93.4602	72.0584	81.7719	105.788	CCND1	11	69641087	69654474	+	4830	protein_coding	cyclin D1 [Source:HGNC Symbol;Acc:HGNC:1582]	-
ENSG00000132475	9208	8811	7853	11248	6610	10326	9151	11648	8774	8472	8218	11260	12095	13391	9399	42.5061	50.0575	44.828	58.1576	44.0948	59.6503	54.5568	57.4153	51.002	45.4336	46.8049	59.5077	53.7154	61.4645	53.5703	H3F3B	17	75776434	75785893	-	6134	protein_coding	H3 histone family member 3B [Source:HGNC Symbol;Acc:HGNC:4765]	-
ENSG00000173559	11437	5265	4536	21419	10752	12402	15368	20163	17025	4236	3280	3290	7776	3879	5433	23.4571	13.2898	11.5044	49.2046	31.8677	31.8308	40.7074	44.1578	43.9696	10.0931	8.29993	7.72514	15.3435	7.91056	13.7581	NABP1	2	191678068	191696659	+	13806	protein_coding	nucleic acid binding protein 1 [Source:HGNC Symbol;Acc:HGNC:26232]	-
ENSG00000188157	16602	6466	5460	17597	12577	15745	9742	17934	9420	5350	5559	4094	7260	6047	6373	43.6977	20.9456	17.7713	51.8778	47.8383	51.8603	33.1162	50.4041	31.2214	16.359	18.0523	12.3366	18.3841	15.8257	20.7109	AGRN	1	1020123	1056118	+	10758	protein_coding	agrin [Source:HGNC Symbol;Acc:HGNC:329]	-
ENSG00000142864	10713	9982	9994	10441	7753	10063	8477	9519	8946	9603	9608	10334	11300	11017	8434	39.519	45.318	45.5892	43.1402	41.3299	46.4533	40.3861	37.4953	41.5554	41.1535	43.7287	43.6427	40.1033	40.4095	38.4136	SERBP1	1	67407810	67430415	-	7676	protein_coding	SERPINE1 mRNA binding protein 1 [Source:HGNC Symbol;Acc:HGNC:17860]	-
ENSG00000074527	15831	7433	7792	6824	8662	10424	3058	6704	3134	15714	10012	9180	11894	15820	13638	107.602	62.1774	65.4918	51.9511	85.0803	88.6624	26.8437	48.6558	26.8234	124.08	83.9595	71.4335	77.776	106.916	114.45	NTN4	12	95657807	95791152	-	4166	protein_coding	netrin 4 [Source:HGNC Symbol;Acc:HGNC:13658]	-
ENSG00000072210	11454	6523	14766	7942	4987	5076	6491	9551	6673	13120	12972	6995	12898	12230	13843	50.2292	35.205	80.0736	39.0098	31.6037	27.8558	36.7625	44.7237	36.8488	66.8403	70.1851	35.1185	54.4163	53.3275	74.9524	ALDH3A2	17	19648136	19677598	+	6457	protein_coding	aldehyde dehydrogenase 3 family member A2 [Source:HGNC Symbol;Acc:HGNC:403]	-
ENSG00000104805	9989	9160	9262	10128	8471	9125	9209	10557	9698	8290	8905	10412	11841	11592	8721	71.8434	81.0808	82.3752	81.5892	88.0439	82.1281	85.5404	81.0765	87.8315	69.2667	79.02	85.7328	81.9332	82.8988	77.4438	NUCB1	19	48900050	48923372	+	3937	protein_coding	nucleobindin 1 [Source:HGNC Symbol;Acc:HGNC:8043]	-
ENSG00000168056	9861	12033	7389	8533	7484	6987	8945	8637	8965	11422	8712	13085	9820	13960	9236	27.1143	40.7201	25.1241	26.2799	29.7379	24.0415	31.7652	25.3589	31.0406	36.4858	29.5552	41.1907	25.9774	38.167	31.3557	LTBP3	11	65538805	65558930	-	10298	protein_coding	latent transforming growth factor beta binding protein 3 [Source:HGNC Symbol;Acc:HGNC:6716]	-
ENSG00000156535	12198	12298	10827	7417	6303	7072	6605	6556	7610	12147	11568	12212	11870	12476	7778	35.3094	43.8122	38.7559	24.0478	26.3663	25.6176	24.6927	20.2643	27.739	40.8485	41.3142	40.4704	33.0567	35.909	27.7988	CD109	6	73695785	73828316	+	9782	protein_coding	CD109 molecule [Source:HGNC Symbol;Acc:HGNC:21685]	-
ENSG00000162591	14337	9745	11187	6388	9172	7529	6084	11352	5883	6951	11179	9265	14646	11617	9103	57.6736	48.2457	55.6493	28.7825	53.3191	37.901	31.6084	48.762	29.8003	32.4841	55.4831	42.669	56.682	46.4663	45.2126	MEGF6	1	3489920	3611495	-	7039	protein_coding	multiple EGF like domains 6 [Source:HGNC Symbol;Acc:HGNC:3232]	-
ENSG00000071127	12414	8880	8809	12326	8611	12880	6651	11456	7171	7677	7080	12240	9228	11031	7591	44.9103	39.5372	39.4084	49.9461	45.0182	58.3102	31.0753	44.2545	32.6676	32.265	31.6014	50.6949	32.1181	39.6803	33.907	WDR1	4	10074339	10116949	-	7827	protein_coding	WD repeat domain 1 [Source:HGNC Symbol;Acc:HGNC:12754]	-
ENSG00000118816	8551	8739	7207	8731	7378	7637	10726	12102	11430	7654	7496	7321	13375	13715	11582	64.7231	81.407	67.4565	74.0203	80.7014	72.3368	104.851	97.8114	108.941	67.3032	70.002	63.4397	97.3965	103.22	108.239	CCNI	4	77047158	77076005	-	3741	protein_coding	cyclin I [Source:HGNC Symbol;Acc:HGNC:1595]	-
ENSG00000134352	9006	9943	6763	9905	12393	10435	11805	10026	13460	8647	9295	8091	8038	8755	6567	27.4443	37.2903	25.4852	33.808	54.5754	39.7931	46.4602	32.6241	51.6499	30.612	34.9469	28.2274	23.5655	26.5279	24.7084	IL6ST	5	55935095	55994993	-	9292	protein_coding	interleukin 6 signal transducer [Source:HGNC Symbol;Acc:HGNC:6021]	-
ENSG00000163682	8604	10495	9468	9085	9191	8964	6539	7748	6006	9890	7666	12288	12616	13682	10797	48.5125	72.8272	66.0144	57.375	74.8887	63.2484	47.6167	46.648	42.6424	64.782	53.3287	79.32	68.4356	76.7058	75.1644	RPL9	4	39452521	39458949	-	5022	protein_coding	ribosomal protein L9 [Source:HGNC Symbol;Acc:HGNC:10369]	-
ENSG00000143321	11343	8549	9460	13165	8904	12564	7525	10601	7782	7658	8332	10133	10138	9563	7195	85.7642	79.5521	88.4497	111.492	97.2889	118.878	73.4816	85.5884	74.0922	67.2665	77.7259	87.7131	73.7458	71.8949	67.1684	HDGF	1	156742107	156766925	-	3745	protein_coding	heparin binding growth factor [Source:HGNC Symbol;Acc:HGNC:4856]	-
ENSG00000143549	11488	9207	9451	10923	6109	12067	7116	9992	7285	7483	7245	12703	11006	12528	7812	38.7761	38.2469	39.448	41.2958	29.7982	50.9698	31.0206	36.0132	30.9637	29.3427	30.1715	49.0879	35.7401	42.0462	32.5565	TPM3	1	154155304	154194648	-	8389	protein_coding	tropomyosin 3 [Source:HGNC Symbol;Acc:HGNC:12012]	-
ENSG00000116209	8736	8696	8463	11007	8488	8830	10788	10255	10174	8282	8699	7710	11754	10783	9699	27.0377	33.1233	32.3898	38.1566	37.9631	34.1988	43.1213	33.8908	39.6508	29.7781	33.2173	27.3186	34.9985	33.1834	37.0629	TMEM59	1	54026681	54053504	-	9149	protein_coding	transmembrane protein 59 [Source:HGNC Symbol;Acc:HGNC:1239]	-
ENSG00000106682	11431	8819	8820	10967	8211	10538	8005	10767	7585	8714	8206	9084	10801	11003	8156	101.435	96.312	96.783	109.002	105.293	117.019	91.74	102.021	84.7544	89.8309	89.8407	92.2845	92.2092	97.0822	89.3586	EIF4H	7	74174245	74197101	+	3191	protein_coding	eukaryotic translation initiation factor 4H [Source:HGNC Symbol;Acc:HGNC:12741]	-
ENSG00000136999	10883	2523	12047	671	1581	1101	793	695	804	22115	17431	20694	4555	27722	17443	115.287	32.8932	157.811	7.96156	24.2026	14.5953	10.8492	7.86151	10.7248	272.159	227.82	250.971	46.4223	291.999	228.144	NOV	8	119416306	119424353	+	2673	protein_coding	nephroblastoma overexpressed [Source:HGNC Symbol;Acc:HGNC:7885]	-
ENSG00000083312	12700	7556	7063	9710	9418	8571	7879	10115	8746	9729	11053	9065	11722	9310	7955	30.0252	21.9853	20.649	25.7126	32.1766	25.3576	24.0573	25.5351	26.0372	26.7212	32.2404	24.5357	26.6619	21.8855	23.2208	TNPO1	5	72816312	72916733	+	11977	protein_coding	transportin 1 [Source:HGNC Symbol;Acc:HGNC:6401]	-
ENSG00000135069	11669	8609	13770	5146	8331	8376	2479	4616	2445	11700	13366	10232	14004	13350	12097	151.014	137.118	220.366	74.5928	155.804	135.648	41.4337	63.7879	39.8442	175.903	213.414	151.597	174.358	171.787	193.293	PSAT1	9	78297143	78330093	+	2188	protein_coding	phosphoserine aminotransferase 1 [Source:HGNC Symbol;Acc:HGNC:19129]	-
ENSG00000071082	9958	11424	11113	10655	9433	9051	7191	8505	6258	8803	9431	8391	11338	10152	8059	48.691	68.7468	67.1947	58.3545	66.654	55.3818	45.4109	44.4059	38.5314	50.0049	56.8948	46.9719	53.3359	49.3575	48.6534	RPL31	2	101001715	101024032	+	5791	protein_coding	ribosomal protein L31 [Source:HGNC Symbol;Acc:HGNC:10334]	-
ENSG00000180398	8685	9497	8071	10790	8954	9622	8305	9269	9041	10905	7547	9428	8793	10986	9794	41.0283	55.2151	47.1485	57.0925	61.1266	56.8817	50.6696	46.7559	53.7815	59.8472	43.9872	50.9896	39.9629	51.6034	57.1254	MCFD2	2	46901870	46941855	-	5994	protein_coding	multiple coagulation factor deficiency 2 [Source:HGNC Symbol;Acc:HGNC:18451]	-
ENSG00000144713	9176	10648	11157	9402	9207	9230	7743	9569	8218	8033	8223	8662	11164	10194	8302	69.8458	99.75	105.018	80.1589	101.276	87.919	76.1186	77.7756	78.7692	71.0346	77.2246	75.4838	81.7549	77.1538	78.0236	RPL32	3	12834485	12841588	-	3720	protein_coding	ribosomal protein L32 [Source:HGNC Symbol;Acc:HGNC:10336]	-
ENSG00000174437	9813	7508	7143	11234	7949	11070	8649	12180	8878	8433	7662	9853	9594	10687	8273	20.2156	19.0356	18.1967	25.9217	23.6645	28.5382	23.0115	26.7931	23.0305	20.1824	19.4745	23.2382	19.0148	21.891	21.0428	ATP2A2	12	110280756	110351093	+	13745	protein_coding	ATPase sarcoplasmic/endoplasmic reticulum Ca2+ transporting 2 [Source:HGNC Symbol;Acc:HGNC:812]	-
ENSG00000075618	11956	9440	8165	9872	6888	11674	5245	8042	5357	9930	9541	10792	10715	11027	9886	91.6968	89.1042	77.4376	84.8043	76.3416	112.042	51.9527	65.8601	51.736	88.4754	90.2819	94.7586	79.062	84.0913	93.6149	FSCN1	7	5592823	5606655	+	3692	protein_coding	fascin actin-bundling protein 1 [Source:HGNC Symbol;Acc:HGNC:11148]	-
ENSG00000172638	10179	10229	9766	11574	8607	9630	8728	9855	9076	6979	8466	8843	10410	8828	7289	53.4051	66.0494	63.3609	68.0152	65.2573	63.2263	59.1407	55.2108	59.9619	42.5379	54.8017	53.116	52.5455	46.0538	47.2173	EFEMP2	11	65866441	65873592	-	5397	protein_coding	EGF containing fibulin extracellular matrix protein 2 [Source:HGNC Symbol;Acc:HGNC:3219]	-
ENSG00000114391	9559	10886	10494	10343	8857	9706	8037	9242	7605	8036	8076	8142	11249	10229	7968	100.921	141.448	137.006	122.31	135.132	128.235	109.587	104.19	101.105	98.5635	105.198	98.4126	114.259	107.382	103.867	RPL24	3	101681091	101686782	-	2682	protein_coding	ribosomal protein L24 [Source:HGNC Symbol;Acc:HGNC:10325]	-
ENSG00000103257	10337	7091	6549	10635	7910	11498	9438	14490	10169	6214	6732	7495	13729	8984	7132	61.6862	52.0786	48.3277	71.0847	68.2135	85.8638	72.7391	92.332	76.4144	43.0794	49.5651	51.2052	78.8206	53.3076	52.5486	SLC7A5	16	87830023	87869488	-	4745	protein_coding	solute carrier family 7 member 5 [Source:HGNC Symbol;Acc:HGNC:11063]	-
ENSG00000168906	8941	12505	12825	5941	4988	6322	5575	7538	5926	10071	9048	9521	12111	16372	10523	56.4235	97.1215	100.083	41.9931	45.4884	49.9255	45.4374	50.7949	47.0911	73.8332	70.4474	68.7868	73.5294	102.731	81.9916	MAT2A	2	85539165	85545280	+	4487	protein_coding	methionine adenosyltransferase 2A [Source:HGNC Symbol;Acc:HGNC:6904]	-
ENSG00000119318	14623	7470	9716	9160	7608	8848	6175	8979	6241	10432	8780	9259	10211	11436	9147	89.7211	56.4075	73.7179	62.9504	67.4573	67.9356	48.9316	58.8269	48.2187	74.3586	66.4647	65.0385	60.2745	69.7683	69.2936	RAD23B	9	107283137	107332194	+	4615	protein_coding	RAD23 homolog B, nucleotide excision repair protein [Source:HGNC Symbol;Acc:HGNC:9813]	-
ENSG00000063177	9121	11088	11314	9818	8843	9258	7433	9365	7443	8214	7792	8335	11361	10291	8315	61.3612	91.8041	94.1227	73.9807	85.9707	77.9404	64.5817	67.2742	63.0525	64.1964	64.6753	64.1956	73.5317	68.8389	69.0668	RPL18	19	48615328	48619536	-	4209	protein_coding	ribosomal protein L18 [Source:HGNC Symbol;Acc:HGNC:10310]	-
ENSG00000101384	9222	7077	4323	6558	8192	9637	4089	5869	4196	15558	10998	10751	14650	13730	12834	28.0844	26.5245	16.2799	22.3695	36.0521	36.7262	16.0824	19.0851	16.0909	55.0426	41.3231	37.4833	42.9225	41.5754	48.2568	JAG1	20	10637684	10673999	-	9298	protein_coding	jagged 1 [Source:HGNC Symbol;Acc:HGNC:6188]	-
ENSG00000118680	12232	7801	9483	8247	6348	7785	5852	8103	6179	9982	8347	10906	12577	13095	10570	179.275	140.712	171.868	135.383	134.45	142.783	110.77	126.812	114.037	169.96	150.936	182.994	177.34	190.833	191.273	MYL12B	18	3261479	3278431	+	1932	protein_coding	myosin light chain 12B [Source:HGNC Symbol;Acc:HGNC:29827]	-
ENSG00000197702	11460	7088	7967	10369	9141	8476	8236	9479	8685	9800	8513	9010	9708	9876	8828	25.2549	19.2239	21.7111	25.5942	29.1108	23.3747	23.4407	22.3056	24.1009	25.0895	23.1463	22.7318	20.5825	21.6405	24.0203	PARVA	11	12377185	12535356	+	12849	protein_coding	parvin alpha [Source:HGNC Symbol;Acc:HGNC:14652]	-
ENSG00000132824	10999	8439	7267	9803	7801	9283	8738	9673	9265	9782	8074	7712	9908	10441	9206	66.5057	62.7993	54.3361	66.391	68.1642	70.2406	68.2358	62.4535	70.5431	68.713	60.2328	53.3853	57.6367	62.7731	68.7278	SERINC3	20	44496221	44522109	-	4683	protein_coding	serine incorporator 3 [Source:HGNC Symbol;Acc:HGNC:11699]	-
ENSG00000067113	11559	8535	15806	14926	7219	5986	7799	6171	7722	7926	8980	7082	12534	6728	7415	162.353	147.537	274.529	234.816	146.527	105.213	141.473	92.5518	136.575	129.33	155.616	113.879	169.37	93.9617	128.59	PLPP1	5	55424854	55535050	-	2016	protein_coding	phospholipid phosphatase 1 [Source:HGNC Symbol;Acc:HGNC:9228]	-
ENSG00000075426	8982	7150	7364	12400	7360	9954	9015	13140	8733	7502	7865	12066	10001	8410	6369	35.5363	34.8147	36.028	54.9497	42.0801	49.2823	46.0637	55.5117	43.5077	34.4811	38.3916	54.6526	38.0671	33.0842	31.1119	FOSL2	2	28392448	28417312	+	7157	protein_coding	FOS like 2, AP-1 transcription factor subunit [Source:HGNC Symbol;Acc:HGNC:3798]	TF_bZIP
ENSG00000105281	10613	10109	10091	5432	7354	6709	4879	5895	5105	10661	11012	9710	14320	13120	11171	90.191	105.728	106.044	51.7046	90.3127	71.3472	53.5488	53.4932	54.6291	105.251	115.46	94.4697	117.078	110.862	117.212	SLC1A5	19	46774883	46788594	-	3332	protein_coding	solute carrier family 1 member 5 [Source:HGNC Symbol;Acc:HGNC:10943]	-
ENSG00000152234	8768	7441	7834	12930	7436	10515	8486	10456	8764	8177	7015	8298	11546	9723	8629	22.7607	23.7725	25.1475	37.5948	27.8949	34.1577	28.45	28.9828	28.6478	24.6595	22.4673	24.6608	28.8352	25.0964	27.6568	ATP5F1A	18	46080248	46104334	-	10908	protein_coding	ATP synthase F1 subunit alpha [Source:HGNC Symbol;Acc:HGNC:823]	-
ENSG00000135506	8196	9336	10304	10889	7642	9651	8873	10389	9287	7878	7945	8399	9393	9576	8214	44.8978	62.9422	69.8002	66.8122	60.4965	66.1591	62.7752	60.7697	64.0623	50.1354	53.6977	52.6744	49.5034	52.1595	55.5564	OS9	12	57693955	57721557	+	5169	protein_coding	OS9, endoplasmic reticulum lectin [Source:HGNC Symbol;Acc:HGNC:16994]	-
ENSG00000117868	10445	8837	9570	9235	6519	6747	6788	8295	7048	10182	9798	11301	9708	12887	8356	41.668	43.3867	47.2099	41.2644	37.5816	33.6821	34.9728	35.3346	35.4049	47.1881	48.2247	51.613	37.259	51.1177	41.1574	ESYT2	7	158730995	158830253	-	7098	protein_coding	extended synaptotagmin 2 [Source:HGNC Symbol;Acc:HGNC:22211]	-
ENSG00000171867	8414	8095	10108	11436	8028	9715	8178	8231	8502	11876	9287	5979	8587	8299	10940	83.5671	98.9481	124.144	127.219	115.223	120.745	104.9	87.2922	106.33	137.028	113.801	67.9845	82.0505	81.9566	134.155	PRNP	20	4686236	4701590	+	2851	protein_coding	prion protein [Source:HGNC Symbol;Acc:HGNC:9449]	-
ENSG00000168615	10421	8175	7814	10337	8938	10452	9468	9547	11313	8847	7223	6798	8869	9310	7865	42.6848	41.2106	39.5789	47.4245	52.9059	53.5744	50.0859	41.7561	58.3505	42.0983	36.5022	31.8781	34.9498	37.9174	39.7757	ADAM9	8	38996869	39105144	+	6913	protein_coding	ADAM metallopeptidase domain 9 [Source:HGNC Symbol;Acc:HGNC:216]	-
ENSG00000102316	11507	8000	9613	8718	6627	7814	5965	8479	6526	8554	10113	11204	11478	11251	9184	110.827	94.8267	114.49	94.0468	92.2358	94.1782	74.1972	87.2002	79.1467	95.7099	120.171	123.539	106.355	107.746	109.212	MAGED2	X	54807599	54816012	+	2940	protein_coding	MAGE family member D2 [Source:HGNC Symbol;Acc:HGNC:16353]	-
ENSG00000172757	10470	7118	7898	11476	7773	12019	6877	11609	7239	6162	6211	10666	10844	11279	7346	50.5658	42.3083	47.1688	62.0791	54.2499	72.6395	42.8947	59.868	44.0243	34.573	37.0092	58.9739	50.3856	54.1634	43.8043	CFL1	11	65823022	65862026	-	5863	protein_coding	cofilin 1 [Source:HGNC Symbol;Acc:HGNC:1874]	-
ENSG00000150403	10111	9004	8362	9817	7066	8954	7451	10035	7873	8582	8150	9464	10485	10936	8602	27.5105	30.1507	28.1347	29.9177	27.7829	30.4871	26.1826	29.1549	26.9742	27.1268	27.359	29.48	27.4461	29.5861	28.8975	TMCO3	13	113490995	113554590	+	10407	protein_coding	transmembrane and coiled-coil domains 3 [Source:HGNC Symbol;Acc:HGNC:20329]	-
ENSG00000154380	11081	10830	9196	7596	7141	7021	6747	7292	7469	9785	9917	10416	12035	10093	8263	20.8567	25.0873	21.4039	16.0139	19.4234	16.5371	16.401	14.6556	17.7024	21.396	23.0296	22.4448	21.7931	18.8891	19.2026	ENAH	1	225486835	225653142	-	15044	protein_coding	ENAH, actin regulator [Source:HGNC Symbol;Acc:HGNC:18271]	-
ENSG00000154229	13781	9738	7189	6267	9057	6919	7660	8321	8490	9226	10536	7996	12485	9083	8111	34.9911	30.4302	22.5721	17.823	33.2324	21.9844	25.1189	22.5602	27.1449	27.2142	33.0059	23.2433	30.4981	22.9315	25.4277	PRKCA	17	66302636	66810743	+	11152	protein_coding	protein kinase C alpha [Source:HGNC Symbol;Acc:HGNC:9393]	-
ENSG00000100403	10399	7807	6041	10948	10224	10305	10340	14872	10607	7319	5667	6544	8792	7583	7269	27.9769	25.8494	20.0976	32.9904	39.7492	34.6937	35.9271	42.7235	35.9339	22.8752	18.8105	20.1558	22.7564	20.285	24.1456	ZC3H7B	22	41301522	41360147	+	10525	protein_coding	zinc finger CCCH-type containing 7B [Source:HGNC Symbol;Acc:HGNC:30869]	-
ENSG00000166949	10972	11520	6933	9836	7820	11075	7379	11191	7890	7510	6641	8751	9777	10437	6748	34.0922	44.0534	26.6389	34.232	35.1136	43.0632	29.6115	37.1302	30.8709	27.109	25.459	31.1297	29.2268	32.2455	25.8881	SMAD3	15	67063763	67195195	+	9113	protein_coding	SMAD family member 3 [Source:HGNC Symbol;Acc:HGNC:6769]	MH1
ENSG00000160691	10537	8223	7426	10549	7709	9259	7905	8945	8047	8299	8711	8965	10568	10740	8592	68.7159	65.9976	59.8856	77.0542	72.6504	75.5611	66.5788	62.2889	66.0811	62.874	70.0885	66.9328	66.304	69.6418	69.1816	SHC1	1	154962298	154974395	-	4342	protein_coding	SHC adaptor protein 1 [Source:HGNC Symbol;Acc:HGNC:10840]	-
ENSG00000198668	9883	7400	8936	8895	5310	8444	6596	7375	6908	9246	9542	11500	11952	13088	8929	36.32	33.4693	40.6095	36.6141	28.2002	38.8329	31.3063	28.9407	31.9678	39.4745	43.2649	48.3842	42.2576	47.8251	40.515	CALM1	14	90396502	90408261	+	7705	protein_coding	calmodulin 1 [Source:HGNC Symbol;Acc:HGNC:1442]	-
ENSG00000023191	10759	9310	14277	6584	6152	7585	4964	5957	4964	9544	10877	10872	12142	11464	8422	41.3141	43.9982	67.794	28.3179	34.1384	36.4482	24.618	24.4256	24.0028	42.5758	51.5317	47.7952	44.8564	43.7712	39.9299	RNH1	11	494512	507300	-	7374	protein_coding	ribonuclease/angiogenin inhibitor 1 [Source:HGNC Symbol;Acc:HGNC:10074]	-
ENSG00000123562	10734	7525	7375	9891	7367	9689	7908	10083	8123	8199	7955	9854	10187	10625	8237	114.782	99.0322	97.5217	118.467	113.842	129.654	109.213	115.131	109.378	101.854	104.952	120.635	104.801	112.971	108.752	MORF4L2	X	103675496	103688158	-	2648	protein_coding	mortality factor 4 like 2 [Source:HGNC Symbol;Acc:HGNC:16849]	-
ENSG00000100994	10104	10121	10159	7416	6835	9374	5679	7260	5947	7900	10970	10029	11867	12153	7926	63.9481	78.8343	79.5082	52.5713	62.5133	74.2426	46.4195	49.0637	47.3953	58.0853	85.6602	72.6675	72.2573	76.4791	61.9361	PYGB	20	25248069	25298014	+	4474	protein_coding	glycogen phosphorylase B [Source:HGNC Symbol;Acc:HGNC:9723]	-
ENSG00000083444	6940	9410	7172	15457	7694	14362	9940	10242	9874	5842	5849	8087	8064	8309	6435	36.9384	61.6405	47.2048	92.1485	59.1794	95.6593	68.328	58.2094	66.1782	36.1231	38.4095	49.2781	41.293	43.9737	42.2886	PLOD1	1	11934205	11975538	+	5320	protein_coding	procollagen-lysine,2-oxoglutarate 5-dioxygenase 1 [Source:HGNC Symbol;Acc:HGNC:9081]	-
ENSG00000161638	6827	10073	8814	14317	7460	17842	5795	7127	6548	6523	8112	10522	9203	9449	5020	25.5131	46.3286	40.7317	59.9279	40.2876	83.4392	27.9692	28.44	30.8138	28.3195	37.4024	45.0173	33.0879	35.1111	23.1629	ITGA5	12	54395261	54419460	-	7577	protein_coding	integrin subunit alpha 5 [Source:HGNC Symbol;Acc:HGNC:6141]	-
ENSG00000078808	8104	8187	8435	10935	7740	9882	9512	10214	9765	7057	6659	8677	9579	9785	8630	48.7305	60.5876	62.7211	73.6486	67.2577	74.3602	73.8699	65.5824	73.9396	49.2977	49.4025	59.7337	55.4152	58.5043	64.072	SDF4	1	1216908	1232031	-	4709	protein_coding	stromal cell derived factor 4 [Source:HGNC Symbol;Acc:HGNC:24188]	-
ENSG00000213719	10449	8790	9610	9267	5946	10303	5276	8532	5525	7755	7404	10845	11969	12084	9386	152.355	157.735	173.273	151.344	125.287	187.992	99.3527	132.838	101.442	131.361	133.194	181.033	167.898	175.193	168.973	CLIC1	6	31730581	31739763	-	1942	protein_coding	chloride intracellular channel 1 [Source:HGNC Symbol;Acc:HGNC:2062]	-
ENSG00000117984	5389	6692	8033	13397	9983	8132	10728	7750	9241	8086	9881	6982	11133	8410	9135	48.8145	74.6028	89.98	135.923	130.678	92.1791	125.503	74.9605	105.406	85.0903	110.428	72.4051	97.0198	75.7465	102.166	CTSD	11	1752752	1764573	-	3126	protein_coding	cathepsin D [Source:HGNC Symbol;Acc:HGNC:2529]	-
ENSG00000164828	10877	8420	9114	7554	5493	7629	5448	7464	5576	11719	9454	9749	12306	12213	9876	26.0767	24.8435	27.0196	20.2845	19.0306	22.8879	16.8684	19.1075	16.8333	32.6392	27.9639	26.7579	28.3836	29.1133	29.2335	SUN1	7	816615	896435	+	11811	protein_coding	Sad1 and UNC84 domain containing 1 [Source:HGNC Symbol;Acc:HGNC:18587]	-
ENSG00000002586	8167	10694	10876	8908	6689	7647	8997	8171	8982	6752	8094	9647	9866	11884	7331	47.0798	75.8699	77.5297	57.517	55.7228	55.1641	66.9828	50.2964	65.2001	45.2178	57.567	63.6667	54.7167	68.1177	52.1784	CD99	X	2691133	2741309	+	4912	protein_coding	CD99 molecule (Xg blood group) [Source:HGNC Symbol;Acc:HGNC:7082]	-
ENSG00000167123	10987	9313	7840	8726	8878	8995	6800	7959	7837	8635	8907	10167	8738	10766	7952	51.3462	53.5644	45.3077	45.6761	59.9576	52.6047	41.0423	39.7171	46.1192	46.881	51.3569	54.3964	39.2869	50.0275	45.884	CERCAM	9	128411751	128437351	+	6059	protein_coding	cerebral endothelial cell adhesion molecule [Source:HGNC Symbol;Acc:HGNC:23723]	-
ENSG00000074695	7879	9575	8230	11363	7380	9952	7242	6912	8905	9416	10608	9154	9165	9172	7107	32.9689	49.3095	42.5854	53.2564	44.6262	52.1121	39.1369	30.8836	46.9214	45.7726	54.7653	43.8524	36.8955	38.1613	36.7178	LMAN1	18	59327823	59359962	-	6767	protein_coding	lectin, mannose binding 1 [Source:HGNC Symbol;Acc:HGNC:6631]	-
ENSG00000123989	9617	8979	6384	4032	6997	4588	8607	8530	8383	7956	7648	10077	13001	15400	11655	81.1907	93.2938	66.648	38.127	85.3648	48.4713	93.8454	76.8964	89.1189	78.0309	79.6624	97.3972	105.597	129.275	121.488	CHPF	2	219538947	219543787	-	3354	protein_coding	chondroitin polymerizing factor [Source:HGNC Symbol;Acc:HGNC:24291]	-
ENSG00000168036	9245	7631	8164	10045	6069	8187	7319	9771	7476	8512	8281	9620	10934	11702	8847	21.9485	22.2966	23.9678	26.7112	20.8217	24.323	22.4411	24.7701	22.3497	23.4766	24.2561	26.147	24.9738	27.6239	25.9329	CTNNB1	3	41194741	41260096	+	11927	protein_coding	catenin beta 1 [Source:HGNC Symbol;Acc:HGNC:2514]	-
ENSG00000086758	10546	7624	8239	9342	7571	9149	8543	10100	9260	8128	8179	9166	9354	9031	7508	17.1818	15.287	16.599	17.0477	17.8252	18.653	17.9757	17.5708	18.9974	15.384	16.4406	17.0966	14.6617	14.6299	15.1029	HUWE1	X	53532096	53686729	-	17380	protein_coding	HECT, UBA and WWE domain containing 1, E3 ubiquitin protein ligase [Source:HGNC Symbol;Acc:HGNC:30892]	-
ENSG00000149115	10227	7417	7500	11584	9327	9818	8329	10909	8267	7898	7504	7729	9042	9318	6802	40.5073	36.1552	36.7344	51.3911	53.3859	48.6633	42.6061	46.1381	41.2321	36.3418	36.6704	35.0475	34.4553	36.6972	33.2642	TNKS1BP1	11	57299638	57324952	-	7149	protein_coding	tankyrase 1 binding protein 1 [Source:HGNC Symbol;Acc:HGNC:19081]	-
ENSG00000136205	14792	8427	5953	7847	9419	8213	8207	14022	9374	8149	5195	7907	9040	7144	7903	35.5047	24.8937	17.6694	21.0963	32.6711	24.6692	25.4412	35.9384	28.3326	22.7231	15.3845	21.7279	20.8754	17.05	23.421	TNS3	7	47275154	47582558	-	11797	protein_coding	tensin 3 [Source:HGNC Symbol;Acc:HGNC:21616]	-
ENSG00000106105	11164	8915	11902	6570	7545	8823	4317	6156	4723	10532	11591	9516	10214	10877	8695	76.1364	74.8259	100.374	50.186	74.3587	75.2979	38.0232	44.8292	40.5596	83.4427	97.5286	74.2977	67.0155	73.7577	73.2147	GARS	7	30594681	30634033	+	4152	protein_coding	glycyl-tRNA synthetase [Source:HGNC Symbol;Acc:HGNC:4162]	-
ENSG00000147027	14630	10343	6898	4248	6122	3789	4302	4808	4674	14200	8533	14299	9959	15448	8919	102.186	88.91	59.5795	33.2334	61.793	33.1181	38.8071	35.8592	41.1091	115.223	73.5337	114.341	66.922	107.286	76.9163	TMEM47	X	34627064	34657288	-	4054	protein_coding	transmembrane protein 47 [Source:HGNC Symbol;Acc:HGNC:18515]	-
ENSG00000140264	9527	7790	7901	9655	7368	8716	7355	9301	7285	7992	7446	8618	12064	11075	9066	36.7178	36.9501	37.6556	41.679	41.0364	42.037	36.6098	38.2771	35.3552	35.7833	35.4064	38.0255	44.732	42.4413	43.1411	SERF2	15	43777087	43802589	+	7347	protein_coding	small EDRK-rich factor 2 [Source:HGNC Symbol;Acc:HGNC:10757]	-
ENSG00000173402	11768	6817	6992	7812	6974	7457	8115	10893	8024	7598	7568	10012	11013	10825	8832	48.1325	34.3152	35.3642	35.7884	41.2209	38.1675	42.8665	47.5744	41.3266	36.1027	38.1905	46.8819	43.336	44.024	44.6016	DAG1	3	49468703	49535618	+	6923	protein_coding	dystroglycan 1 [Source:HGNC Symbol;Acc:HGNC:2666]	-
ENSG00000187109	9616	9156	9672	8996	7581	7502	8162	8665	8488	9219	9064	8480	9512	9319	7063	15.6892	18.3852	19.5141	16.4399	17.8744	15.3171	17.1987	15.0961	17.4387	17.4741	18.2458	15.8398	14.9308	15.1182	14.2282	NAP1L1	12	76036587	76085033	-	17355	protein_coding	nucleosome assembly protein 1 like 1 [Source:HGNC Symbol;Acc:HGNC:7637]	-
ENSG00000114554	13278	7959	9081	7109	6586	7119	4946	7848	4808	10431	9444	10923	11671	9809	9381	34.3547	25.3437	29.0546	20.6019	24.625	23.0498	16.5273	21.6822	15.6647	31.3534	30.1473	32.3552	29.0515	25.235	29.9681	PLXNA1	3	126988594	127037392	+	10944	protein_coding	plexin A1 [Source:HGNC Symbol;Acc:HGNC:9099]	-
ENSG00000173821	11527	7897	8472	9155	7096	7246	9242	10770	9628	7559	7359	9637	9310	9264	6182	11.4245	9.63252	10.3832	10.163	10.1633	8.98695	11.8299	11.3979	12.016	8.70341	8.99864	10.9348	8.87721	9.12943	7.56493	RNF213	17	80260866	80398786	+	28570	protein_coding	ring finger protein 213 [Source:HGNC Symbol;Acc:HGNC:14539]	-
ENSG00000277443	8087	7902	7036	9439	7904	8971	7315	9456	7438	9218	12251	8000	10011	9289	7905	53.565	64.4153	57.6298	70.0268	75.6556	74.3582	62.5752	66.8792	62.0374	70.9309	100.116	60.6642	63.7938	61.177	64.6475	MARCKS	6	113857362	113863471	+	4275	protein_coding	myristoylated alanine rich protein kinase C substrate [Source:HGNC Symbol;Acc:HGNC:6759]	-
ENSG00000113719	8332	6483	6319	12441	8556	11952	7739	10217	8363	8458	7453	8033	8860	8899	8039	16.6863	15.9788	15.649	27.9069	24.7618	29.9534	20.0166	21.8487	21.09	19.6781	18.4154	18.4178	17.0707	17.7206	19.8778	ERGIC1	5	172834275	172952685	+	14139	protein_coding	endoplasmic reticulum-golgi intermediate compartment 1 [Source:HGNC Symbol;Acc:HGNC:29205]	-
ENSG00000089280	10146	8033	7735	9730	5300	8745	7974	9710	7403	8039	7314	11198	11049	10191	7193	27.9386	27.2236	26.3389	30.0101	21.0905	30.1345	28.3583	28.5509	25.6697	25.7168	24.8487	35.302	29.2712	27.9031	24.4555	FUS	16	31180110	31194871	+	10283	protein_coding	FUS RNA binding protein [Source:HGNC Symbol;Acc:HGNC:4010]	-
ENSG00000117450	8225	6365	6782	9717	7387	8681	9131	8292	8815	7710	8372	8081	11890	11266	8987	153.021	145.738	156.027	202.485	198.602	202.106	219.396	164.727	206.51	166.638	192.169	172.119	212.816	208.406	206.436	PRDX1	1	45511036	45523047	-	1522	protein_coding	peroxiredoxin 1 [Source:HGNC Symbol;Acc:HGNC:9352]	-
ENSG00000171603	8830	7066	7471	9334	7403	9444	8638	11752	8859	7711	7201	7663	9969	10017	8330	43.996	43.3295	46.0318	52.0912	53.304	58.8847	55.5853	62.5251	55.5828	44.6342	44.2674	43.7119	47.7871	49.6267	51.2452	CLSTN1	1	9729026	9824526	-	5683	protein_coding	calsyntenin 1 [Source:HGNC Symbol;Acc:HGNC:17447]	-
ENSG00000050405	7486	6526	7997	8972	10058	9063	7158	9411	7955	10490	11269	7564	9695	7664	8375	33.5559	36.0018	44.3275	45.0457	65.1525	50.8376	41.4386	45.0448	44.9017	54.626	62.3222	38.8167	41.8094	34.1586	46.3511	LIMA1	12	50175788	50283546	-	6317	protein_coding	LIM domain and actin binding 1 [Source:HGNC Symbol;Acc:HGNC:24636]	-
ENSG00000184432	10276	7702	7562	10240	7200	9170	7462	8998	8401	8665	8167	9001	9289	9593	7847	35.5844	32.8244	32.3817	39.7174	36.0304	39.7374	33.3722	33.2715	36.6328	34.8586	34.8929	35.6841	30.9465	33.0306	33.5502	COPB2	3	139355600	139389732	-	8177	protein_coding	coatomer protein complex subunit beta 2 [Source:HGNC Symbol;Acc:HGNC:2232]	-
ENSG00000115268	9483	8600	9865	8778	8466	9031	7669	10557	7801	7514	6840	7796	9791	9447	7842	125.653	140.243	161.64	130.276	162.108	149.746	131.238	149.367	130.16	115.665	111.82	118.262	124.813	124.464	128.295	RPS15	19	1438358	1440494	+	2137	protein_coding	ribosomal protein S15 [Source:HGNC Symbol;Acc:HGNC:10388]	-
ENSG00000063660	10054	6668	10440	7181	6170	7269	6297	6237	7065	7490	9718	10504	11892	13085	9350	43.6906	35.6617	56.1018	34.9525	38.7466	39.5292	35.3408	28.9411	38.6602	37.8125	52.1032	52.2579	49.7177	56.539	50.1668	GPC1	2	240435671	240468078	+	6516	protein_coding	glypican 1 [Source:HGNC Symbol;Acc:HGNC:4449]	-
ENSG00000100644	7401	7899	5727	16108	11062	14169	10490	9392	13073	5666	5886	7002	5758	6006	3467	40.6845	53.4403	38.9308	99.1801	87.8764	97.4702	74.4746	55.1298	90.4934	36.1843	39.9206	44.0665	30.4521	32.8284	23.5314	HIF1A	14	61695513	61748259	+	5151	protein_coding	hypoxia inducible factor 1 subunit alpha [Source:HGNC Symbol;Acc:HGNC:4910]	Others
ENSG00000233276	7412	6640	8203	11820	9667	10994	7718	11994	7986	9344	5813	5485	8390	7319	9883	146.767	161.815	200.86	262.154	276.621	272.423	197.375	253.599	199.125	214.947	142.015	124.342	159.832	144.102	241.623	GPX1	3	49357171	49358600	-	1430	polymorphic_pseudogene	glutathione peroxidase 1 [Source:HGNC Symbol;Acc:HGNC:4553]	-
ENSG00000174231	9909	7784	7609	8600	7062	8057	8617	10556	8870	8166	7355	8910	9705	9589	7771	24.71	23.8893	23.4638	24.0207	25.449	25.1426	27.7519	28.1081	27.8529	23.6569	22.6289	25.4372	23.2833	23.7762	23.9263	PRPF8	17	1650629	1684882	-	11355	protein_coding	pre-mRNA processing factor 8 [Source:HGNC Symbol;Acc:HGNC:17340]	-
ENSG00000167986	10119	7501	7418	9318	7837	8557	8367	9927	8490	7666	7228	8105	10564	9293	8149	20.5397	18.7384	18.6196	21.1847	22.9882	21.7356	21.9341	21.5161	21.7004	18.0771	18.1014	18.8346	20.6296	18.7559	20.4228	DDB1	11	61299451	61342596	-	13950	protein_coding	damage specific DNA binding protein 1 [Source:HGNC Symbol;Acc:HGNC:2717]	-
ENSG00000198830	9967	7611	7218	7625	4644	8077	7741	10824	6745	5514	5760	12333	14769	12613	6980	112.485	105.713	100.733	96.386	75.7393	114.071	112.829	130.439	95.855	72.2938	80.2029	159.348	160.357	141.538	97.2614	HMGN2	1	26472450	26475972	+	2509	protein_coding	high mobility group nucleosomal binding domain 2 [Source:HGNC Symbol;Acc:HGNC:4986]	-
ENSG00000144746	10878	9200	9382	8868	6766	6776	7556	7609	7678	9739	8403	8621	8258	10426	8114	122.133	127.125	130.259	111.521	109.778	95.2034	109.565	91.2226	108.552	127.029	116.401	110.813	89.2004	116.393	112.48	ARL6IP5	3	69084944	69106066	+	2522	protein_coding	ADP ribosylation factor like GTPase 6 interacting protein 5 [Source:HGNC Symbol;Acc:HGNC:16937]	-
ENSG00000101439	9666	6229	9610	9010	6748	6907	6698	8954	6771	9358	8627	8698	9891	11242	9726	74.0734	58.7478	91.0681	77.3366	74.7293	66.2368	66.2911	73.2694	65.3389	83.3113	81.5669	76.3103	72.9227	85.6613	92.025	CST3	20	23626706	23638473	-	3695	protein_coding	cystatin C [Source:HGNC Symbol;Acc:HGNC:2475]	-
ENSG00000138080	9648	10195	6727	11370	7252	9714	8596	9575	8510	7226	6876	10466	7203	8472	6260	69.0226	89.7634	59.5118	91.1086	74.9742	86.9654	79.4227	73.1447	76.6632	60.0561	60.6916	85.7202	49.5764	60.2651	55.2948	EMILIN1	2	27078567	27086408	+	3958	protein_coding	elastin microfibril interfacer 1 [Source:HGNC Symbol;Acc:HGNC:19880]	-
ENSG00000168003	8132	7164	8774	6882	7238	7745	8516	9819	8129	7229	7688	6699	13995	10364	9588	44.4698	48.2149	59.3325	42.1529	57.1987	53.0009	60.1448	57.3357	55.9768	45.9252	51.8704	41.9398	73.6288	56.3535	64.7369	SLC3A2	11	62856102	62888875	+	5178	protein_coding	solute carrier family 3 member 2 [Source:HGNC Symbol;Acc:HGNC:11026]	-
ENSG00000159140	10302	7762	8041	8678	6184	7927	7652	8978	8350	9080	8030	9511	9926	9830	7571	22.1462	20.5357	21.3755	20.895	19.2109	21.3246	21.2445	20.6086	22.6031	22.6761	21.2977	23.4074	20.5286	21.0115	20.095	SON	21	33542618	33577481	+	13172	protein_coding	SON DNA binding protein [Source:HGNC Symbol;Acc:HGNC:11183]	-
ENSG00000082153	7785	6909	8935	13831	5638	10382	6799	6925	7235	8339	8748	9503	8762	11606	6403	27.2652	29.7799	38.6965	54.2561	28.5348	45.5014	30.7531	25.8976	31.9074	33.9288	37.8005	38.103	29.523	40.4164	27.6879	BZW1	2	200810594	200827338	+	8085	protein_coding	basic leucine zipper and W2 domains 1 [Source:HGNC Symbol;Acc:HGNC:18380]	-
ENSG00000169100	8870	10236	9780	11354	8569	10759	6263	7793	6226	8403	7181	8083	10099	7693	6381	116.064	164.839	158.248	166.405	162.033	176.173	105.84	108.885	102.585	127.736	115.93	121.086	127.133	100.091	103.09	SLC25A6	X	1386152	1392724	-	2164	protein_coding	solute carrier family 25 member 6 [Source:HGNC Symbol;Acc:HGNC:10992]	-
ENSG00000253729	9318	6419	7546	10179	6733	8512	8752	9748	9057	7485	7858	9582	10333	9073	7070	17.1141	14.5096	17.1386	20.9402	17.8706	19.5639	20.7602	19.1177	20.9468	15.9708	17.8066	20.1481	18.2584	16.5694	16.0327	PRKDC	8	47773108	47960183	-	15417	protein_coding	protein kinase, DNA-activated, catalytic subunit [Source:HGNC Symbol;Acc:HGNC:9413]	-
ENSG00000086598	9679	7881	7191	10072	7379	8757	7542	10064	8251	8087	7605	8384	9066	9575	8083	71.5586	71.7085	65.7427	83.4049	78.8368	81.0178	72.0132	79.4496	76.8141	69.4582	69.3696	70.9628	64.4843	70.3875	73.7836	TMED2	12	123584531	123598577	+	3830	protein_coding	transmembrane p24 trafficking protein 2 [Source:HGNC Symbol;Acc:HGNC:16996]	-
ENSG00000151892	10760	7862	14079	6158	5651	4437	5119	7359	5063	11209	8041	10470	10682	10108	10226	31.4816	28.3097	50.9382	20.1803	23.8929	16.2453	19.343	22.9908	18.6533	38.0992	29.0264	35.0703	30.068	29.4059	36.9408	GFRA1	10	116056925	116273467	-	9678	protein_coding	GDNF family receptor alpha 1 [Source:HGNC Symbol;Acc:HGNC:4243]	-
ENSG00000090861	11775	10558	10420	5547	6865	6368	5399	6811	5294	10843	9659	9753	9655	10690	7459	74.1261	81.7994	81.1158	39.1123	62.4527	50.1658	43.8953	45.7838	41.966	79.2985	75.0207	70.2906	58.475	66.9135	57.9758	AARS	16	70252295	70289543	-	4498	protein_coding	alanyl-tRNA synthetase [Source:HGNC Symbol;Acc:HGNC:20]	-
ENSG00000170004	12095	8911	6347	12656	9015	10102	8364	9776	8653	8613	6842	7695	6183	6049	5515	35.0974	31.8239	22.7753	41.1349	37.8038	36.6835	31.3457	30.2915	31.6183	29.0355	24.4958	25.5638	17.2614	17.4533	19.7593	CHD3	17	7884806	7912760	+	9758	protein_coding	chromodomain helicase DNA binding protein 3 [Source:HGNC Symbol;Acc:HGNC:1918]	-
ENSG00000196352	3940	2117	4065	15208	12851	16969	14390	6683	16538	4246	2858	7800	4842	9999	4217	18.8836	12.4873	24.0922	81.6406	89.0075	101.775	89.0727	34.202	99.8104	23.6415	16.9001	42.7989	22.3265	47.6509	24.9545	CD55	1	207321376	207386804	+	5908	protein_coding	CD55 molecule (Cromer blood group) [Source:HGNC Symbol;Acc:HGNC:2665]	-
ENSG00000152518	14549	8506	10478	10248	7140	6490	7730	8980	7809	8532	6778	6031	8980	7366	6900	111.463	80.2013	99.2667	87.9391	79.049	62.221	76.4842	73.4623	75.335	75.9371	64.0676	52.8976	66.1883	56.1119	65.2684	ZFP36L2	2	43222402	43226609	-	3696	protein_coding	ZFP36 ring finger protein like 2 [Source:HGNC Symbol;Acc:HGNC:1108]	Others
ENSG00000189403	9323	7620	7200	10594	5907	9406	7892	10454	7902	6671	6138	10050	10299	9831	7206	34.1822	34.384	32.644	43.5059	31.2976	43.1562	37.3702	40.9276	36.4825	28.4145	27.7657	42.185	36.3284	35.8399	32.6208	HMGB1	13	30456704	30617597	-	7723	protein_coding	high mobility group box 1 [Source:HGNC Symbol;Acc:HGNC:4983]	HMG
ENSG00000215301	12246	5894	6529	9584	5991	7935	6265	12488	7500	11632	6750	7235	7322	8945	10174	21.8195	12.9247	14.3855	19.1268	15.4259	17.6926	14.4167	23.7593	16.8274	24.0775	14.8386	14.7584	12.5513	15.8474	22.382	DDX3X	X	41333284	41364472	+	15892	protein_coding	DEAD-box helicase 3 X-linked [Source:HGNC Symbol;Acc:HGNC:2745]	-
ENSG00000101608	10674	6701	8130	8613	6594	7873	4568	7943	4926	10140	7840	9560	11103	11488	10165	93.1413	71.9636	87.727	84.1811	83.1504	85.9705	51.4797	74.0099	54.1269	102.792	84.4053	95.504	93.21	99.6748	109.516	MYL12A	18	3247481	3256236	+	3245	protein_coding	myosin light chain 12A [Source:HGNC Symbol;Acc:HGNC:16701]	-
ENSG00000084207	8831	6559	7242	9360	7338	9061	8141	11193	8512	6995	6227	7762	10249	9472	9138	130.852	119.609	132.695	155.342	157.126	168.012	155.791	177.095	158.82	120.41	113.838	131.671	146.103	139.552	167.177	GSTP1	11	67583595	67586656	+	1911	protein_coding	glutathione S-transferase pi 1 [Source:HGNC Symbol;Acc:HGNC:4638]	-
ENSG00000204592	11797	8821	8581	9129	6766	7278	6481	10063	6593	8207	6392	9229	8964	9472	8260	112.283	103.328	100.997	97.322	93.0626	86.6861	79.6671	102.273	79.0186	90.7471	75.0617	100.565	82.0828	89.6417	97.0687	HLA-E	6	30489467	30494205	+	2975	protein_coding	major histocompatibility complex, class I, E [Source:HGNC Symbol;Acc:HGNC:4962]	-
ENSG00000100650	9552	8884	8237	8526	6245	6449	8247	9707	8213	9218	8050	7331	9467	10022	7730	50.4897	57.7929	53.8399	50.4776	47.7025	42.6574	56.2987	54.7877	54.6655	56.6044	52.498	44.3629	48.1424	52.673	50.448	SRSF5	14	69726900	69772005	+	5357	protein_coding	serine and arginine rich splicing factor 5 [Source:HGNC Symbol;Acc:HGNC:10787]	-
ENSG00000117519	9913	5668	7700	11013	6275	7683	5555	10123	5881	9503	6453	10026	9888	11271	8907	98.906	69.5994	95.0026	123.074	90.4756	95.9274	71.5807	107.849	73.8877	110.15	79.4361	114.523	94.9146	111.816	109.725	CNN3	1	94896949	94927278	-	2838	protein_coding	calponin 3 [Source:HGNC Symbol;Acc:HGNC:2157]	-
ENSG00000112697	7160	7215	6129	13042	7155	10239	8334	9052	9156	7932	8859	7102	8510	8574	7391	39.5748	49.0795	41.8912	80.7411	57.1499	70.8202	59.4913	53.4245	63.7257	50.9323	60.4128	44.9402	45.2525	47.121	50.4388	TMEM30A	6	75252924	75284968	-	5123	protein_coding	transmembrane protein 30A [Source:HGNC Symbol;Acc:HGNC:16667]	-
ENSG00000135387	9200	7226	7290	8757	6446	8301	7706	9476	8640	7586	7258	9161	10419	10351	8027	33.8804	32.7504	33.1982	36.121	34.3044	38.2547	36.6508	37.2628	40.0661	32.4547	32.9773	38.6235	36.9142	37.9025	36.498	CAPRIN1	11	34051683	34101156	+	7689	protein_coding	cell cycle associated protein 1 [Source:HGNC Symbol;Acc:HGNC:6743]	-
ENSG00000131446	9459	6258	6448	9717	8164	8434	8039	11535	7850	7433	6360	7575	10002	9526	9020	23.1375	18.8393	19.504	26.6225	28.8585	25.8166	25.3961	30.1286	24.1793	21.1223	19.1941	21.213	23.5378	23.169	27.2417	MGAT1	5	180784782	180815652	-	11576	protein_coding	mannosyl (alpha-1,3-)-glycoprotein beta-1,2-N-acetylglucosaminyltransferase [Source:HGNC Symbol;Acc:HGNC:7044]	-
ENSG00000160710	10529	6914	7346	9476	7157	8040	8283	10322	8410	7833	7706	8319	8912	9053	7455	30.7644	24.8627	26.5424	31.0121	30.2199	29.3976	31.2567	32.2044	30.9429	26.5885	27.7798	27.8279	25.0521	26.3014	26.8946	ADAR	1	154582057	154628013	-	9691	protein_coding	adenosine deaminase, RNA specific [Source:HGNC Symbol;Acc:HGNC:225]	-
ENSG00000163466	10059	7835	8773	10416	6612	10535	5822	9156	6658	7270	7340	9191	9114	9492	7405	43.4059	41.6093	46.8133	50.343	41.2313	56.8882	32.4459	42.1881	36.1777	36.4446	39.0776	45.4051	37.8364	40.7265	39.4525	ARPC2	2	218217094	218254356	+	6562	protein_coding	actin related protein 2/3 complex subunit 2 [Source:HGNC Symbol;Acc:HGNC:705]	-
ENSG00000099622	10873	10195	7953	7849	6459	6168	6646	7592	6185	10287	9533	8968	9545	10317	7104	48.3478	55.792	43.7306	39.0918	41.5042	34.3214	38.1664	36.0473	34.6314	53.1399	52.2992	45.6532	40.8329	45.6148	39.0019	CIRBP	19	1259384	1274880	+	6368	protein_coding	cold inducible RNA binding protein [Source:HGNC Symbol;Acc:HGNC:1982]	-
ENSG00000144857	8099	8523	8041	9590	7957	8138	9608	5860	9385	6511	10576	9070	8151	9456	6605	22.2004	28.7528	27.2563	29.4437	31.5195	27.9152	34.0139	17.1521	32.3942	20.734	35.7676	28.4633	21.4955	25.7729	22.3542	BOC	3	113211003	113287459	+	10330	protein_coding	BOC cell adhesion associated, oncogene regulated [Source:HGNC Symbol;Acc:HGNC:17173]	-
ENSG00000115641	9191	10102	6930	8100	7294	8673	7259	9264	7143	7277	6636	8468	10233	10072	8914	39.2773	53.1305	36.6217	38.7711	45.0448	46.3812	40.0636	42.2734	38.4382	36.1273	34.9884	41.4293	42.0716	42.7976	47.0335	FHL2	2	105357712	105438513	-	6626	protein_coding	four and a half LIM domains 2 [Source:HGNC Symbol;Acc:HGNC:3703]	-
ENSG00000011304	9064	7323	7326	9239	7099	9663	7491	9971	7385	7046	6912	9616	10335	9440	7568	37.2883	37.0765	37.2689	42.5718	42.2036	49.746	39.8003	43.8007	38.2566	33.6744	35.0828	45.2892	40.9044	38.6144	38.4405	PTBP1	19	797075	812327	+	6883	protein_coding	polypyrimidine tract binding protein 1 [Source:HGNC Symbol;Acc:HGNC:9583]	-
ENSG00000170876	9842	8909	9690	5083	6225	5234	6189	6225	6017	10023	9750	9384	11444	12268	9083	78.0193	86.9171	94.9882	45.1319	71.3112	51.9214	63.3626	52.6924	60.0623	92.3042	95.359	85.1638	87.2777	96.6981	88.9004	TMEM43	3	14124940	14143679	+	3572	protein_coding	transmembrane protein 43 [Source:HGNC Symbol;Acc:HGNC:28472]	-
ENSG00000122641	4213	3429	5135	16621	8678	18664	13120	7922	13430	4765	7552	9061	4522	5124	3068	14.3694	14.3937	21.6578	63.4964	42.7727	79.6611	57.793	28.8517	57.6802	18.8806	31.7796	35.3811	14.8383	17.3773	12.9199	INHBA	7	41667168	41705834	-	8302	protein_coding	inhibin subunit beta A [Source:HGNC Symbol;Acc:HGNC:6066]	-
ENSG00000147140	10667	8583	7924	9584	6962	9220	7150	9516	7414	7100	7109	9070	9362	9205	6371	57.0759	56.5207	52.4302	57.4383	53.8325	61.7355	49.4095	54.3694	49.9535	44.134	46.9307	55.5605	48.1932	48.9733	42.0895	NONO	X	71283192	71301168	+	5292	protein_coding	non-POU domain containing octamer binding [Source:HGNC Symbol;Acc:HGNC:7871]	-
ENSG00000126247	10764	7647	8922	8062	6613	9311	6086	8879	7121	7377	7245	8861	10586	9682	7803	87.6343	76.6213	89.8235	73.517	77.8035	94.8617	63.9921	77.1888	73.0037	69.7727	72.7742	82.5908	82.9162	78.3774	78.4365	CAPNS1	19	36139575	36150353	+	3478	protein_coding	calpain small subunit 1 [Source:HGNC Symbol;Acc:HGNC:1481]	-
ENSG00000085662	3265	3064	2971	25486	11385	27146	9372	12371	10441	3010	2955	3009	3582	3598	3247	25.2599	29.174	28.4236	220.849	127.286	262.814	93.643	102.198	101.717	27.0533	28.2062	26.6514	26.6613	27.6781	31.0161	AKR1B1	7	134442350	134459284	-	3660	protein_coding	aldo-keto reductase family 1 member B [Source:HGNC Symbol;Acc:HGNC:381]	-
ENSG00000221983	9091	8563	9162	8494	7250	8609	7451	9498	7650	6272	6944	7455	10585	9438	7486	59.7816	69.3011	74.5029	62.5623	68.896	70.844	63.2797	66.6927	63.3462	47.9145	56.3384	56.1244	66.9659	61.7108	60.7801	UBA52	19	18571730	18577550	+	4306	protein_coding	ubiquitin A-52 residue ribosomal protein fusion product 1 [Source:HGNC Symbol;Acc:HGNC:12458]	-
ENSG00000106624	5252	15216	10351	2923	4183	1829	2020	1567	1906	10295	7945	30611	9762	16230	3390	30.0131	107.015	73.1469	18.7094	34.5441	13.0796	14.9084	9.56192	13.7155	68.3467	56.0169	200.268	53.6701	92.2211	23.9189	AEBP1	7	44104361	44114562	+	4955	protein_coding	AE binding protein 1 [Source:HGNC Symbol;Acc:HGNC:303]	-
ENSG00000198542	7824	6301	7880	6865	6452	6595	6814	5911	6729	10557	6219	4712	18690	8466	13388	35.8833	35.5657	44.6907	35.2654	42.762	37.8506	40.3608	28.9477	38.8613	56.2482	35.1903	24.741	82.4669	38.6071	75.8115	ITGBL1	13	101452593	101720856	+	6174	protein_coding	integrin subunit beta like 1 [Source:HGNC Symbol;Acc:HGNC:6164]	-
ENSG00000163931	9312	7524	6589	8465	8542	7776	8862	9431	9723	6629	6691	6945	8989	10011	7815	27.7351	27.5799	24.268	28.2396	36.766	28.9826	34.0889	29.994	36.4662	22.9372	24.5876	23.6814	25.7576	29.6476	28.739	TKT	3	53224707	53256052	-	9507	protein_coding	transketolase [Source:HGNC Symbol;Acc:HGNC:11834]	-
ENSG00000197157	9965	8127	8409	8979	7023	8411	6981	8322	7350	7709	8173	7766	9471	8833	7716	43.4104	43.5717	45.299	43.8116	44.2119	45.852	39.2761	38.711	40.3188	39.0139	43.9275	38.7313	39.6935	38.2605	41.5016	SND1	7	127652180	128092609	+	6500	protein_coding	staphylococcal nuclease and tudor domain containing 1 [Source:HGNC Symbol;Acc:HGNC:30646]	-
ENSG00000143947	8928	9754	10023	10237	8519	8831	6932	7254	6248	7303	7666	7942	8630	8862	5927	80.7681	108.599	112.127	103.73	111.372	99.9746	80.9913	70.0734	71.1754	76.7524	85.5644	82.2553	75.111	79.7155	66.2028	RPS27A	2	55231903	55235853	+	3130	protein_coding	ribosomal protein S27a [Source:HGNC Symbol;Acc:HGNC:10417]	-
ENSG00000148175	11476	8028	5526	10107	8776	8769	8128	11829	8151	6014	5084	9081	7957	8057	5548	101.611	87.4816	60.5048	100.235	112.292	97.1618	92.9457	111.838	90.8795	61.8614	55.5387	92.0521	67.781	70.9333	60.6518	STOM	9	121338988	121370304	-	3198	protein_coding	stomatin [Source:HGNC Symbol;Acc:HGNC:3383]	-
ENSG00000168610	8897	6746	6191	9712	9127	6401	11660	13009	11087	6476	4995	6150	7709	7283	6726	28.589	26.6784	24.6005	34.955	42.3822	25.7393	48.3892	44.6364	44.8614	24.1751	19.8029	22.6245	23.832	23.2697	26.6851	STAT3	17	42313324	42388568	-	8812	protein_coding	signal transducer and activator of transcription 3 [Source:HGNC Symbol;Acc:HGNC:11364]	STAT
ENSG00000031698	10188	9454	11573	4973	6451	6432	3681	5191	3784	10601	10544	8479	10914	10359	9062	75.2039	85.8865	105.639	41.1163	68.8143	59.4144	35.0923	40.9159	35.1727	90.9083	96.0274	71.6547	77.5073	76.0317	82.5907	SARS	1	109213918	109238169	+	3836	protein_coding	seryl-tRNA synthetase [Source:HGNC Symbol;Acc:HGNC:10537]	-
ENSG00000204469	9255	7350	6911	8283	5879	8219	7462	10666	7761	6386	6415	9095	10779	9783	6841	28.7508	28.1008	26.5486	28.8208	26.3923	31.9511	29.938	35.3806	30.3595	23.0466	24.5872	32.3463	32.2151	30.2184	26.2391	PRRC2A	6	31620720	31637771	+	9115	protein_coding	proline rich coiled-coil 2A [Source:HGNC Symbol;Acc:HGNC:13918]	-
ENSG00000100320	9794	9077	7890	8135	6302	7048	7552	8670	8074	8478	7578	7436	9067	8879	7073	27.6938	31.588	27.5884	25.7647	25.7514	24.9392	27.579	26.1777	28.7485	27.8497	26.4372	24.0719	24.6657	24.9639	24.6935	RBFOX2	22	35738736	36028425	-	10014	protein_coding	RNA binding fox-1 homolog 2 [Source:HGNC Symbol;Acc:HGNC:9906]	-
ENSG00000171812	17075	10607	9327	6830	5364	3415	5167	4955	4217	10542	9127	10384	4765	10390	8886	103.532	79.1523	69.933	46.3851	47.0004	25.9118	40.4619	32.0809	32.1973	74.2577	68.2778	72.0819	27.796	62.6403	66.5235	COL8A2	1	36095236	36125220	-	4670	protein_coding	collagen type VIII alpha 2 chain [Source:HGNC Symbol;Acc:HGNC:2216]	-
ENSG00000136942	7476	8618	9044	9356	7723	9643	6341	9052	6653	5928	5900	7588	10478	8859	8105	137.908	195.653	206.305	193.311	205.877	222.601	151.068	178.302	154.541	127.038	134.28	160.25	185.955	162.492	184.6	RPL35	9	124857880	124861981	-	1535	protein_coding	ribosomal protein L35 [Source:HGNC Symbol;Acc:HGNC:10344]	-
ENSG00000185650	9117	7151	9718	15991	8323	15005	6893	9941	7504	5369	5485	5922	4746	5656	3781	50.0302	48.2953	65.9454	98.288	66.0025	103.041	48.852	58.2506	51.8533	34.2278	37.136	37.2046	25.0562	30.8614	25.6179	ZFP36L1	14	68787660	68796253	-	5160	protein_coding	ZFP36 ring finger protein like 1 [Source:HGNC Symbol;Acc:HGNC:1107]	Others
ENSG00000077147	8925	7736	7011	9515	7166	7627	7782	7817	8209	8359	8724	7519	8754	8361	6995	33.5394	35.7784	32.5802	40.0498	38.9156	35.867	37.7687	31.3673	38.8455	36.4927	40.4484	32.3486	31.649	31.2414	32.4557	TM9SF3	10	96518109	96587452	-	7535	protein_coding	transmembrane 9 superfamily member 3 [Source:HGNC Symbol;Acc:HGNC:21529]	-
ENSG00000129250	11289	6428	7136	9051	7965	8508	7180	9287	7291	6442	6408	8519	9609	8428	6880	37.2562	26.1082	29.1222	33.4568	37.9864	35.137	30.6028	32.7271	30.2993	24.6984	26.0918	32.1869	30.509	27.6562	28.0341	KIF1C	17	4997948	5028401	+	8580	protein_coding	kinesin family member 1C [Source:HGNC Symbol;Acc:HGNC:6317]	-
ENSG00000133083	7668	5350	1784	10114	11874	12667	15156	8959	16540	6046	2153	2627	8010	4843	6356	15.1044	12.9698	4.34554	22.3146	33.8002	31.2241	38.5568	18.8439	41.0262	13.8355	5.23245	5.92421	15.1796	9.48554	15.4583	DCLK1	13	35768652	36131306	-	14375	protein_coding	doublecortin like kinase 1 [Source:HGNC Symbol;Acc:HGNC:2700]	-
ENSG00000177706	7468	7071	5053	12114	6183	7200	10924	12387	10451	5540	4708	6597	10181	7793	6407	45.6822	53.2331	38.2225	82.9994	54.6565	55.115	86.3016	80.9094	80.5015	39.3693	35.5318	46.1995	59.9157	47.3994	48.3898	FAM20C	7	192969	260745	+	4629	protein_coding	FAM20C, golgi associated secretory pathway kinase [Source:HGNC Symbol;Acc:HGNC:22140]	-
ENSG00000139292	9472	2341	2294	1204	1227	685	541	2063	586	21227	20149	5446	24026	8757	19719	51.0775	15.5363	15.2971	7.27209	9.56164	4.62245	3.76773	11.8789	3.97914	132.979	134.054	33.6213	124.645	46.9536	131.289	LGR5	12	71439770	71586310	+	5251	protein_coding	leucine rich repeat containing G protein-coupled receptor 5 [Source:HGNC Symbol;Acc:HGNC:4504]	-
ENSG00000119335	9111	7680	8422	8413	6403	7987	7261	8295	7148	7640	7201	7959	9174	9596	7420	59.239	61.4555	67.7149	61.2685	60.1624	64.986	60.9723	57.5902	58.5234	57.7086	57.7661	59.2446	57.3862	62.038	59.5664	SET	9	128683424	128696400	+	4355	protein_coding	SET nuclear proto-oncogene [Source:HGNC Symbol;Acc:HGNC:10760]	-
ENSG00000184743	9795	7004	7445	6944	5731	7203	6593	7252	6627	9567	9288	9043	8687	10335	7858	36.4939	32.1159	34.3011	28.9782	30.8565	33.5833	31.7244	28.8512	31.0911	41.4092	42.695	38.5725	31.1382	38.2871	36.148	ATL3	11	63624087	63671921	-	7600	protein_coding	atlastin GTPase 3 [Source:HGNC Symbol;Acc:HGNC:24526]	-
ENSG00000170144	9793	7554	7458	8979	5915	7846	7397	8679	7154	7686	7414	9777	8928	8614	5881	45.9634	43.6347	43.2859	47.203	40.1191	46.0828	44.838	43.4967	42.2814	41.9085	42.9327	52.5352	40.3142	40.2001	34.0803	HNRNPA3	2	177212563	177223958	+	6033	protein_coding	heterogeneous nuclear ribonucleoprotein A3 [Source:HGNC Symbol;Acc:HGNC:24941]	-
ENSG00000086062	6043	6189	5810	12733	8503	11800	9404	9087	9526	5857	5977	7275	7003	8067	5672	34.9139	44.0072	41.5096	82.3988	70.9933	85.3142	70.1701	56.0604	69.3041	39.312	42.6056	48.1201	38.9257	46.3429	40.4611	B4GALT1	9	33104082	33167356	-	4901	protein_coding	beta-1,4-galactosyltransferase 1 [Source:HGNC Symbol;Acc:HGNC:924]	-
ENSG00000131051	9832	8224	8532	7396	6131	6390	6577	7794	7094	8871	8708	7312	9782	8969	7206	23.3245	24.0111	25.0293	19.6523	21.0185	18.9699	20.1508	19.7434	21.1917	24.4483	25.4876	19.8589	22.3257	21.1563	21.1068	RBM39	20	35701347	35742312	-	11936	protein_coding	RNA binding motif protein 39 [Source:HGNC Symbol;Acc:HGNC:15923]	-
ENSG00000107581	9051	8335	7890	7657	6850	7246	7226	6968	8036	8840	8983	8778	8908	7898	6077	36.0917	40.9048	38.9058	34.199	39.4731	36.1579	37.2137	29.6694	40.3509	40.9513	44.1947	40.0732	34.1742	31.315	29.9196	EIF3A	10	119033670	119080823	-	7101	protein_coding	eukaryotic translation initiation factor 3 subunit A [Source:HGNC Symbol;Acc:HGNC:3271]	-
ENSG00000071537	8390	8064	9430	7479	6395	6536	5539	6187	6160	9633	11153	8040	9606	8664	7444	24.853	29.3986	34.5427	24.8145	27.3752	24.2283	21.1906	19.5699	22.9774	33.1501	40.7613	27.266	27.3758	25.5189	27.2257	SEL1L	14	81471549	81533861	-	9559	protein_coding	SEL1L, ERAD E3 ligase adaptor subunit [Source:HGNC Symbol;Acc:HGNC:10717]	-
ENSG00000087274	10139	7605	7299	6793	5978	6996	7190	8773	7549	7726	7146	7829	9833	9678	8018	21.9056	20.2217	19.5007	16.4386	18.6645	18.9149	20.0624	20.2394	20.5377	19.3919	19.0485	19.3649	20.4387	20.7908	21.3886	ADD1	4	2843857	2930076	+	13106	protein_coding	adducin 1 [Source:HGNC Symbol;Acc:HGNC:243]	-
ENSG00000135535	8847	8341	9098	8367	5826	7043	6248	7202	6593	8582	8852	7886	9620	8766	7225	34.7642	40.3378	44.2088	36.8256	33.0831	34.6328	31.7082	30.2189	32.6229	39.1768	42.9156	35.4765	36.3679	34.2502	35.0534	CD164	6	109366514	109382812	-	7206	protein_coding	CD164 molecule [Source:HGNC Symbol;Acc:HGNC:1632]	-
ENSG00000104852	8610	7163	6727	8749	6414	7943	8106	10027	7870	7743	6474	6816	9532	8786	7420	52.0495	53.2925	50.2877	59.2402	56.0328	60.0886	63.2869	64.7253	59.9089	54.3785	48.2863	47.1727	55.4376	52.8117	55.3826	SNRNP70	19	49085419	49108605	+	4684	protein_coding	small nuclear ribonucleoprotein U1 subunit 70 [Source:HGNC Symbol;Acc:HGNC:11150]	-
ENSG00000105223	7811	8334	7822	10301	7066	8051	8290	9263	8308	7256	6617	6860	7481	7725	7169	42.665	56.0243	52.8336	63.0215	55.7749	55.0312	58.4809	54.0265	57.1432	46.0434	44.5928	42.898	39.3126	41.9555	48.3481	PLD3	19	40348456	40380439	+	5184	protein_coding	phospholipase D family member 3 [Source:HGNC Symbol;Acc:HGNC:17158]	-
ENSG00000163902	7608	6797	6544	10044	7074	9741	6877	9827	7393	6103	6362	8196	9234	8870	7142	53.9647	59.3355	57.3997	79.7978	72.5111	86.4644	62.9989	74.4304	66.0334	50.2907	55.6765	66.5564	63.0139	62.5588	62.5483	RPN1	3	128619970	128681075	-	3992	protein_coding	ribophorin I [Source:HGNC Symbol;Acc:HGNC:10381]	-
ENSG00000184640	8122	9892	6254	8343	6997	9356	6205	6607	6817	8339	6683	8424	8957	9257	7517	17.9058	26.8393	17.0496	20.6014	22.2916	25.8115	17.6671	15.5534	18.9246	21.3574	18.1777	21.2616	18.9976	20.292	20.4612	2009-09-01	17	77280569	77500596	+	12844	protein_coding	septin 9 [Source:HGNC Symbol;Acc:HGNC:7323]	-
ENSG00000100813	8831	7539	7373	8367	6391	7504	7796	9671	8019	7636	6779	7311	8764	8508	6673	27.4487	28.8392	28.3389	29.129	28.7065	29.1876	31.2952	32.0976	31.3859	27.5729	25.9966	26.0158	26.2072	26.2945	25.6088	ACIN1	14	23058564	23095614	-	9110	protein_coding	apoptotic chromatin condensation inducer 1 [Source:HGNC Symbol;Acc:HGNC:17066]	-
ENSG00000065150	8289	7414	7418	9421	8817	10235	6778	7232	7062	7601	6690	7319	8789	7354	6687	24.2695	26.7159	26.8579	30.8959	37.3061	37.5008	25.6303	22.6103	26.0369	25.8544	24.167	24.5335	24.7574	21.4096	24.1739	IPO5	13	97953658	98024297	+	9671	protein_coding	importin 5 [Source:HGNC Symbol;Acc:HGNC:6402]	-
ENSG00000129351	8220	7255	6595	8565	6205	8058	7840	9736	7725	6413	6219	8367	9782	9099	6867	21.1174	22.9385	20.9513	24.6457	23.0362	25.9054	26.0124	26.7079	24.9903	19.1397	19.7119	24.6086	24.1771	23.2428	21.7817	ILF3	19	10654261	10692417	+	11022	protein_coding	interleukin enhancer binding factor 3 [Source:HGNC Symbol;Acc:HGNC:6038]	-
ENSG00000001461	10755	7445	5629	6847	7904	8207	7182	6971	7175	7675	7814	7780	10235	8319	6981	32.3838	27.5893	20.9593	23.092	34.3925	30.924	27.9291	22.4131	27.2046	26.8473	29.0288	26.8192	29.6492	24.9066	25.9532	NIPAL3	1	24415794	24472976	+	9404	protein_coding	NIPA like domain containing 3 [Source:HGNC Symbol;Acc:HGNC:25233]	-
ENSG00000113273	14838	4061	3954	6769	5138	7770	2939	8588	3086	8912	4840	16046	7093	14317	8478	46.4101	15.6325	15.2933	23.7141	23.2237	30.4125	11.8722	28.6827	12.1545	32.3831	18.6776	57.4583	21.3439	44.5261	32.7406	ARSB	5	78777209	78986087	-	9053	protein_coding	arylsulfatase B [Source:HGNC Symbol;Acc:HGNC:714]	-
ENSG00000132341	7948	6643	7872	9929	6407	9964	6285	8753	6323	5545	6241	9102	10059	8769	6855	46.6434	47.9794	57.1275	65.2654	54.336	73.1746	47.6357	54.8504	46.7261	37.8041	45.1882	61.153	56.793	51.1691	49.6702	RAN	12	130871879	130877678	+	4825	protein_coding	RAN, member RAS oncogene family [Source:HGNC Symbol;Acc:HGNC:9846]	-
ENSG00000116584	9080	8457	10666	5789	5471	7046	3835	5724	3953	9683	9992	8349	9895	10635	8026	28.1454	32.2623	40.8837	20.0988	24.5069	27.3312	15.3526	18.9457	15.4295	34.8688	38.2131	29.6281	29.5083	32.7781	30.7168	ARHGEF2	1	155946851	156007070	-	9135	protein_coding	Rho/Rac guanine nucleotide exchange factor 2 [Source:HGNC Symbol;Acc:HGNC:682]	-
ENSG00000072274	3370	3829	3064	17012	9447	17110	11948	14088	13017	3139	2912	4760	4940	4204	3688	12.099	16.9185	13.603	68.4098	49.0131	76.871	55.3997	54.0079	58.8481	13.0923	12.8988	19.5647	17.0629	15.0074	16.348	TFRC	3	196027183	196082189	-	7887	protein_coding	transferrin receptor [Source:HGNC Symbol;Acc:HGNC:11763]	-
ENSG00000118495	15032	3912	5419	4452	2419	2308	2689	5423	2694	13744	9748	16831	6266	17624	7927	48.7397	15.6107	21.7277	16.1684	11.3345	9.36476	11.2603	18.7757	10.9994	51.7708	38.996	62.4777	19.5463	56.8194	31.7345	PLAGL1	6	143940300	144064599	-	8733	protein_coding	PLAG1 like zinc finger 1 [Source:HGNC Symbol;Acc:HGNC:9046]	zf-C2H2
ENSG00000120129	6322	4631	4422	13643	7641	12386	8760	12073	8454	5013	4774	5058	10054	6436	6767	88.6642	79.9331	76.6902	214.313	154.862	217.38	158.669	180.8	149.3	81.6764	82.6066	81.2121	135.656	89.7501	117.178	DUSP1	5	172768090	172771195	-	2019	protein_coding	dual specificity phosphatase 1 [Source:HGNC Symbol;Acc:HGNC:3064]	-
ENSG00000095139	8801	7178	6874	8452	6575	8097	6390	7790	7135	8002	7830	8429	8218	9219	7371	59.662	59.8862	57.6238	64.1756	64.4112	68.6885	55.9449	56.3888	60.9064	63.0187	65.4886	65.4169	53.5968	62.1405	61.6947	ARCN1	11	118572390	118603033	+	4177	protein_coding	archain 1 [Source:HGNC Symbol;Acc:HGNC:649]	-
ENSG00000175166	7877	5640	6040	10528	6415	11273	7516	10491	7579	5594	5743	6913	9245	8218	7237	40.903	36.0439	38.7845	61.2329	48.1383	73.2535	50.4052	58.1703	49.5575	33.746	36.7936	41.0969	46.1858	42.4313	46.399	PSMD2	3	184298709	184309054	+	5453	protein_coding	proteasome 26S subunit, non-ATPase 2 [Source:HGNC Symbol;Acc:HGNC:9559]	-
ENSG00000071242	5485	7329	6354	9428	7555	7422	8782	9912	9336	6580	7318	6262	9478	8191	6853	18.8418	30.9847	26.991	36.2751	37.5041	31.9051	38.9612	36.3577	40.384	26.2588	31.0153	24.6267	31.3234	27.9774	29.0657	RPS6KA2	6	166409364	166906451	-	8243	protein_coding	ribosomal protein S6 kinase A2 [Source:HGNC Symbol;Acc:HGNC:10431]	-
ENSG00000182752	5025	2032	1485	16468	18070	12641	11952	16442	13552	4675	5480	1421	3207	1545	2283	12.2948	6.11879	4.49301	45.1304	63.8914	38.7043	37.7676	42.9565	41.7533	13.2883	16.5426	3.9804	7.54901	3.7587	6.89677	PAPPA	9	116153804	116402322	+	11573	protein_coding	pappalysin 1 [Source:HGNC Symbol;Acc:HGNC:8602]	-
ENSG00000131389	5332	3506	1869	15095	6376	6883	16290	12310	15582	2723	3222	4787	10076	7700	4450	18.2918	14.8025	7.9287	58.002	31.6092	29.5486	72.174	45.0935	67.3119	10.8522	13.6373	18.8008	33.2553	26.2653	18.8487	SLC6A6	3	14402576	14489349	+	8254	protein_coding	solute carrier family 6 member 6 [Source:HGNC Symbol;Acc:HGNC:11052]	-
ENSG00000188554	9420	6409	7167	8368	6878	6653	7440	9160	7915	8067	7200	6672	8355	8611	7780	31.7353	26.573	29.8577	31.5761	33.4853	28.0481	32.3712	32.9517	33.5774	31.5725	29.927	25.7334	27.0798	28.8451	32.3614	NBR1	17	43170481	43211689	+	8405	protein_coding	NBR1, autophagy cargo receptor [Source:HGNC Symbol;Acc:HGNC:6746]	-
ENSG00000162434	8382	6303	7559	10161	7605	8887	7702	9634	8750	6826	6730	5808	7929	7187	6471	37.5722	34.7716	41.8997	51.0153	49.2627	49.8504	44.5879	46.1122	49.389	35.546	37.2197	29.8053	34.1936	32.0326	35.8135	JAK1	1	64833229	64966504	-	6317	protein_coding	Janus kinase 1 [Source:HGNC Symbol;Acc:HGNC:6190]	-
ENSG00000142089	10587	5014	6468	9466	7152	4950	7045	10693	7023	7713	6008	8353	7885	9493	7905	222.389	129.623	168.011	222.716	217.104	130.119	191.124	239.844	185.766	188.221	155.707	200.877	159.349	198.275	205.021	IFITM3	11	319669	327537	-	1348	protein_coding	interferon induced transmembrane protein 3 [Source:HGNC Symbol;Acc:HGNC:5414]	-
ENSG00000182934	7759	5998	5883	9115	7061	8090	8040	8506	7944	7206	7280	8178	8849	8466	7377	52.7245	50.1615	49.4348	69.3758	69.3382	68.7938	70.5597	61.7194	67.975	56.8861	61.0346	63.6212	57.8506	57.2019	61.8931	SRPRA	11	126262919	126269144	-	4167	protein_coding	SRP receptor subunit alpha [Source:HGNC Symbol;Acc:HGNC:11307]	-
ENSG00000181789	9325	6555	6849	8871	6281	8452	6401	8345	6886	7367	7296	8791	8604	8758	6919	59.6713	51.6235	54.1965	63.582	58.0825	67.6816	52.9004	57.0208	55.4865	54.7662	57.6023	64.4026	52.9693	55.7246	54.6658	COPG1	3	129249606	129277773	+	4425	protein_coding	coatomer protein complex subunit gamma 1 [Source:HGNC Symbol;Acc:HGNC:2236]	-
ENSG00000116560	9061	6827	6798	8558	5551	7777	7163	9668	7817	7214	6790	8643	8450	8630	6332	34.5502	32.0378	32.0541	36.5504	30.5877	37.1092	35.2748	39.3642	37.5334	31.9563	31.9436	37.7301	30.9984	32.7198	29.8107	SFPQ	1	35176378	35193148	-	7426	protein_coding	splicing factor proline and glutamine rich [Source:HGNC Symbol;Acc:HGNC:10774]	-
ENSG00000171314	6861	5370	5629	16394	5876	12863	6502	10027	6526	5560	5611	6804	7940	7107	6054	75.6523	72.8731	76.7527	202.472	93.6304	177.489	92.5926	118.058	90.6119	71.2221	76.3333	85.891	84.2292	77.9196	82.4201	PGAM1	10	97426160	97433441	+	2568	protein_coding	phosphoglycerate mutase 1 [Source:HGNC Symbol;Acc:HGNC:8888]	-
ENSG00000115107	11193	5421	3040	8473	7056	6967	7091	9647	6811	8275	6178	5195	14139	5933	9526	69.4738	41.4107	23.3333	58.9056	63.2897	54.1146	56.8429	63.9377	53.234	59.6689	47.3109	36.9155	84.4307	36.6163	73.0031	STEAP3	2	119223831	119265652	+	4562	protein_coding	STEAP3 metalloreductase [Source:HGNC Symbol;Acc:HGNC:24592]	-
ENSG00000116005	11434	6130	5947	8532	6058	6376	7466	10865	8209	8054	6032	6097	7253	8777	7614	55.1557	36.3924	35.4746	46.0986	42.23	38.4888	46.513	55.9644	49.8638	45.1345	35.8998	33.671	33.6602	42.0982	45.3483	PCYOX1	2	70257386	70281191	+	5870	protein_coding	prenylcysteine oxidase 1 [Source:HGNC Symbol;Acc:HGNC:20588]	-
ENSG00000119280	21423	3929	5102	3927	6488	3505	4187	8819	4558	9453	5776	7809	7740	11598	10376	117.537	26.5299	34.615	24.1325	51.4407	24.0646	29.6683	51.6661	31.4901	60.2519	39.0987	49.0501	40.8549	63.271	70.2881	C1orf198	1	230837119	230869589	-	5161	protein_coding	chromosome 1 open reading frame 198 [Source:HGNC Symbol;Acc:HGNC:25900]	-
ENSG00000177565	8069	6671	7722	7578	6239	5886	6212	6946	6900	9870	10947	8174	8537	7774	7071	19.6915	20.0359	23.3033	20.7138	22.0026	17.9752	19.5788	18.1002	21.2037	27.9822	32.9605	22.8372	20.0434	18.8638	21.3057	TBL1XR1	3	177019340	177228000	-	11603	protein_coding	transducin beta like 1 X-linked receptor 1 [Source:HGNC Symbol;Acc:HGNC:29529]	-
ENSG00000155660	6191	7404	6054	9256	6633	10407	7683	10890	8131	6442	6056	7600	7230	7093	6874	53.4951	78.7368	64.6879	89.5822	82.8254	112.531	85.739	100.478	88.471	64.6665	64.5621	75.1823	60.1034	60.9409	73.3363	PDIA4	7	149003062	149028641	-	3277	protein_coding	protein disulfide isomerase family A member 4 [Source:HGNC Symbol;Acc:HGNC:30167]	-
ENSG00000071054	7834	11412	7510	7524	5440	9129	5830	8902	6501	7398	6439	9693	6228	8379	5579	18.5458	33.2493	21.9852	19.9506	18.6106	27.0446	17.8248	22.503	19.3797	20.3461	18.807	26.2705	14.1846	19.7233	16.307	MAP4K4	2	101696850	101894689	+	11961	protein_coding	mitogen-activated protein kinase kinase kinase kinase 4 [Source:HGNC Symbol;Acc:HGNC:6866]	-
ENSG00000011454	22934	7945	3465	2370	3320	1971	2524	3157	2883	12239	9092	12263	6298	14683	8514	70.8793	30.2198	13.2425	8.20413	14.8278	7.6229	10.0745	10.4185	11.2199	43.9431	34.6687	43.3895	18.7262	45.1211	32.4885	RABGAP1	9	122940833	123104866	+	9162	protein_coding	RAB GTPase activating protein 1 [Source:HGNC Symbol;Acc:HGNC:17155]	-
ENSG00000140945	10911	5433	7929	3234	5407	4661	3182	5186	3404	14383	9380	9454	8174	12972	9847	27.6173	16.9244	24.8177	9.16856	19.7776	14.7635	10.4019	14.0165	10.8495	42.2932	29.2926	27.3956	19.9048	32.6474	30.7735	CDH13	16	82626803	83800640	+	11187	protein_coding	cadherin 13 [Source:HGNC Symbol;Acc:HGNC:1753]	-
ENSG00000075420	6668	6102	5361	12158	8038	9462	8294	8891	9306	6396	7029	6695	6969	6649	5414	14.2284	16.0247	14.1459	29.058	24.786	25.266	22.8569	20.2581	25.0049	15.8552	18.5051	16.3553	14.3066	14.1072	14.2637	FNDC3B	3	172039628	172401665	+	13270	protein_coding	fibronectin type III domain containing 3B [Source:HGNC Symbol;Acc:HGNC:24670]	-
ENSG00000163191	9321	6906	7725	6287	6084	7592	4296	6015	5047	8277	8267	8632	10831	9926	8006	388.136	353.92	397.783	293.231	366.109	395.614	231.036	267.453	264.641	400.405	424.725	411.511	433.907	410.98	411.616	S100A11	1	152032506	152047907	-	680	protein_coding	S100 calcium binding protein A11 [Source:HGNC Symbol;Acc:HGNC:10488]	-
ENSG00000213625	8527	5221	5090	11228	7634	8117	7410	9542	7482	7131	5757	6005	8718	7073	7547	46.1045	34.7423	34.0324	67.9977	59.6485	54.9208	51.744	55.0905	50.9411	44.7923	38.4045	37.1714	45.3494	38.0256	50.3823	LEPROT	1	65420587	65436007	+	5237	protein_coding	leptin receptor overlapping transcript [Source:HGNC Symbol;Acc:HGNC:29477]	-
ENSG00000140319	8562	6229	6555	9164	6445	7511	7223	9283	7664	6731	5726	6815	8876	8402	7200	120.918	108.266	114.476	144.959	131.534	132.742	131.743	139.989	136.293	110.433	99.7713	110.187	120.598	117.984	125.546	SRP14	15	40035739	40039188	-	2005	protein_coding	signal recognition particle 14 [Source:HGNC Symbol;Acc:HGNC:11299]	-
ENSG00000171992	8350	7855	4986	11166	7971	9766	9115	7527	8897	6180	4442	5711	7183	6851	6162	23.0491	26.6853	17.0195	34.5231	31.7966	33.7348	32.4951	22.186	30.9253	19.818	15.1281	18.048	19.0757	18.8038	21.0012	SYNPO	5	150601080	150659220	+	10258	protein_coding	synaptopodin [Source:HGNC Symbol;Acc:HGNC:30672]	-
ENSG00000163975	5831	6120	4484	5629	6462	5561	6376	5381	6397	8717	7205	10619	12592	11876	8803	19.6723	25.411	18.7071	21.271	31.505	23.4779	27.7815	19.385	27.1764	34.1653	29.9906	41.0152	40.8709	39.839	36.669	MELTF	3	196988621	197029816	-	8393	protein_coding	melanotransferrin [Source:HGNC Symbol;Acc:HGNC:7037]	-
ENSG00000159335	11521	7330	8233	5955	4838	6328	6240	7763	5771	5498	7495	8716	10153	10426	5697	221.171	173.181	195.444	128.046	134.216	152.019	154.709	159.132	139.506	122.616	177.52	191.559	187.516	199.013	135.033	PTMS	12	6765516	6770952	+	1475	protein_coding	parathymosin [Source:HGNC Symbol;Acc:HGNC:9629]	-
ENSG00000075785	8424	6533	7206	8261	6131	7644	6712	7744	6890	7012	6981	7439	8565	9040	7365	87.7928	83.7936	92.8671	96.4312	92.3361	99.6908	90.3413	86.1779	90.4197	84.896	89.7628	88.7571	85.8766	93.6773	94.7696	RAB7A	3	128726122	128814796	+	2717	protein_coding	RAB7A, member RAS oncogene family [Source:HGNC Symbol;Acc:HGNC:9788]	-
ENSG00000167615	9049	7973	7759	6457	4899	5811	7186	8128	7219	8771	7623	6887	8744	8267	7164	39.609	42.9509	41.9977	31.6569	30.9885	31.8301	40.6232	37.9898	39.7899	44.6013	41.1678	34.5121	36.8222	35.9804	38.7172	LENG8	19	54448887	54462037	+	6469	protein_coding	leukocyte receptor cluster member 8 [Source:HGNC Symbol;Acc:HGNC:15500]	-
ENSG00000079308	10065	6091	6877	8525	7739	7629	7440	6607	7837	8158	8036	6862	6901	6826	6079	17.505	13.0375	14.7902	16.6069	19.4506	16.6039	16.7115	12.27	17.1634	16.4831	17.2436	13.6631	11.547	11.8043	13.0538	TNS1	2	217799588	218033982	-	16281	protein_coding	tensin 1 [Source:HGNC Symbol;Acc:HGNC:11973]	-
ENSG00000175550	7136	6792	8665	8620	6103	9348	6540	6998	6777	4986	5434	8207	10947	7920	7130	116.328	136.265	174.673	157.392	143.772	190.697	137.69	121.813	139.114	94.4251	109.292	153.166	171.685	128.375	143.508	DRAP1	11	65919257	65921561	+	1737	protein_coding	DR1 associated protein 1 [Source:HGNC Symbol;Acc:HGNC:3019]	-
ENSG00000091136	7530	6549	5717	14075	7383	11612	9637	7376	10523	6024	4619	3581	5820	5590	5368	26.1939	28.0375	24.5924	54.8401	37.1141	50.5483	43.2954	27.3979	46.0944	24.3442	19.824	14.2613	19.4776	19.3349	23.0555	LAMB1	7	107923799	108003255	-	8140	protein_coding	laminin subunit beta 1 [Source:HGNC Symbol;Acc:HGNC:6486]	-
ENSG00000130175	7127	7872	7558	8573	6273	8934	6945	8636	7400	5621	6330	8091	8528	8025	5465	39.0645	53.1029	51.2283	52.6324	49.6879	61.2796	49.1634	50.545	51.0753	35.7927	42.8073	50.7722	44.9707	43.7367	36.9847	PRKCSH	19	11435288	11450968	+	5166	protein_coding	protein kinase C substrate 80K-H [Source:HGNC Symbol;Acc:HGNC:9411]	-
ENSG00000143870	6584	7761	7983	9266	6364	9483	6378	8072	6636	6417	6348	8002	7670	7885	6513	45.4601	65.9502	68.1606	71.6601	63.4995	81.937	56.8747	59.5129	57.6966	51.4728	54.0774	63.2539	50.9498	54.1337	55.5236	PDIA6	2	10783391	10837977	-	4101	protein_coding	protein disulfide isomerase family A member 6 [Source:HGNC Symbol;Acc:HGNC:30168]	-
ENSG00000182199	9086	8049	8874	6117	6739	8094	3904	6849	4025	7669	7942	7832	9983	8896	7054	53.1786	57.9781	64.226	40.1003	56.998	59.2818	29.5099	42.8037	29.6642	52.1444	57.3499	52.479	56.2124	51.7707	50.9748	SHMT2	12	57229327	57234935	+	4838	protein_coding	serine hydroxymethyltransferase 2 [Source:HGNC Symbol;Acc:HGNC:10852]	-
ENSG00000108175	9182	8292	6993	6954	5625	7014	6103	6215	6523	7599	7961	8561	8703	9092	6189	23.5333	26.1555	22.1634	19.963	20.8338	22.496	20.2015	17.0089	21.0522	22.626	25.174	25.12	21.4596	23.1703	19.585	ZMIZ1	10	79069035	79316528	+	11048	protein_coding	zinc finger MIZ-type containing 1 [Source:HGNC Symbol;Acc:HGNC:16493]	zf-MIZ
ENSG00000138071	9748	7110	7818	8609	5584	8068	5851	6902	6412	6912	7216	8110	8260	8168	6161	63.4974	56.9991	62.9743	62.8113	52.5637	65.7658	49.2226	48.0071	52.5941	52.3057	57.993	60.4797	51.764	52.9032	49.5504	ACTR2	2	65227753	65271253	+	4347	protein_coding	ARP2 actin related protein 2 homolog [Source:HGNC Symbol;Acc:HGNC:169]	-
ENSG00000122884	5337	7788	5470	15311	6429	12320	6986	7358	7027	6421	7752	5658	6217	6331	4520	48.8593	87.7473	61.9248	156.999	85.0538	141.142	82.5986	71.9283	81.0071	68.2901	87.5593	59.3009	54.7568	57.6299	51.091	P4HA1	10	73007217	73096974	-	3093	protein_coding	prolyl 4-hydroxylase subunit alpha 1 [Source:HGNC Symbol;Acc:HGNC:8546]	-
ENSG00000198959	9735	5761	1890	16013	5942	22065	4373	8475	5365	3217	1618	10452	3208	7216	5425	34.3025	24.9831	8.23529	63.1986	30.2568	97.2945	19.9005	31.8874	23.8047	13.1688	7.03408	42.1636	10.8751	25.282	23.6018	TGM2	20	38127387	38166578	-	8036	protein_coding	transglutaminase 2 [Source:HGNC Symbol;Acc:HGNC:11778]	-
ENSG00000163531	9801	8546	9741	5579	6861	5363	6442	6010	6891	7445	8445	5756	9254	6706	7759	13.0471	14.0011	16.0351	8.31846	13.1986	8.93396	11.0753	8.54292	11.5512	11.5136	13.8701	8.77226	11.8516	8.87628	12.7527	NFASC	1	204828651	205022822	+	21271	protein_coding	neurofascin [Source:HGNC Symbol;Acc:HGNC:29866]	-
ENSG00000167468	7697	7133	8709	6885	6246	6000	6182	8819	7037	6074	5440	6165	11313	8704	7835	107.948	123.119	151.039	108.154	126.589	105.303	111.974	132.07	124.275	98.9632	94.1307	98.9863	152.644	121.377	135.671	GPX4	19	1103926	1106791	+	2019	protein_coding	glutathione peroxidase 4 [Source:HGNC Symbol;Acc:HGNC:4556]	-
ENSG00000182871	10863	2131	939	16925	9073	15323	8213	28960	8497	1877	893	1122	1977	1642	1671	36.0816	8.71118	3.85681	62.9664	43.5498	63.6903	35.2315	102.713	35.5389	7.24277	3.65953	4.26655	6.31756	5.42293	6.8528	COL18A1	21	45405137	45513720	+	8525	protein_coding	collagen type XVIII alpha 1 chain [Source:HGNC Symbol;Acc:HGNC:2195]	-
ENSG00000092820	12350	5652	7998	6604	4449	8215	4550	7250	4684	6461	6351	9251	10008	8109	7685	104.638	58.9364	83.7977	62.6722	54.4736	87.1014	49.7885	65.5921	49.974	63.5958	66.3902	89.7347	81.5789	68.315	80.394	EZR	6	158765741	158819412	-	3342	protein_coding	ezrin [Source:HGNC Symbol;Acc:HGNC:12691]	-
ENSG00000106211	14069	6957	8925	4563	2935	4982	2396	3918	2716	7372	7824	10823	10469	11822	9815	243.804	148.374	191.255	88.5672	73.4998	108.038	53.624	72.4991	59.2667	148.412	167.28	214.721	174.538	203.702	210.002	HSPB1	7	76302544	76304295	+	1634	protein_coding	heat shock protein family B (small) member 1 [Source:HGNC Symbol;Acc:HGNC:5246]	-
ENSG00000163513	8121	5966	5439	10991	5793	7717	6955	8110	6887	6556	5610	6374	7372	10187	7449	48.8846	44.1981	40.4864	74.1045	50.3925	58.1307	54.0697	52.1283	52.2031	45.8466	41.6643	43.9262	42.6928	60.9726	55.3626	TGFBR2	3	30606502	30694142	+	4704	protein_coding	transforming growth factor beta receptor 2 [Source:HGNC Symbol;Acc:HGNC:11773]	-
ENSG00000103888	26153	3581	1271	13379	1565	5758	1806	6999	1948	5549	3417	20983	1117	13342	2474	97.1716	16.375	5.8397	55.6783	8.40296	26.7722	8.66623	27.768	9.11403	23.9518	15.664	89.2553	3.99281	49.2906	11.3494	CEMIP	15	80779343	80951776	+	7621	protein_coding	cell migration inducing hyaluronidase 1 [Source:HGNC Symbol;Acc:HGNC:29213]	-
ENSG00000105887	7919	6363	6705	7794	5790	7387	6292	7098	6398	7581	7633	7549	8411	9222	7167	59.3996	58.7399	62.1926	65.4814	62.7613	69.3386	60.9531	56.8511	60.4311	66.0609	70.6394	64.8262	60.6971	68.7802	66.3753	MTPN	7	135926761	135977353	-	3775	protein_coding	myotrophin [Source:HGNC Symbol;Acc:HGNC:15667]	-
ENSG00000100664	8202	6865	7514	8165	5645	7389	5534	6706	5690	7330	7895	8190	9041	8743	6370	27.3071	28.129	30.9353	30.4478	27.1594	30.7847	23.7952	23.8402	23.8546	28.3508	32.43	31.2168	28.9587	28.9429	26.1849	EIF5	14	103333544	103345025	+	8505	protein_coding	eukaryotic translation initiation factor 5 [Source:HGNC Symbol;Acc:HGNC:3299]	-
ENSG00000145555	6211	5658	4965	10295	6487	10807	7202	11741	7866	5229	4909	7994	6599	8078	4852	12.5954	14.1212	12.4508	23.3842	19.0106	27.4252	18.8625	25.4241	20.0867	12.319	12.2824	18.5594	12.8747	16.2885	12.1486	MYO10	5	16661914	16936276	-	13963	protein_coding	myosin X [Source:HGNC Symbol;Acc:HGNC:7593]	-
ENSG00000170027	7324	5615	5805	9310	6469	9266	7176	8168	7386	6548	6239	6759	7735	8077	6874	55.3028	52.1803	54.2036	78.7396	70.5888	87.5558	69.9802	65.8574	70.2282	57.4397	58.1236	58.4292	56.1909	60.6421	64.0862	YWHAG	7	76326794	76359031	-	3750	protein_coding	tyrosine 3-monooxygenase/tryptophan 5-monooxygenase activation protein gamma [Source:HGNC Symbol;Acc:HGNC:12852]	-
ENSG00000146648	9458	6526	7527	7745	10113	6699	9964	8041	10087	5784	4256	4624	7196	5399	5278	21.389	18.1634	21.0494	19.6181	33.05	18.9581	29.1017	19.4174	28.7248	15.1958	11.8749	11.9717	15.6563	12.1403	14.7372	EGFR	7	55019021	55211628	+	12521	protein_coding	epidermal growth factor receptor [Source:HGNC Symbol;Acc:HGNC:3236]	-
ENSG00000109475	7626	9192	8441	8500	7518	7320	5291	6374	4964	7002	7545	6414	8309	7624	6470	63.6419	94.4091	87.1098	79.4529	90.6668	76.4454	57.0267	56.8	52.1652	67.8849	77.6862	61.2807	66.7117	63.2637	66.6663	RPL34	4	108620566	108630412	+	3393	protein_coding	ribosomal protein L34 [Source:HGNC Symbol;Acc:HGNC:10340]	-
ENSG00000255302	7726	6099	5599	10139	6021	7594	6997	8309	7543	6993	6249	6290	8260	8183	6530	95.1995	92.4904	85.3135	139.933	107.213	117.097	111.349	109.325	117.038	100.103	95.0012	88.7317	97.919	100.258	99.3457	EID1	15	48877886	48880183	+	2298	protein_coding	EP300 interacting inhibitor of differentiation 1 [Source:HGNC Symbol;Acc:HGNC:1191]	-
ENSG00000135052	6838	6625	6415	7665	4941	6260	6928	8612	7192	5851	8076	8023	9413	9353	6326	45.7415	54.5413	53.0647	57.43	47.7635	52.4023	59.8527	61.5143	60.5808	45.4692	66.6525	61.4422	60.5783	62.2097	52.2477	GOLM1	9	86026146	86100173	-	4233	protein_coding	golgi membrane protein 1 [Source:HGNC Symbol;Acc:HGNC:15451]	-
ENSG00000135926	8604	6345	6569	7235	5712	5978	6050	7080	5902	8194	7514	7660	8180	9041	8159	47.7893	43.373	45.1187	45.0104	45.8478	41.5509	43.399	41.9907	41.2793	52.8727	51.492	48.7088	43.711	49.9312	55.953	TMBIM1	2	218274192	218292586	-	5098	protein_coding	transmembrane BAX inhibitor motif containing 1 [Source:HGNC Symbol;Acc:HGNC:23410]	-
ENSG00000136238	8534	6952	7152	7787	5586	7725	5947	7287	5947	6779	6968	7621	8267	9145	6484	77.6004	77.7999	80.4204	79.3097	73.4027	87.9031	69.8399	70.7539	68.0946	71.6114	78.1732	79.3363	72.3213	82.6838	72.7965	RAC1	7	6374523	6403977	+	3114	protein_coding	Rac family small GTPase 1 [Source:HGNC Symbol;Acc:HGNC:9801]	-
ENSG00000117318	5192	4148	5648	9875	6694	8511	8721	9874	8306	4103	4980	6431	9562	9183	6672	81.8119	80.4412	110.053	174.286	152.429	167.825	177.477	166.136	164.808	75.1084	96.8166	116.014	144.957	143.877	129.806	ID3	1	23557918	23559794	-	1797	protein_coding	inhibitor of DNA binding 3, HLH protein [Source:HGNC Symbol;Acc:HGNC:5362]	bHLH
ENSG00000197712	9345	6647	5882	6996	5440	6573	5548	6846	6051	8645	7306	8420	7756	8725	7681	54.3239	47.5549	42.2828	45.5519	45.6994	47.8156	41.6526	42.4951	44.2937	58.3824	52.3999	56.0367	43.3767	50.4316	55.1297	FAM114A1	4	38867677	38945739	+	4871	protein_coding	family with sequence similarity 114 member A1 [Source:HGNC Symbol;Acc:HGNC:25087]	-
ENSG00000187079	8242	4850	4717	8906	8179	6854	7772	9531	8418	6065	6789	6848	8546	6276	5740	22.7045	16.4429	16.0684	27.4793	32.5596	23.6275	27.6507	28.0355	29.2006	19.4095	23.074	21.5969	22.649	17.1905	19.523	TEAD1	11	12674591	12944483	+	10279	protein_coding	TEA domain transcription factor 1 [Source:HGNC Symbol;Acc:HGNC:11714]	TEA
ENSG00000138448	7005	5388	5551	8969	6771	7458	7483	8183	8529	7279	6146	6578	7367	8052	6865	24.1569	22.8675	23.6719	34.6436	33.7432	32.1848	33.3276	30.1326	37.037	29.1616	26.1496	25.9703	24.4417	27.6098	29.2301	ITGAV	2	186590065	186680901	+	8211	protein_coding	integrin subunit alpha V [Source:HGNC Symbol;Acc:HGNC:6150]	-
ENSG00000173517	11877	6080	5193	5647	6684	5468	6357	7128	6941	9263	6605	7346	7491	8196	7280	13.9062	8.7612	7.51878	7.40567	11.3094	8.0117	9.61276	8.91168	10.2336	12.5997	9.54142	9.84694	8.43818	9.54178	10.5242	PEAK1	15	77100656	77420144	-	24184	protein_coding	pseudopodium enriched atypical kinase 1 [Source:HGNC Symbol;Acc:HGNC:29431]	-
ENSG00000152558	7741	6307	5671	6916	6148	5261	7753	7842	8550	7299	6097	6656	10139	8239	6924	47.1688	47.2975	42.7311	47.2016	54.1366	40.1162	61.0129	51.024	65.6035	51.6685	45.8366	46.4322	59.4374	49.918	52.0919	TMEM123	11	102396332	102470384	-	4647	protein_coding	transmembrane protein 123 [Source:HGNC Symbol;Acc:HGNC:30138]	-
ENSG00000197043	9454	6515	5932	9170	4972	9232	5654	8898	5964	6416	5538	8228	7119	8115	6215	49.3271	41.8353	38.2735	53.59	37.4888	60.2782	38.0996	49.5738	39.1842	38.8902	35.6502	49.1488	35.7352	42.1002	40.0375	ANXA6	5	151100712	151157882	-	5427	protein_coding	annexin A6 [Source:HGNC Symbol;Acc:HGNC:544]	-
ENSG00000160209	11276	6836	6582	5840	5633	5179	6962	7768	6465	5414	5229	9687	9989	8791	5643	26.804	19.9989	19.3477	15.549	19.3502	15.4058	21.3734	19.7172	19.3516	14.9509	15.3357	26.3623	22.8441	20.7783	16.5619	PDXK	21	43719094	43762307	+	11912	protein_coding	pyridoxal kinase [Source:HGNC Symbol;Acc:HGNC:8819]	-
ENSG00000006327	6216	6351	5778	8278	5655	9156	4869	8300	4854	5821	4812	7712	10870	9398	8951	95.2443	119.764	109.479	142.069	125.216	175.561	96.3523	135.799	93.655	103.617	90.9687	135.283	160.238	143.182	169.338	TNFRSF12A	16	3018445	3022383	+	1848	protein_coding	TNF receptor superfamily member 12A [Source:HGNC Symbol;Acc:HGNC:18152]	-
ENSG00000117335	7718	6362	7413	8460	5631	6191	5658	7434	6462	8061	7647	6507	8181	7403	7528	25.0967	25.4603	29.808	30.8125	26.4604	25.1922	23.7612	25.8121	26.4595	30.4513	30.679	24.2237	25.5932	23.9356	30.2237	CD46	1	207752057	207795513	+	8708	protein_coding	CD46 molecule [Source:HGNC Symbol;Acc:HGNC:6953]	-
ENSG00000005884	11905	8852	9068	8396	4198	12025	2888	5492	3028	5198	4590	8716	7747	8841	5663	34.391	31.4713	32.3932	27.1664	17.525	43.4705	10.7747	16.9409	11.0147	17.4444	16.3594	28.8258	21.5306	25.3946	20.1984	ITGA3	17	50055968	50090481	+	9802	protein_coding	integrin subunit alpha 3 [Source:HGNC Symbol;Acc:HGNC:6139]	-
ENSG00000067182	8434	7646	7444	6577	5858	5928	6400	6810	6471	6991	6921	6672	8807	8687	6930	59.6295	66.5303	65.082	52.0835	59.8517	52.4481	58.4389	51.412	57.6106	57.4211	60.3719	54.0047	59.9049	61.0693	60.4946	TNFRSF1A	12	6328757	6342114	-	4005	protein_coding	TNF receptor superfamily member 1A [Source:HGNC Symbol;Acc:HGNC:11916]	-
ENSG00000137962	9419	9135	6694	5223	5706	5345	5592	7278	6275	6894	5192	8641	9529	9473	6161	17.1803	20.5066	15.0987	10.6707	15.0404	12.2002	13.1731	14.1752	14.4126	14.6084	11.6842	18.0442	16.7217	17.1806	13.875	ARHGAP29	1	94148988	94275068	-	15524	protein_coding	Rho GTPase activating protein 29 [Source:HGNC Symbol;Acc:HGNC:30207]	-
ENSG00000166913	8431	6264	7008	7982	6192	7561	6193	7484	6562	6973	6162	7208	7464	8489	6511	30.0934	27.5171	30.9324	31.9116	31.9392	33.7727	28.5488	28.5244	29.4939	28.9146	27.1364	29.4548	25.6313	30.1283	28.6943	YWHAB	20	44885676	44908532	+	7933	protein_coding	tyrosine 3-monooxygenase/tryptophan 5-monooxygenase activation protein beta [Source:HGNC Symbol;Acc:HGNC:12849]	-
ENSG00000182944	7921	5975	6742	8274	5519	6895	6845	8569	7285	6314	6186	7576	8126	7754	5956	21.7209	20.1648	22.862	25.4131	21.8705	23.6606	24.2418	25.091	25.1554	20.1144	20.9289	23.7841	21.4379	21.1421	20.1655	EWSR1	22	29268009	29300525	+	10326	protein_coding	EWS RNA binding protein 1 [Source:HGNC Symbol;Acc:HGNC:3508]	-
ENSG00000135677	6387	6372	6551	8955	7032	7990	8129	9023	8646	5101	5349	5885	7184	7095	5930	28.78	35.3368	36.503	45.1964	45.7902	45.0541	47.307	43.4145	49.0583	26.7026	29.7375	30.3591	31.1435	31.7886	32.9917	GNS	12	64713445	64759447	-	6284	protein_coding	glucosamine (N-acetyl)-6-sulfatase [Source:HGNC Symbol;Acc:HGNC:4422]	-
ENSG00000184007	7637	6963	6647	8999	7311	8725	5979	7147	6528	6290	6516	6975	6910	7690	5101	32.1846	36.1143	34.64	42.478	44.5248	46.0135	32.5423	32.1617	34.6425	30.7951	33.8801	33.6526	28.0163	32.2238	26.5422	PTP4A2	1	31906421	31944856	-	6719	protein_coding	protein tyrosine phosphatase type IVA, member 2 [Source:HGNC Symbol;Acc:HGNC:9635]	-
ENSG00000142669	9607	7387	8688	6628	5635	7382	4382	4799	5048	6867	8513	8830	6539	9294	5812	152.313	144.137	170.332	117.7	129.105	146.459	89.7253	81.2436	100.779	126.48	166.521	160.272	99.7394	146.513	113.771	SH3BGRL3	1	26279176	26281522	+	1786	protein_coding	SH3 domain binding glutamate rich protein like 3 [Source:HGNC Symbol;Acc:HGNC:15568]	-
ENSG00000108424	8294	6440	6695	8152	5539	8362	5816	7358	6021	6038	5885	8051	8878	7767	5984	30.5876	29.2298	30.5323	33.6737	29.5198	38.591	27.7013	28.9755	27.9611	25.869	26.7773	33.9923	31.4995	28.4814	27.2477	KPNB1	17	47649476	47685505	+	7678	protein_coding	karyopherin subunit beta 1 [Source:HGNC Symbol;Acc:HGNC:6400]	-
ENSG00000079246	7264	5487	5807	9612	5881	8372	7091	9050	7393	5584	5079	7408	7926	7528	5715	37.6508	35.0019	37.2201	55.803	44.0504	54.3028	47.468	50.0884	48.2528	33.624	32.48	43.959	39.5239	38.7975	36.5739	XRCC5	2	216107464	216206303	+	5463	protein_coding	X-ray repair cross complementing 5 [Source:HGNC Symbol;Acc:HGNC:12833]	-
ENSG00000114270	4928	2810	1505	18585	12491	18576	7943	14244	8271	1860	3164	3918	2693	2890	1274	12.6042	8.84519	4.76	53.2415	46.1679	59.4552	26.2375	38.9014	26.6382	5.52664	9.98431	11.4724	6.62654	7.34965	4.02317	COL7A1	3	48564073	48595267	-	11071	protein_coding	collagen type VII alpha 1 chain [Source:HGNC Symbol;Acc:HGNC:2214]	-
ENSG00000244038	5981	7347	7392	8440	6566	8465	6359	7871	6789	5997	5352	6615	7391	7810	6640	62.2408	94.0956	95.1241	98.3759	98.7421	110.236	85.4643	87.4624	88.9632	72.5004	68.7157	78.8097	73.9966	80.8124	85.315	DDOST	1	20651767	20661544	-	2721	protein_coding	dolichyl-diphosphooligosaccharide--protein glycosyltransferase non-catalytic subunit [Source:HGNC Symbol;Acc:HGNC:2728]	-
ENSG00000100380	8112	7333	7209	7413	5835	6383	6377	7171	6860	7256	6921	6569	7761	7510	6276	55.389	61.622	60.8693	56.6937	57.5754	54.54	56.235	52.2836	58.9825	57.557	58.3047	51.3504	50.9824	50.9872	52.9096	ST13	22	40824535	40857022	-	4147	protein_coding	ST13, Hsp70 interacting protein [Source:HGNC Symbol;Acc:HGNC:11343]	-
ENSG00000151348	6014	6117	5954	8498	6216	7797	7961	8434	8182	5694	5136	6376	7458	7550	7364	32.2156	40.3273	39.4402	50.9876	48.1187	52.2666	55.0763	48.2421	55.1907	35.4344	33.9443	39.1021	38.4355	40.2138	48.7049	EXT2	11	44095549	44245429	+	5286	protein_coding	exostosin glycosyltransferase 2 [Source:HGNC Symbol;Acc:HGNC:3513]	-
ENSG00000114251	5884	7886	1025	14025	11995	21703	6260	9042	7926	6397	2778	2828	2100	2225	2632	22.5241	37.1526	4.85205	60.1342	66.3551	103.965	30.9487	36.9597	38.206	28.4483	13.1203	12.3937	7.73394	8.46896	12.4399	WNT5A	3	55465715	55490539	-	7397	protein_coding	Wnt family member 5A [Source:HGNC Symbol;Acc:HGNC:12784]	-
ENSG00000144028	8054	6309	6555	7429	5685	7262	6493	8391	6674	6356	6076	7363	8241	7606	6121	20.8728	20.1227	21.0072	21.5647	21.2912	23.5515	21.7324	23.2206	21.78	19.1363	19.4279	21.846	20.5473	19.5998	19.5861	SNRNP200	2	96274336	96305515	-	10926	protein_coding	small nuclear ribonucleoprotein U5 subunit 200 [Source:HGNC Symbol;Acc:HGNC:30859]	-
ENSG00000176014	8595	5808	6473	7963	4546	9473	4580	9111	4882	4813	4551	10202	9122	8321	6052	59.1146	49.1625	55.0531	61.3438	45.1834	81.5325	40.6826	66.9122	42.2815	38.4565	38.6184	80.3309	60.3596	56.905	51.393	TUBB6	18	12307669	12344320	+	4117	protein_coding	tubulin beta 6 class V [Source:HGNC Symbol;Acc:HGNC:20776]	-
ENSG00000175215	8664	7394	8259	6504	5306	5396	5145	6710	4899	7581	7313	6953	8299	8921	6752	45.0806	47.3488	53.1406	37.905	39.8969	35.1348	34.5741	37.2807	32.0983	45.8251	46.9468	41.4183	41.5436	46.1541	43.377	CTDSP2	12	57819927	57846739	-	5442	protein_coding	CTD small phosphatase 2 [Source:HGNC Symbol;Acc:HGNC:17077]	-
ENSG00000155506	8245	6566	6898	6843	6273	7592	6003	6678	6130	7095	7031	7170	8002	7609	5959	27.4923	26.945	28.4427	25.5571	30.227	31.6789	25.8513	23.777	25.7385	27.4838	28.9252	27.3708	25.67	25.2274	24.5329	LARP1	5	154712902	154817607	+	8492	protein_coding	La ribonucleoprotein domain family member 1 [Source:HGNC Symbol;Acc:HGNC:29531]	-
ENSG00000212907	6255	5681	6368	8173	5922	6739	5834	6025	6868	11343	6414	6469	6997	6611	8378	596.349	666.586	750.765	872.77	815.909	804.013	718.347	613.367	824.531	1256.34	754.468	706.088	641.789	626.709	986.211	MT-ND4L	MT	10470	10766	+	297	protein_coding	mitochondrially encoded NADH:ubiquinone oxidoreductase core subunit 4L [Source:HGNC Symbol;Acc:HGNC:7460]	-
ENSG00000204525	8813	4106	6357	11090	4031	6400	4377	17287	4237	4213	2182	7507	11563	6970	4858	99.5404	57.0759	88.7882	140.298	65.7943	90.4586	63.8479	208.49	60.2612	55.2805	30.4067	97.0712	125.647	78.2769	67.7469	HLA-C	6	31268749	31272130	-	2507	protein_coding	major histocompatibility complex, class I, C [Source:HGNC Symbol;Acc:HGNC:4933]	-
ENSG00000196937	12831	4864	6299	6623	6332	5857	5214	5986	5583	7714	7891	7307	7160	7622	6549	106.172	49.5338	64.4538	61.3832	75.7166	60.6484	55.7205	52.8904	58.1729	74.154	80.5602	69.2209	56.9994	62.7111	66.9084	FAM3C	7	121348851	121396364	-	3422	protein_coding	family with sequence similarity 3 member C [Source:HGNC Symbol;Acc:HGNC:18664]	-
ENSG00000142552	7083	9078	6667	6238	4988	7360	4526	5993	5103	6487	6381	9237	8871	8771	7049	95.8248	151.15	111.537	94.5259	97.5185	124.604	79.0805	86.5755	86.934	101.955	106.509	143.067	115.462	117.987	117.745	RCN3	19	49527618	49546962	+	2093	protein_coding	reticulocalbin 3 [Source:HGNC Symbol;Acc:HGNC:21145]	-
ENSG00000177156	5673	5219	4491	8761	7546	7562	8778	8760	9545	4661	5152	5232	8278	7180	6638	53.4562	60.5244	52.3306	92.4664	102.755	89.1695	106.826	88.1413	113.257	51.0234	59.8963	56.4419	75.0443	67.2722	77.2287	TALDO1	11	747329	765024	+	3005	protein_coding	transaldolase 1 [Source:HGNC Symbol;Acc:HGNC:11559]	-
ENSG00000203485	10100	6308	7515	4885	4521	5027	4654	5767	4643	7652	7767	8737	8602	9575	7531	30.1423	23.1689	27.7339	16.3292	19.498	18.7741	17.9381	18.3779	17.4485	26.5299	28.5988	29.8515	24.698	28.4132	27.7501	INF2	14	104689606	104722535	+	9488	protein_coding	inverted formin, FH2 and WH2 domain containing [Source:HGNC Symbol;Acc:HGNC:23791]	-
ENSG00000136720	7463	3468	3738	9842	8250	7147	9599	11249	9501	5326	6494	3992	7496	3845	5700	45.1252	25.8073	27.9494	66.6552	72.0875	54.0784	74.9594	72.6289	72.34	37.4121	48.4459	27.6341	43.6056	23.1168	42.5536	HS6ST1	2	128236716	128318577	-	4683	protein_coding	heparan sulfate 6-O-sulfotransferase 1 [Source:HGNC Symbol;Acc:HGNC:5201]	-
ENSG00000107104	8037	6954	5817	4232	4909	3560	5929	5125	6449	6968	7886	7996	11878	9746	7544	19.1111	20.3509	17.1048	11.2715	16.8688	10.5934	18.2082	13.0129	19.3102	19.2488	23.1359	21.7677	27.1732	23.0432	22.1487	KANK1	9	470291	746106	+	11908	protein_coding	KN motif and ankyrin repeat domains 1 [Source:HGNC Symbol;Acc:HGNC:19309]	-
ENSG00000132507	6688	6030	5922	8494	6525	9367	6281	7839	6148	5610	5049	6603	8061	7681	6672	67.2741	74.6495	73.6626	95.6992	94.8489	117.909	81.5971	84.1981	77.8733	65.5571	62.6607	76.0399	78.0095	76.8236	82.8636	EIF5A	17	7306999	7312463	+	2815	protein_coding	eukaryotic translation initiation factor 5A [Source:HGNC Symbol;Acc:HGNC:3300]	-
ENSG00000198561	8229	5632	5279	8731	6244	7203	7487	9439	7870	5849	5270	6391	6608	6981	5560	26.4846	22.3083	21.0099	31.4742	29.0408	29.0104	31.1206	32.4386	31.8951	21.8692	20.9264	23.5485	20.4608	22.3403	22.0941	CTNND1	11	57753243	57819546	+	8798	protein_coding	catenin delta 1 [Source:HGNC Symbol;Acc:HGNC:2515]	-
ENSG00000138829	5553	2333	2266	14464	15826	19945	8983	9971	10820	2364	2578	1488	2287	1933	1867	11.9156	6.16113	6.01277	34.7633	49.0748	53.557	24.8945	22.8463	29.236	5.89305	6.8251	3.65543	4.72129	4.12425	4.94639	FBN2	5	128257909	128659185	-	13196	protein_coding	fibrillin 2 [Source:HGNC Symbol;Acc:HGNC:3604]	-
ENSG00000169714	7384	6699	6835	6775	5733	5704	5551	6492	5764	7662	6827	6996	7947	8724	7453	108.503	121.148	124.198	111.507	121.739	104.887	105.345	101.863	106.654	130.796	123.77	117.692	112.346	127.465	135.218	CNBP	3	129169484	129183922	-	1927	protein_coding	CCHC-type zinc finger nucleic acid binding protein [Source:HGNC Symbol;Acc:HGNC:13164]	Others
ENSG00000182197	9612	5630	4836	8477	9270	9544	5528	7039	6074	9050	4090	4003	5534	6033	7180	32.6934	23.5674	20.3404	32.2948	45.5644	40.6228	24.2833	25.5651	26.015	35.7602	17.1636	15.5876	18.1089	20.4035	30.1527	EXT1	8	117794490	118111853	-	8325	protein_coding	exostosin glycosyltransferase 1 [Source:HGNC Symbol;Acc:HGNC:3512]	-
ENSG00000198682	5223	4780	4372	7895	7198	7350	6493	5450	7356	7464	6113	6991	8220	9077	7835	36.2218	40.7978	37.4937	61.3264	72.1377	63.787	58.1554	40.3587	64.2385	60.135	52.305	55.5058	54.844	62.5919	67.0881	PAPSS2	10	87659613	87747705	+	4083	protein_coding	3'-phosphoadenosine 5'-phosphosulfate synthase 2 [Source:HGNC Symbol;Acc:HGNC:8604]	-
ENSG00000127241	7918	5907	1229	18300	7951	9965	8444	14053	9362	6443	3294	1090	1931	1560	4355	17.0356	15.6411	3.26979	44.0998	24.7208	26.8295	23.463	32.285	25.3637	16.104	8.74386	2.68483	3.99697	3.33727	11.5687	MASP1	3	187217285	187292022	-	13161	protein_coding	mannan binding lectin serine peptidase 1 [Source:HGNC Symbol;Acc:HGNC:6901]	-
ENSG00000166250	5547	8875	6909	9993	5182	9386	5032	6072	5939	6658	5438	8444	4924	8750	4522	30.8158	60.6795	47.4633	62.1807	41.6019	65.2514	36.1036	36.0195	41.5463	42.9699	37.2729	53.7047	26.3172	48.3336	31.0171	CLMP	11	123069865	123195281	-	5097	protein_coding	CXADR like membrane protein [Source:HGNC Symbol;Acc:HGNC:24039]	-
ENSG00000061676	8506	5805	6590	6737	5480	5957	5724	6043	6277	6985	7616	7078	8576	7847	6152	10.6952	8.98301	10.2465	9.48796	9.95731	9.3731	9.29513	8.11342	9.93841	10.2031	11.8148	10.1887	10.3742	9.81049	9.55067	NCKAP1	2	182909115	183038858	-	22520	protein_coding	NCK associated protein 1 [Source:HGNC Symbol;Acc:HGNC:7666]	-
ENSG00000171863	6636	7026	8378	8050	6378	8144	5507	7527	5576	5389	5152	5944	7944	7631	6081	33.6505	43.8481	52.5354	45.722	46.7379	51.6793	36.0657	40.7565	35.605	31.7466	32.2329	34.5074	38.7553	38.4761	38.0729	RPS7	2	3575205	3580920	+	5584	protein_coding	ribosomal protein S7 [Source:HGNC Symbol;Acc:HGNC:10440]	-
ENSG00000066468	12568	8067	9394	5503	6689	3057	7735	8139	7498	4621	8995	4178	7040	3630	4093	46.9615	37.0976	43.4063	23.0314	36.1191	14.2944	37.3276	32.474	35.2796	20.0593	41.4682	17.8728	25.3078	13.4868	18.8831	FGFR2	10	121478334	121598458	-	7578	protein_coding	fibroblast growth factor receptor 2 [Source:HGNC Symbol;Acc:HGNC:3689]	-
ENSG00000140943	7036	6296	6156	6621	5712	6170	6857	8265	7025	6348	6102	5517	8359	8133	6586	19.4599	21.4308	21.0543	20.5108	22.8299	21.3547	24.4931	24.4089	24.4661	20.3966	20.8222	17.4689	22.2421	22.3661	22.4902	MBTPS1	16	84053761	84116906	-	10238	protein_coding	membrane bound transcription factor peptidase, site 1 [Source:HGNC Symbol;Acc:HGNC:15456]	-
ENSG00000157637	7075	6412	5973	6584	5049	5573	7229	8024	6878	6021	5668	6949	8663	7945	7001	25.9636	28.9594	27.1055	27.0628	26.7758	25.593	34.2618	31.4426	31.7836	25.6692	25.6629	29.195	30.5853	28.9906	31.7215	SLC38A10	17	81245000	81295547	-	7716	protein_coding	solute carrier family 38 member 10 [Source:HGNC Symbol;Acc:HGNC:28237]	-
ENSG00000135272	7437	5519	5086	6582	5228	5552	4565	4761	4857	9299	12820	8068	7971	7315	5956	40.0962	36.6204	33.9085	39.7473	40.7325	37.4584	31.7863	27.409	32.9744	58.2434	85.277	49.7989	41.3452	39.2144	39.6475	MDFIC	7	114922154	115019202	+	5252	protein_coding	MyoD family inhibitor domain containing [Source:HGNC Symbol;Acc:HGNC:28870]	-
ENSG00000111885	3735	2759	4437	21175	7656	14687	8759	9703	10451	2702	3000	2973	3018	3575	2371	21.0929	19.1759	30.9858	133.941	62.4809	103.794	63.8843	58.5116	74.3202	17.727	20.9028	19.2216	16.3973	20.0746	16.5323	MAN1A1	6	119177209	119349761	-	5014	protein_coding	mannosidase alpha class 1A member 1 [Source:HGNC Symbol;Acc:HGNC:6821]	-
ENSG00000140105	8885	7382	10171	4066	5708	5180	2929	4370	3139	8081	10052	7810	7979	8681	6471	39.5701	40.4615	56.0145	20.2825	36.7361	28.8691	16.847	20.7817	17.6037	41.81	55.2332	39.8207	34.1873	38.4419	35.5825	WARS	14	100333788	100376805	-	6358	protein_coding	tryptophanyl-tRNA synthetase [Source:HGNC Symbol;Acc:HGNC:12729]	-
ENSG00000110700	7155	7712	7676	8118	7226	7174	5309	6580	4994	5966	7048	6127	7302	7195	5281	92.6807	122.943	122.954	117.781	135.263	116.288	88.8151	91.0114	81.4576	89.7776	112.638	90.8607	90.9973	92.6693	84.4602	RPS13	11	17074389	17077787	-	2186	protein_coding	ribosomal protein S13 [Source:HGNC Symbol;Acc:HGNC:10386]	-
ENSG00000142227	9037	6098	7761	6058	5233	6581	4031	5370	4298	7139	6497	8057	8546	8694	7321	153.504	127.479	163.019	115.257	128.453	139.888	88.4304	97.3999	91.9315	140.876	136.159	156.681	139.658	146.838	153.54	EMP3	19	48321509	48330553	+	1667	protein_coding	epithelial membrane protein 3 [Source:HGNC Symbol;Acc:HGNC:3335]	-
ENSG00000266412	6661	5731	5425	8026	6124	6341	6863	7485	7833	6568	6040	6275	8285	6816	6206	46.2398	48.9626	46.5697	62.4051	61.4344	55.0843	61.5297	55.4828	68.4712	52.9681	51.7311	49.8699	55.3319	47.0469	53.1917	NCOA4	10	46005088	46030714	-	4079	protein_coding	nuclear receptor coactivator 4 [Source:HGNC Symbol;Acc:HGNC:7671]	-
ENSG00000182220	6653	6513	6608	7278	5833	6573	6374	6774	6179	6777	6487	6428	7115	8312	6687	19.7056	23.7417	24.203	24.1451	24.9669	24.3629	24.3825	21.4243	23.0459	23.3193	23.7058	21.797	20.2747	24.4795	24.4545	ATP6AP2	X	40579372	40606848	+	9560	protein_coding	ATPase H+ transporting accessory protein 2 [Source:HGNC Symbol;Acc:HGNC:18305]	-
ENSG00000183098	5664	5563	8840	6611	4866	4382	5326	3705	5680	8757	10638	8052	8912	7185	6275	24.7961	29.9728	47.8563	32.4169	30.7845	24.0064	30.1131	17.3196	31.3121	44.5369	57.4591	40.3564	37.5355	31.2761	33.918	GPC6	13	93226842	94407401	+	6468	protein_coding	glypican 6 [Source:HGNC Symbol;Acc:HGNC:4454]	-
ENSG00000137497	8817	7030	5664	6691	5487	5406	6977	8355	6913	7100	6051	6502	7283	6847	5298	16.3992	16.0922	13.0272	13.9392	14.7481	12.5826	16.7596	16.5935	16.1909	15.3414	13.8857	13.8451	13.0322	12.6627	12.1666	NUMA1	11	72002864	72080693	-	15224	protein_coding	nuclear mitotic apparatus protein 1 [Source:HGNC Symbol;Acc:HGNC:8059]	-
ENSG00000124107	3342	3745	5086	22653	10443	9791	10701	7322	10385	2575	1491	2579	3830	2820	3542	158.778	218.974	298.805	1205.46	716.983	582.11	656.602	371.453	621.289	142.124	87.3977	140.276	175.061	133.217	207.773	SLPI	20	45252239	45254564	-	596	protein_coding	secretory leukocyte peptidase inhibitor [Source:HGNC Symbol;Acc:HGNC:11092]	-
ENSG00000160007	7115	7440	6700	6387	5144	5426	5600	6075	5887	7531	6993	6825	8505	7936	6697	17.9162	23.0569	20.8628	18.0141	18.7185	17.098	18.2118	16.3345	18.6667	22.0307	21.7256	19.6753	20.604	19.87	20.8212	ARHGAP35	19	46918676	47005077	+	11245	protein_coding	Rho GTPase activating protein 35 [Source:HGNC Symbol;Acc:HGNC:4591]	-
ENSG00000197226	8378	5547	5584	7358	5524	6487	6593	8165	6674	5935	5336	6335	8315	7348	6674	20.6773	16.8488	17.0422	20.3403	19.7018	20.0351	21.015	21.5179	20.7416	17.0168	16.2483	17.8998	19.7434	18.0322	20.3374	TBC1D9B	5	179862066	179907859	-	11473	protein_coding	TBC1 domain family member 9B [Source:HGNC Symbol;Acc:HGNC:29097]	-
ENSG00000196914	7724	5971	6877	7047	4690	5670	5730	6994	6654	6766	7376	6941	8039	7568	6204	8.96213	8.52656	9.86723	9.15836	7.86397	8.23277	8.58653	8.66532	9.72199	9.12024	10.5591	9.22018	8.97383	8.73123	8.88785	ARHGEF12	11	120336914	120489936	+	24404	protein_coding	Rho guanine nucleotide exchange factor 12 [Source:HGNC Symbol;Acc:HGNC:14193]	-
ENSG00000030582	5547	7559	8112	7526	5388	6420	6520	7037	7040	4757	6468	6761	7456	8071	5227	42.6816	71.5821	77.1858	64.8621	59.9114	61.8175	64.7924	57.8176	68.2116	42.5227	61.4032	59.5582	55.1944	61.7497	49.6582	GRN	17	44345086	44353102	+	3680	protein_coding	granulin precursor [Source:HGNC Symbol;Acc:HGNC:4601]	-
ENSG00000012822	10928	6865	7261	4907	5081	3954	6100	7653	6151	6633	6111	5236	8657	7785	6407	34.7759	26.8866	28.5734	17.4903	23.3661	15.7459	25.0704	26.0051	24.6483	24.5218	23.9932	19.0759	26.504	24.6332	25.1738	CALCOCO1	12	53708517	53727745	-	8898	protein_coding	calcium binding and coiled-coil domain 1 [Source:HGNC Symbol;Acc:HGNC:29306]	-
ENSG00000184840	6707	6030	5581	8922	5224	8116	5235	7701	4817	5166	5429	7166	8826	8157	6563	77.8338	86.1223	80.0902	115.97	87.6079	117.863	78.4605	95.4283	70.3915	69.6466	77.7318	95.2062	98.5397	94.1231	94.0369	TMED9	5	177592158	177596124	+	2440	protein_coding	transmembrane p24 trafficking protein 9 [Source:HGNC Symbol;Acc:HGNC:24878]	-
ENSG00000105323	8744	6739	6543	6257	4848	6621	5896	7846	5927	5626	5408	7937	7967	7958	5299	37.8411	35.8927	35.0152	30.3294	30.3191	35.8567	32.9537	36.257	32.2992	28.2851	28.8754	39.324	33.1707	34.2438	28.3141	HNRNPUL1	19	41262496	41307598	+	6543	protein_coding	heterogeneous nuclear ribonucleoprotein U like 1 [Source:HGNC Symbol;Acc:HGNC:17011]	-
ENSG00000187735	8564	7418	10411	4336	5291	4369	3346	3913	3586	8731	10274	6764	8943	7271	6262	54.9257	58.5523	82.5694	31.1482	49.0385	35.0651	27.7153	26.7978	28.961	65.0532	81.2975	49.6651	55.181	46.3681	49.5871	TCEA1	8	53966552	54022529	-	4415	protein_coding	transcription elongation factor A1 [Source:HGNC Symbol;Acc:HGNC:11612]	-
ENSG00000221978	7314	6791	6771	6985	4750	6006	5741	7657	5765	6987	6129	5922	7825	8242	6492	30.2339	34.5487	34.6114	32.3408	28.3748	31.0684	30.6493	33.7978	30.0083	33.5533	31.2585	28.0257	31.1194	33.8764	33.134	CCNL2	1	1385711	1399328	-	6850	protein_coding	cyclin L2 [Source:HGNC Symbol;Acc:HGNC:20570]	-
ENSG00000131473	7054	5182	4539	8486	5844	8653	7361	7305	7483	5489	5994	6533	7234	6792	5369	38.2864	34.615	30.4647	51.589	45.8373	58.7719	51.5989	42.3369	51.1432	34.6105	40.1388	40.5948	37.7742	36.6549	35.9798	ACLY	17	41866908	41930542	-	5217	protein_coding	ATP citrate lyase [Source:HGNC Symbol;Acc:HGNC:115]	-
ENSG00000164294	8461	6328	6011	6410	5188	6074	4546	5734	4816	8428	7193	7692	7713	7931	6696	61.9391	57.0122	54.4149	52.5589	54.8837	55.6432	42.9801	44.822	44.3949	71.6759	64.9669	64.4661	54.3218	57.7294	60.5222	GPX8	5	55160118	55167071	+	3868	protein_coding	glutathione peroxidase 8 (putative) [Source:HGNC Symbol;Acc:HGNC:33100]	-
ENSG00000162704	8017	5718	6447	8332	6297	8062	5479	7262	5461	5589	5243	7122	7085	7494	5596	21.3675	18.7562	21.2484	24.8734	24.2536	26.8893	18.8598	20.6675	18.3281	17.3054	17.2409	21.7316	18.1672	19.8601	18.4152	ARPC5	1	183620846	183635757	-	10624	protein_coding	actin related protein 2/3 complex subunit 5 [Source:HGNC Symbol;Acc:HGNC:708]	-
ENSG00000129038	7297	8645	7860	5599	5190	6832	3870	5246	3898	7488	7855	6873	5607	9242	7589	56.8108	82.8342	75.6722	48.8249	58.3921	66.5624	38.9127	43.6119	38.2148	67.7263	75.4521	61.2606	41.9976	71.5448	72.9503	LOXL1	15	73925989	73952137	+	3637	protein_coding	lysyl oxidase like 1 [Source:HGNC Symbol;Acc:HGNC:6665]	-
ENSG00000135047	5545	6274	7327	7606	4540	8157	5329	6451	5369	5288	5600	8425	9892	7961	5234	66.3616	92.4097	108.435	101.957	78.5183	122.163	82.3674	82.4389	80.9118	73.5211	82.6879	115.434	113.895	94.7345	77.3401	CTSL	9	87725519	87731393	+	2366	protein_coding	cathepsin L [Source:HGNC Symbol;Acc:HGNC:2537]	-
ENSG00000134363	6240	6042	5318	5674	4359	6156	1356	2032	1663	16956	7952	5967	5595	9626	13819	59.512	70.9183	62.7185	60.6113	60.0768	73.4704	16.7022	20.6935	19.9717	187.866	93.5696	65.1515	51.3366	91.2833	162.724	FST	5	53480409	53487134	+	2969	protein_coding	follistatin [Source:HGNC Symbol;Acc:HGNC:3971]	-
ENSG00000135916	8140	6466	4980	6543	4165	5099	5234	7086	5251	6049	7142	7117	9397	8347	7329	88.277	86.3012	66.7851	79.4776	65.2737	69.1994	73.3079	82.0567	71.7081	76.21	95.5612	88.3626	98.0436	90.0076	98.135	ITM2C	2	230864639	230879248	+	2611	protein_coding	integral membrane protein 2C [Source:HGNC Symbol;Acc:HGNC:6175]	-
ENSG00000109332	7255	6036	6178	7049	5718	6535	6060	7279	6440	6016	6282	6602	7455	7528	5626	20.4024	20.8906	21.4842	22.2032	23.2374	22.9976	22.0095	21.8577	22.8051	19.6543	21.7962	21.2553	20.1696	21.0498	19.5344	UBE2D3	4	102794383	102868896	-	10069	protein_coding	ubiquitin conjugating enzyme E2 D3 [Source:HGNC Symbol;Acc:HGNC:12476]	-
ENSG00000182899	6522	7522	7459	8062	6621	7378	4955	6802	5419	5521	6132	5576	7534	7049	5476	59.4005	84.3142	84.0073	82.2426	87.1431	84.0896	58.2837	66.1509	62.1487	58.416	68.9049	58.1407	66.0149	63.8355	61.5784	RPL35A	3	197949980	197956610	+	3109	protein_coding	ribosomal protein L35a [Source:HGNC Symbol;Acc:HGNC:10345]	-
ENSG00000171604	9054	7152	6580	5662	6317	5320	5709	5737	5910	6438	6906	5748	7970	7094	6268	66.5555	64.7037	59.8132	46.6185	67.105	48.9384	54.1998	45.0317	54.7059	54.9794	62.6338	48.3737	56.3649	51.8514	56.889	CXXC5	5	139647299	139683882	+	3852	protein_coding	CXXC finger protein 5 [Source:HGNC Symbol;Acc:HGNC:26943]	-
ENSG00000138356	4856	3276	5987	11690	5350	4677	11035	11006	10771	5836	2928	3318	7308	4638	4746	24.7484	20.548	37.7315	66.7309	39.4023	29.8284	72.6331	59.8945	69.1237	34.5532	18.411	19.3594	35.8322	23.503	29.8642	AOX1	2	200585868	200677064	+	5556	protein_coding	aldehyde oxidase 1 [Source:HGNC Symbol;Acc:HGNC:553]	-
ENSG00000112715	4527	11533	5379	13717	5002	12469	4540	4970	4444	5536	6255	3921	5940	4682	4358	8.88268	27.8506	13.0516	30.1465	14.1833	30.6168	11.5049	10.4131	10.9802	12.6193	15.1426	8.80803	11.2131	9.13462	10.5579	VEGFA	6	43770184	43786487	+	14431	protein_coding	vascular endothelial growth factor A [Source:HGNC Symbol;Acc:HGNC:12680]	-
ENSG00000096433	8920	5733	6941	5164	5891	4953	4602	4725	4861	7618	7610	7888	8220	7953	6062	25.5904	20.242	24.6242	16.5937	24.4232	17.7818	17.0511	14.4745	17.5607	25.3898	26.9362	25.9077	22.6878	22.6866	21.4726	ITPR3	6	33620365	33696574	+	9870	protein_coding	inositol 1,4,5-trisphosphate receptor type 3 [Source:HGNC Symbol;Acc:HGNC:6182]	-
ENSG00000060237	8205	6487	6711	6203	4921	5430	6742	6431	7345	5867	6607	6813	7073	6875	5423	16.1678	15.7317	16.3526	13.6905	14.0129	13.3896	17.1576	13.5314	18.225	13.4306	16.0626	15.3695	13.4086	13.4701	13.1938	WNK1	12	752593	911452	+	14370	protein_coding	WNK lysine deficient protein kinase 1 [Source:HGNC Symbol;Acc:HGNC:14540]	-
ENSG00000125968	5022	4591	6812	7050	3658	5108	8487	6077	8415	3577	6911	5458	11527	7777	6663	115.33	129.757	193.45	181.343	121.398	146.795	251.719	149.021	243.346	95.4313	195.815	143.499	254.677	177.584	188.926	ID1	20	31605283	31606515	+	1233	protein_coding	inhibitor of DNA binding 1, HLH protein [Source:HGNC Symbol;Acc:HGNC:5360]	bHLH
ENSG00000101846	9201	8867	3001	3728	4164	4120	4600	7322	4664	13299	4248	9776	4976	5801	9228	39.9531	47.386	16.1142	18.1316	26.1292	22.3876	25.7969	33.9497	25.5022	67.0872	22.7582	48.5988	20.7875	25.0463	49.4743	STS	X	7219456	7354810	+	6521	protein_coding	steroid sulfatase [Source:HGNC Symbol;Acc:HGNC:11425]	-
ENSG00000167552	8830	5102	4322	7479	3202	7812	4588	11168	4893	5491	3776	7901	7291	8266	6793	73.0866	51.9727	44.2373	69.337	38.3	80.9158	49.045	98.7057	50.9983	52.7999	38.5609	74.8699	58.0592	68.0296	69.4216	TUBA1A	12	49184796	49189324	-	3421	protein_coding	tubulin alpha 1a [Source:HGNC Symbol;Acc:HGNC:20766]	-
ENSG00000137693	7758	6526	7308	6300	4330	5474	4511	5256	4599	7892	8073	7396	7583	7821	6055	34.8911	36.1219	40.6435	31.7359	28.1419	30.808	26.2019	25.2412	26.0455	41.2342	44.796	38.0812	32.8105	34.9746	33.6229	YAP1	11	102110461	102233423	+	6296	protein_coding	Yes associated protein 1 [Source:HGNC Symbol;Acc:HGNC:16262]	-
ENSG00000166888	7367	6343	6566	8032	5929	6692	6327	6765	6691	6400	5435	6422	6312	6730	4777	28.5836	30.2886	31.5032	34.9055	33.2436	32.492	31.7043	28.0275	32.6904	28.8477	26.0174	28.5263	23.5614	25.9637	22.8843	STAT6	12	57095408	57132139	-	7298	protein_coding	signal transducer and activator of transcription 6 [Source:HGNC Symbol;Acc:HGNC:11368]	STAT
ENSG00000125813	8930	7389	6663	5818	4911	4334	9333	6196	9455	5465	3543	5618	8001	6223	4895	43.1871	43.9791	39.8474	31.5153	34.322	26.2293	58.2933	31.9966	57.5795	30.7042	21.1404	31.1052	37.2267	29.9246	29.2289	PAX1	20	21705659	21718486	+	5855	protein_coding	paired box 1 [Source:HGNC Symbol;Acc:HGNC:8615]	PAX
ENSG00000204256	6846	5720	5747	5504	4281	5204	6092	7281	6542	6517	5909	6147	8824	8679	7291	26.4209	27.1685	27.4271	23.7922	23.8757	25.1329	30.3645	30.0049	31.7925	29.2189	28.1361	27.1596	32.763	33.3048	34.742	BRD2	6	32968660	32981505	+	7337	protein_coding	bromodomain containing 2 [Source:HGNC Symbol;Acc:HGNC:1103]	-
ENSG00000177606	7098	7541	6924	5985	3228	7885	2904	6288	2929	5995	4908	7768	8624	10201	8096	56.7757	74.2358	68.4874	53.6211	37.313	78.9264	29.9997	53.7068	29.5019	55.7084	48.4362	71.1352	66.3655	81.1325	79.9564	JUN	1	58780788	58784327	-	3540	protein_coding	Jun proto-oncogene, AP-1 transcription factor subunit [Source:HGNC Symbol;Acc:HGNC:6204]	TF_bZIP
ENSG00000176619	7829	5733	5220	6284	3630	7766	5389	8720	4886	2804	3784	10839	10417	8553	4518	40.8109	36.7799	33.6487	36.6903	27.3449	50.6596	36.2804	48.5374	32.0721	16.9806	24.3366	64.6856	52.242	44.3317	29.0785	LMNB2	19	2427638	2456996	-	5432	protein_coding	lamin B2 [Source:HGNC Symbol;Acc:HGNC:6638]	-
ENSG00000125304	7293	5930	6351	7233	4820	6215	5227	6056	5567	6524	6389	6979	7214	7904	6579	37.3837	37.4101	40.2574	41.5278	35.7045	39.8668	34.6037	33.1476	35.9336	38.8504	40.4062	40.956	35.5762	40.2855	41.6382	TM9SF2	13	99446311	99564006	+	5524	protein_coding	transmembrane 9 superfamily member 2 [Source:HGNC Symbol;Acc:HGNC:11865]	-
ENSG00000162692	1412	9067	2343	11857	12035	9852	7008	8566	8823	8791	6869	801	1663	2051	4885	6.60969	52.2358	13.5627	62.1679	81.4128	57.7118	42.3677	42.8168	52.0075	47.8068	39.6715	4.29267	7.48938	9.54635	28.2336	VCAM1	1	100719742	100739045	+	6049	protein_coding	vascular cell adhesion molecule 1 [Source:HGNC Symbol;Acc:HGNC:12663]	-
ENSG00000141905	7659	6944	6733	5427	5032	5446	5814	5993	5516	6671	6385	7771	7198	7577	5647	22.1275	24.6904	24.0544	17.5616	21.0088	19.6894	21.6935	18.4882	20.0672	22.3901	22.7593	25.7031	20.0068	21.7662	20.1434	NFIC	19	3314403	3469217	+	9801	protein_coding	nuclear factor I C [Source:HGNC Symbol;Acc:HGNC:7786]	CTF/NFI
ENSG00000108691	342	889	527	18178	11880	14125	9823	25211	10487	794	685	925	288	707	804	4.87615	15.5995	9.29156	290.296	244.775	252.019	180.879	383.823	188.28	13.1515	12.0498	15.0987	3.95048	10.023	14.1535	CCL2	17	34255218	34257203	+	1986	protein_coding	C-C motif chemokine ligand 2 [Source:HGNC Symbol;Acc:HGNC:10618]	-
ENSG00000100401	6691	4389	4304	8614	6008	8383	7735	11103	7493	3604	3930	5805	7501	5344	4747	35.4266	28.5997	28.1798	51.0844	45.9694	55.5434	52.8924	62.7724	49.9571	22.1681	25.6726	35.1876	38.2089	28.1339	31.0323	RANGAP1	22	41245611	41286251	-	5348	protein_coding	Ran GTPase activating protein 1 [Source:HGNC Symbol;Acc:HGNC:9854]	-
ENSG00000170581	9156	6028	4680	7490	6463	5002	6506	8473	6363	6513	5566	5256	6758	6020	5271	42.439	34.3867	26.8246	38.8854	43.2906	29.0133	38.9465	41.936	37.1386	35.0708	31.8304	27.891	30.136	27.7448	30.1654	STAT2	12	56341597	56360155	-	6109	protein_coding	signal transducer and activator of transcription 2 [Source:HGNC Symbol;Acc:HGNC:11363]	STAT
ENSG00000105701	7711	6284	7063	6666	5373	5980	5242	6194	5356	5736	5856	6302	8134	7200	6442	75.239	75.4617	85.2215	72.8522	75.7617	73.0177	66.0578	64.5348	65.8077	65.02	70.4973	70.3979	76.3561	69.8539	77.6085	FKBP8	19	18531751	18544077	-	2902	protein_coding	FK506 binding protein 8 [Source:HGNC Symbol;Acc:HGNC:3724]	-
ENSG00000115758	6223	6252	6578	6102	4262	7375	5325	6669	5448	5155	5549	7142	8814	7894	6719	59.3698	73.4079	77.6045	65.2053	58.7597	88.0486	65.6115	67.9386	65.4495	57.1347	65.316	78.0071	80.8996	74.8839	79.1456	ODC1	2	10439968	10448504	-	2968	protein_coding	ornithine decarboxylase 1 [Source:HGNC Symbol;Acc:HGNC:8109]	-
ENSG00000064393	7370	6845	3859	6562	6110	5946	9875	7944	11099	4559	3741	5466	6228	5067	4699	13.5494	15.4876	8.77314	13.5124	16.2328	13.6796	23.4468	15.5949	25.6945	9.73705	8.48553	11.5046	11.0156	9.26252	10.6663	HIPK2	7	139561570	139777778	-	15402	protein_coding	homeodomain interacting protein kinase 2 [Source:HGNC Symbol;Acc:HGNC:14402]	-
ENSG00000129116	13224	6739	5553	8460	4419	7823	4327	10402	5009	5386	6048	3779	4901	4001	5243	37.0229	23.2199	19.2248	26.5291	17.8785	27.4078	15.6455	31.0967	17.6588	17.5178	20.8909	12.1125	13.2008	11.1378	18.1235	PALLD	4	168497066	168928457	+	10114	protein_coding	palladin, cytoskeletal associated protein [Source:HGNC Symbol;Acc:HGNC:17068]	-
ENSG00000213626	14465	1896	2208	11329	5891	10559	4246	11151	3782	7173	2351	4143	3959	4644	7470	87.2023	14.0671	16.4602	76.4972	51.3214	79.6574	33.0585	71.7816	28.7101	50.236	17.4864	28.5939	22.9616	27.8373	55.6014	LBH	2	30231369	30323730	+	4697	protein_coding	limb bud and heart development [Source:HGNC Symbol;Acc:HGNC:29532]	-
ENSG00000107372	7523	5153	5702	5049	4480	4123	3928	4748	4458	9921	6915	7261	8618	8767	8614	30.2028	25.4609	28.3081	22.7042	25.9917	20.714	20.3668	20.3543	22.5372	46.2718	34.2521	33.3734	33.2866	34.9971	42.6989	ZFAND5	9	72351425	72365235	-	7053	protein_coding	zinc finger AN1-type containing 5 [Source:HGNC Symbol;Acc:HGNC:13008]	-
ENSG00000147649	7642	6045	6188	6504	5078	5881	5566	6267	5872	6489	6832	6376	7273	7048	6038	33.8585	32.9621	33.903	32.2765	32.5128	32.6067	31.8492	29.6491	32.7605	33.3998	37.3463	32.3413	31.0014	31.0494	33.0301	MTDH	8	97644179	97728770	+	6391	protein_coding	metadherin [Source:HGNC Symbol;Acc:HGNC:29608]	-
ENSG00000168140	6581	7704	5667	5267	6031	5082	5778	5984	6239	6530	5522	6328	7686	7973	6722	66.4101	95.679	70.7168	59.532	87.9492	64.1758	75.3033	64.4798	79.2795	76.5527	68.7507	73.1067	74.6191	79.9999	83.7523	VASN	16	4371848	4383528	+	2806	protein_coding	vasorin [Source:HGNC Symbol;Acc:HGNC:18517]	-
ENSG00000116237	6896	4353	4765	6862	4945	7191	6251	8330	5817	4603	5392	6862	8944	7801	6061	39.7691	30.8955	33.9812	44.3245	41.2112	51.8958	46.5578	51.296	42.2426	30.8386	38.3652	45.3052	49.6235	44.7326	43.1568	ICMT	1	6221193	6235972	-	4910	protein_coding	isoprenylcysteine carboxyl methyltransferase [Source:HGNC Symbol;Acc:HGNC:5350]	-
ENSG00000145907	6393	4901	5249	7409	5420	7077	6333	7540	6591	5545	5278	6904	7611	7047	5734	14.5916	13.767	14.815	18.941	17.8771	20.2135	18.6682	18.3764	18.9432	14.703	14.863	18.0405	16.7127	15.9929	16.1589	G3BP1	5	151771045	151812785	+	12406	protein_coding	G3BP stress granule assembly factor 1 [Source:HGNC Symbol;Acc:HGNC:30292]	-
ENSG00000070087	7427	4771	6465	5221	4231	4257	4609	5923	4707	8001	5991	7010	8264	9891	8259	56.7005	44.8271	61.0336	44.6449	46.6784	40.6697	45.4437	48.2842	45.2502	70.9615	56.4301	61.2688	60.6975	75.0825	77.8496	PFN2	3	149964904	150050788	-	3709	protein_coding	profilin 2 [Source:HGNC Symbol;Acc:HGNC:8882]	-
ENSG00000006016	2323	3521	7572	8067	4551	5037	6727	2807	6800	3353	11044	8022	11718	8200	5284	21.7952	40.6569	87.8514	84.7749	61.7046	59.1394	81.5129	28.1218	80.3384	36.5468	127.843	86.1672	105.772	76.498	61.211	CRLF1	19	18572220	18607741	-	3018	protein_coding	cytokine receptor like factor 1 [Source:HGNC Symbol;Acc:HGNC:2364]	-
ENSG00000124193	7068	6004	6235	6860	4698	5802	5364	7312	5789	6805	6284	6662	7250	7328	5400	43.5743	45.5546	47.5332	47.3699	41.8549	44.7616	42.7087	48.1349	44.9408	48.7379	47.7978	47.0204	43.001	44.9205	41.1039	SRSF6	20	43457928	43464247	+	4593	protein_coding	serine and arginine rich splicing factor 6 [Source:HGNC Symbol;Acc:HGNC:10788]	-
ENSG00000139641	8588	6496	7702	5504	4041	6020	4804	6377	4548	5336	6110	6824	9041	7699	5762	44.2703	41.2121	49.0966	31.7792	30.103	38.8339	31.9829	35.1016	29.5219	31.9552	38.8598	40.2724	44.8378	39.4621	36.6733	ESYT1	12	56118250	56144671	+	5493	protein_coding	extended synaptotagmin 1 [Source:HGNC Symbol;Acc:HGNC:29534]	-
ENSG00000177733	7458	6393	5790	6433	5587	5690	5299	7136	4839	6222	5754	7118	8138	7203	5642	24.2012	25.5316	23.2338	23.3815	26.1995	23.1058	22.2077	24.7263	19.7731	23.4558	23.0369	26.4436	25.4062	23.2409	22.605	HNRNPA0	5	137745651	137754376	-	8726	protein_coding	heterogeneous nuclear ribonucleoprotein A0 [Source:HGNC Symbol;Acc:HGNC:5030]	-
ENSG00000145741	7863	7307	7295	6753	6064	6397	4665	5985	5020	6514	6304	5926	6529	7005	4916	90.2504	103.219	103.541	86.8165	100.582	91.8822	69.1523	73.3525	72.5551	86.8588	89.2721	77.8701	72.0966	79.9456	69.6673	BTF3	5	73498408	73505635	+	2467	protein_coding	basic transcription factor 3 [Source:HGNC Symbol;Acc:HGNC:1125]	-
ENSG00000062716	5807	5373	3468	9552	6029	7873	8998	10468	9606	4367	2777	5097	5290	5541	4259	23.7753	27.0738	17.5583	43.804	35.6714	40.3375	47.579	45.7645	49.5246	20.7713	14.0278	23.8912	20.8371	22.5574	21.5297	VMP1	17	59707192	59842255	+	6916	protein_coding	vacuole membrane protein 1 [Source:HGNC Symbol;Acc:HGNC:29559]	-
ENSG00000151012	5771	4279	3183	4269	6507	4577	8741	7159	10741	6439	5272	3041	9008	6516	8988	16.9426	15.4607	11.5556	14.0378	27.6063	16.8152	33.1423	22.4424	39.7078	21.961	19.096	10.221	25.4427	19.021	32.5797	SLC7A11	4	138164097	138242349	-	9645	protein_coding	solute carrier family 7 member 11 [Source:HGNC Symbol;Acc:HGNC:11059]	-
ENSG00000152795	7243	6323	6144	7003	4837	5983	5720	6561	5815	6486	5998	6761	7001	7474	5121	37.4529	40.239	39.2866	40.5598	36.1445	38.715	38.1994	36.2265	37.8634	38.9627	38.2659	40.0245	34.8284	38.4278	32.6947	HNRNPDL	4	82422564	82430408	-	5476	protein_coding	heterogeneous nuclear ribonucleoprotein D like [Source:HGNC Symbol;Acc:HGNC:5037]	-
ENSG00000008294	6612	5451	6214	5181	3872	4781	5124	5287	5808	6838	7781	8011	8603	8738	6057	15.6503	15.879	18.1881	13.7356	13.2442	14.1613	15.6637	13.3625	17.3109	18.8029	22.7229	21.7083	19.5906	20.5649	17.7012	SPAG9	17	50962174	51120865	-	11963	protein_coding	sperm associated antigen 9 [Source:HGNC Symbol;Acc:HGNC:14524]	-
ENSG00000154678	11281	4312	4902	6117	5995	6521	3700	5022	3976	10449	6828	5068	5990	5704	8432	23.112	10.8724	12.4191	14.037	17.7492	16.7186	9.79009	10.9864	10.2575	24.8697	17.2593	11.8871	11.8066	11.6197	21.3293	PDE1C	7	31751179	32299329	-	13821	protein_coding	phosphodiesterase 1C [Source:HGNC Symbol;Acc:HGNC:8776]	-
ENSG00000117143	5969	6419	6015	7491	3977	8621	4897	6240	5141	4952	5559	7922	7612	8049	5292	49.1759	65.0842	61.2792	69.125	47.3485	88.8796	52.1044	54.894	53.3337	47.3954	56.5048	74.7195	60.3332	65.9353	53.8302	UAP1	1	162561506	162599842	+	3437	protein_coding	UDP-N-acetylglucosamine pyrophosphorylase 1 [Source:HGNC Symbol;Acc:HGNC:12457]	-
ENSG00000272398	5547	3701	6376	9622	1788	5305	3082	1414	3276	9369	4854	12934	6204	10766	9850	50.7162	41.6453	72.0882	98.5369	23.6242	60.6972	36.3928	13.8047	37.7169	99.5147	54.7554	135.385	54.5717	97.8743	111.194	CD24	6	106969831	106975627	-	3097	protein_coding	CD24 molecule [Source:HGNC Symbol;Acc:HGNC:1645]	-
ENSG00000156642	5959	6427	4669	7622	5622	6639	5767	5964	5815	6293	7116	6272	6598	7180	6103	41.8488	55.5489	40.5472	59.9547	57.0559	58.3454	52.3063	44.7236	51.4236	51.3419	61.6572	50.4271	44.5788	50.1371	52.9187	NPTN	15	73560014	73634134	-	4032	protein_coding	neuroplastin [Source:HGNC Symbol;Acc:HGNC:17867]	-
ENSG00000134369	7123	6355	5066	4839	5398	6191	4887	3600	5187	7110	10509	6611	7290	8590	5247	8.98294	9.86346	7.90038	6.83527	9.83759	9.77036	7.95962	4.84784	8.23712	10.4167	16.3514	9.5449	8.84484	10.7715	8.17001	NAV1	1	201622885	201826969	+	22453	protein_coding	neuron navigator 1 [Source:HGNC Symbol;Acc:HGNC:15989]	-
ENSG00000089220	6866	5230	5609	6366	4854	5779	5831	7113	5422	6256	5697	5568	7756	7947	7446	109.223	102.393	110.337	113.428	111.586	115.042	119.797	120.824	108.611	115.614	111.814	101.405	118.701	125.701	146.248	PEBP1	12	118135858	118145584	+	1780	protein_coding	phosphatidylethanolamine binding protein 1 [Source:HGNC Symbol;Acc:HGNC:8630]	-
ENSG00000159202	7311	5607	5507	6481	5619	6533	5389	6823	5547	5740	6174	5856	7751	7448	5898	35.9842	33.9644	33.518	35.7291	39.9664	40.2386	34.2561	35.8592	34.3793	32.8211	37.4922	32.9978	36.7029	36.4503	35.8423	UBE2Z	17	48908369	48929056	+	5753	protein_coding	ubiquitin conjugating enzyme E2 Z [Source:HGNC Symbol;Acc:HGNC:25847]	-
ENSG00000097007	4574	4301	3533	9607	7008	9021	8777	11179	8561	4827	3863	3475	5138	4508	5022	20.6368	23.8822	19.7114	48.5489	45.6921	50.9326	51.1431	53.8567	48.6379	25.3005	21.5036	17.9494	22.3022	20.2235	27.9756	ABL1	9	130713946	130887675	+	6276	protein_coding	ABL proto-oncogene 1, non-receptor tyrosine kinase [Source:HGNC Symbol;Acc:HGNC:76]	-
ENSG00000156113	6289	8165	9944	3829	3467	5406	2910	2157	2948	8483	9996	7285	7870	8703	5920	4.99603	7.98284	9.76859	3.40701	3.98013	5.3742	2.98559	1.82972	2.949	7.82885	9.79734	6.62554	6.01486	6.87445	5.80659	KCNMA1	10	76869601	77638369	-	35644	protein_coding	potassium calcium-activated channel subfamily M alpha 1 [Source:HGNC Symbol;Acc:HGNC:6284]	-
ENSG00000179295	7054	5163	5383	7477	5611	6454	5732	6463	6162	6278	6155	6456	7042	6532	5394	28.4409	25.6193	26.8385	33.766	32.6925	32.5635	29.8475	27.8248	31.2847	29.4059	30.6178	29.8002	27.3156	26.1866	26.8519	PTPN11	12	112418351	112509913	+	7023	protein_coding	protein tyrosine phosphatase, non-receptor type 11 [Source:HGNC Symbol;Acc:HGNC:9644]	-
ENSG00000198663	7368	5232	5305	7767	5294	5570	7134	6974	6877	5567	5702	5446	7390	6258	5451	28.4239	24.8405	25.3073	33.5608	29.5133	26.8895	35.5436	28.728	33.4069	24.9494	27.1394	24.0525	27.4274	24.0046	25.9637	C6orf89	6	36871870	36928964	+	7340	protein_coding	chromosome 6 open reading frame 89 [Source:HGNC Symbol;Acc:HGNC:21114]	-
ENSG00000163069	5941	5342	4936	8137	4420	6914	5770	6888	6287	6533	6483	6066	6554	6853	6189	37.0457	40.9959	38.0611	56.8313	39.8291	53.9513	46.4674	45.8629	49.3657	47.3256	49.8762	43.3041	39.3181	42.4898	47.6491	SGCB	4	52020706	52038482	-	4541	protein_coding	sarcoglycan beta [Source:HGNC Symbol;Acc:HGNC:10806]	-
ENSG00000087077	6895	6044	6483	7567	5314	6783	4337	5778	4444	6035	6510	6485	7339	7282	6011	69.6781	75.1699	81.0149	85.6506	77.6039	85.7784	56.6038	62.349	56.5509	70.8507	81.1674	75.0275	71.3519	73.1708	75.0006	TRIP6	7	100867138	100873454	+	2802	protein_coding	thyroid hormone receptor interactor 6 [Source:HGNC Symbol;Acc:HGNC:12311]	-
ENSG00000176046	7619	6226	8695	3914	5468	4687	2667	3698	2833	7529	8376	5905	9785	7954	7924	38.0223	38.2391	53.6584	21.8779	39.4338	29.2705	17.1893	19.706	17.8029	43.6499	51.5722	33.7372	46.9795	39.4686	48.8249	NUPR1	16	28532708	28539174	-	5674	protein_coding	nuclear protein 1, transcriptional regulator [Source:HGNC Symbol;Acc:HGNC:29990]	-
ENSG00000116754	7871	6230	5701	5754	4839	4921	5742	6478	6144	7147	6682	6398	7228	6834	5295	26.3041	25.6235	23.5598	21.5381	23.3694	20.5798	24.7828	23.1166	25.8552	27.7474	27.551	24.4785	23.239	22.7087	21.8482	SRSF11	1	70205682	70253052	+	8473	protein_coding	serine and arginine rich splicing factor 11 [Source:HGNC Symbol;Acc:HGNC:10782]	-
ENSG00000187498	5322	4706	3238	13337	8723	16961	6920	6847	7132	3088	4314	1463	5650	2079	3480	10.2251	11.1276	7.693	28.7008	24.2191	40.779	17.1708	14.0469	17.2546	6.89245	10.2261	3.21799	10.4435	3.97165	8.25518	COL4A1	13	110148963	110307233	-	14738	protein_coding	collagen type IV alpha 1 chain [Source:HGNC Symbol;Acc:HGNC:2202]	-
ENSG00000019144	8868	5680	5619	5349	4348	5220	4949	6275	4970	6450	5793	7145	8909	7701	5962	11.5599	9.11248	9.05767	7.80993	8.19068	8.5152	8.33186	8.73442	8.15812	9.76776	9.31692	10.663	11.1729	9.98166	9.59573	PHLDB1	11	118606440	118658038	+	21722	protein_coding	pleckstrin homology like domain family B member 1 [Source:HGNC Symbol;Acc:HGNC:23697]	-
ENSG00000145623	3995	4708	4093	15105	6434	8890	8266	9332	8683	3676	3160	4095	4722	4340	3666	15.7683	22.8698	19.9773	66.7781	36.6986	43.9101	42.1365	39.3309	43.1561	16.8558	15.3884	18.5042	17.9309	17.0327	17.8656	OSMR	5	38845858	38945596	+	7174	protein_coding	oncostatin M receptor [Source:HGNC Symbol;Acc:HGNC:8507]	-
ENSG00000133318	7782	5733	6362	5639	5122	5379	5208	6507	5462	6544	6525	5908	6846	7819	6310	38.0446	34.4938	38.4612	30.8779	36.186	32.9077	32.8826	33.9682	33.6245	37.1663	39.3569	33.0667	32.1992	38.0083	38.0879	RTN3	11	63681446	63759891	+	5792	protein_coding	reticulon 3 [Source:HGNC Symbol;Acc:HGNC:10469]	-
ENSG00000090615	8065	5612	5880	5651	4247	5777	4579	6392	4923	6842	6551	7327	7619	7823	5764	21.6483	18.5393	19.5175	16.9898	16.4741	19.4051	15.8739	18.3208	16.6399	21.3357	21.6953	22.5161	19.6754	20.8794	19.1029	GOLGA3	12	132768909	132828858	-	10549	protein_coding	golgin A3 [Source:HGNC Symbol;Acc:HGNC:4426]	-
ENSG00000165678	6150	4851	6541	7131	5133	6459	4907	5985	5106	6549	5993	5369	8479	7342	6915	81.8339	79.4415	107.629	106.28	98.7028	107.552	84.3274	85.0379	85.5544	101.237	98.3878	81.79	108.545	97.14	113.607	GHITM	10	84139440	84153245	+	2128	protein_coding	growth hormone inducible transmembrane protein [Source:HGNC Symbol;Acc:HGNC:17281]	-
ENSG00000214063	7585	6954	7933	5980	5604	5169	5329	5300	4880	5923	6327	5992	6946	6997	5910	36.7704	41.4892	47.5562	32.4705	39.2592	31.3576	33.3644	27.4352	29.7897	33.3572	37.8424	33.2555	32.3955	33.7272	35.3742	TSPAN4	11	842808	867116	+	5841	protein_coding	tetraspanin 4 [Source:HGNC Symbol;Acc:HGNC:11859]	-
ENSG00000162545	9659	6436	4768	6046	5899	5241	4445	6653	4472	6531	5967	4648	7401	7450	7048	104.59	85.7694	63.8442	73.3282	92.3074	71.0177	62.1619	76.9247	60.9766	82.1567	79.7174	57.6199	77.1002	80.2121	94.228	CAMK2N1	1	20482391	20486220	-	2615	protein_coding	calcium/calmodulin dependent protein kinase II inhibitor 1 [Source:HGNC Symbol;Acc:HGNC:24190]	-
ENSG00000084112	8234	5272	4920	5132	5084	4507	5107	7007	5260	6867	4728	6617	8977	7967	6884	16.0386	12.6383	11.8508	11.1966	14.3107	10.9859	12.8474	14.574	12.9016	15.5392	11.3624	14.7559	16.8226	15.4303	16.5559	SSH1	12	108778192	108857590	-	14537	protein_coding	slingshot protein phosphatase 1 [Source:HGNC Symbol;Acc:HGNC:30579]	-
ENSG00000156515	7054	5311	5241	7418	4935	6918	5373	6293	5587	6036	5383	6267	7193	7358	6173	31.7249	29.3968	29.1479	37.3677	32.0739	38.935	31.2087	30.2213	31.6408	31.5369	29.8695	32.2681	31.1231	32.9041	34.2782	HK1	10	69269984	69401884	+	6296	protein_coding	hexokinase 1 [Source:HGNC Symbol;Acc:HGNC:4922]	-
ENSG00000142168	6572	4822	5632	6725	5212	5899	5475	7135	5629	6043	5680	5775	7978	7272	6650	92.1703	83.2298	97.675	105.641	105.633	103.53	99.1681	106.851	99.4096	98.4581	98.2835	92.7244	107.645	101.408	115.152	SOD1	21	31659622	31668931	+	2019	protein_coding	superoxide dismutase 1 [Source:HGNC Symbol;Acc:HGNC:11179]	-
ENSG00000154736	4907	2254	4295	10636	4112	5820	4905	6711	5152	3381	19792	5248	6418	6051	2805	15.343	8.67372	16.6067	37.2492	18.58	22.7725	19.8074	22.4063	20.2849	12.2813	76.3522	18.7861	19.3064	18.8125	10.8289	ADAMTS5	21	26917912	26966513	-	9056	protein_coding	ADAM metallopeptidase with thrombospondin type 1 motif 5 [Source:HGNC Symbol;Acc:HGNC:221]	-
ENSG00000057608	7462	6418	5248	6438	5147	6252	5062	6072	5243	6332	5835	6725	6726	7593	5667	52.391	55.4574	45.5641	50.6288	52.2223	54.9307	45.9006	45.5222	46.3538	51.6473	50.5453	54.0558	45.4324	53.0079	49.1259	GDI2	10	5765223	5842132	-	4033	protein_coding	GDP dissociation inhibitor 2 [Source:HGNC Symbol;Acc:HGNC:4227]	-
ENSG00000198242	7929	7238	7663	7149	6603	6793	4806	5732	4724	6753	5946	5980	5334	5563	4007	79.503	89.3186	95.0148	80.2888	95.6768	85.2356	62.2362	61.3708	59.6456	78.6624	73.5578	68.6459	51.4547	55.4625	49.6067	RPL23A	17	28719393	28724359	+	2824	protein_coding	ribosomal protein L23a [Source:HGNC Symbol;Acc:HGNC:10317]	-
ENSG00000177731	8366	3225	7096	6411	2734	6915	2993	7813	3191	6172	5939	7909	8294	8496	6606	36.642	17.384	38.4328	31.4508	17.3045	37.9007	16.9302	36.5401	17.5991	31.4045	32.0932	39.6581	34.9488	37	35.7237	FLII	17	18244836	18258916	-	6465	protein_coding	FLII, actin remodeling protein [Source:HGNC Symbol;Acc:HGNC:3750]	-
ENSG00000164574	8808	5202	5237	7192	4996	6098	6487	5628	6165	5284	5441	5282	7348	6795	6035	23.762	17.2717	17.4709	21.732	19.4773	20.5867	22.6019	16.2125	20.9432	16.5605	18.1102	16.3137	19.0714	18.2272	20.102	GALNT10	5	154190730	154420984	+	10496	protein_coding	polypeptide N-acetylgalactosaminyltransferase 10 [Source:HGNC Symbol;Acc:HGNC:19873]	-
ENSG00000104964	7238	4979	5817	8449	5145	6994	5112	6882	4945	5367	4883	5848	7942	6483	5754	38.6845	32.7505	38.4454	50.5787	39.7378	46.7776	35.2861	39.2756	33.2803	33.3238	32.1991	35.7828	40.8371	34.4524	37.9703	AES	19	3052910	3063107	-	5298	protein_coding	amino-terminal enhancer of split [Source:HGNC Symbol;Acc:HGNC:307]	-
ENSG00000107863	7282	5452	7704	3784	3838	3664	3511	3817	4006	7974	10613	8159	8583	7449	5871	18.8531	17.3718	24.6647	10.9731	14.3594	11.8708	11.7397	10.5522	13.0601	23.9835	33.9007	24.1834	21.3785	19.1759	18.7672	ARHGAP21	10	24583609	24723668	-	10937	protein_coding	Rho GTPase activating protein 21 [Source:HGNC Symbol;Acc:HGNC:23725]	-
ENSG00000185070	7664	2663	6757	7534	6130	5980	6080	9409	6484	5573	3998	7205	5297	5505	5400	6.21831	2.65917	6.77951	6.84679	7.18749	6.07173	6.37111	8.15174	6.62466	5.25305	4.0022	6.69267	4.1348	4.44119	5.40962	FLRT2	14	85530144	85654426	+	34899	protein_coding	fibronectin leucine rich transmembrane protein 2 [Source:HGNC Symbol;Acc:HGNC:3761]	-
ENSG00000112769	3658	4947	2772	11461	8277	11167	9141	10710	11026	3843	2192	2335	3054	4076	2984	8.94855	14.8939	8.38551	31.4034	29.2605	34.1853	28.88	27.9762	33.9649	10.9216	6.61589	6.5395	7.18762	9.91445	9.01288	LAMA4	6	112108760	112254939	-	11575	protein_coding	laminin subunit alpha 4 [Source:HGNC Symbol;Acc:HGNC:6484]	-
ENSG00000049323	2659	8194	6094	19701	4967	23071	4637	7975	5345	1486	2301	1012	1197	1686	1281	10.2731	38.9618	29.1149	85.2547	27.7319	111.544	23.1375	32.9008	26.0038	6.66974	10.9683	4.47625	4.44925	6.47692	6.11069	LTBP1	2	32946972	33399509	+	7329	protein_coding	latent transforming growth factor beta binding protein 1 [Source:HGNC Symbol;Acc:HGNC:6714]	-
ENSG00000136010	9311	6248	8256	3001	5116	4278	2489	3530	2999	9350	9964	6223	6736	7481	6549	30.992	25.5948	33.9821	11.1883	24.6084	17.8192	10.6997	12.5464	12.5699	36.1552	40.9191	23.7138	21.5706	24.7593	26.9144	ALDH1L2	12	105019784	105084577	-	8507	protein_coding	aldehyde dehydrogenase 1 family member L2 [Source:HGNC Symbol;Acc:HGNC:26777]	-
ENSG00000170759	7057	5073	4648	5962	5222	6126	5439	6657	5827	5853	6455	7815	6873	7243	5123	34.0012	30.0813	27.6928	32.1744	36.3589	36.9356	33.8445	34.2486	35.3527	32.7611	38.3715	43.1074	31.8587	34.6991	30.4758	KIF5B	10	32009010	32056431	-	5877	protein_coding	kinesin family member 5B [Source:HGNC Symbol;Acc:HGNC:6324]	-
ENSG00000135624	5770	5277	5452	6997	5278	7188	5659	7329	5915	5265	4766	5555	7412	7219	6239	45.4978	51.2106	53.1615	61.7975	60.1428	70.9279	57.63	61.7091	58.7317	48.2301	46.3668	50.1472	56.2286	56.6001	60.7415	CCT7	2	73233420	73253021	+	3591	protein_coding	chaperonin containing TCP1 subunit 7 [Source:HGNC Symbol;Acc:HGNC:1622]	-
ENSG00000130723	7280	5638	5214	5473	5039	4942	6056	7105	6178	6218	5386	6191	7395	7026	6059	16.6376	15.8578	14.7352	14.0097	16.6419	14.1337	17.8747	17.3385	17.7791	16.5088	15.1867	16.1982	16.2594	15.9659	17.0968	PRRC2B	9	131373636	131500197	+	12390	protein_coding	proline rich coiled-coil 2B [Source:HGNC Symbol;Acc:HGNC:28121]	-
ENSG00000139645	7610	4888	5148	6877	5055	7623	5621	7828	5438	4774	4963	6248	7266	6529	5263	24.4313	19.313	20.4375	24.7289	23.4521	30.6254	23.3061	26.835	21.9839	17.8053	19.6582	22.9642	22.4421	20.8417	20.8617	ANKRD52	12	56237807	56258391	-	8820	protein_coding	ankyrin repeat domain 52 [Source:HGNC Symbol;Acc:HGNC:26614]	-
ENSG00000114942	6530	6919	8250	6995	5992	7493	4418	4989	4425	5511	5969	6427	6421	5917	4833	96.5549	125.911	150.849	115.849	128.036	138.647	84.3687	78.7707	82.3906	94.6666	108.893	108.797	91.3421	86.9938	88.2336	EEF1B2	2	206159585	206162928	+	1915	protein_coding	eukaryotic translation elongation factor 1 beta 2 [Source:HGNC Symbol;Acc:HGNC:3208]	-
ENSG00000174282	7165	5060	4677	6398	5230	5141	6874	7123	6962	6205	5436	5872	6785	6383	5697	33.1184	28.7847	26.733	33.1239	34.9345	29.7368	41.0352	35.1565	40.5219	33.3196	31.0007	31.0733	30.1724	29.3362	32.5129	ZBTB4	17	7459366	7484263	-	6126	protein_coding	zinc finger and BTB domain containing 4 [Source:HGNC Symbol;Acc:HGNC:23847]	ZBTB
ENSG00000166986	6965	5494	6997	4797	5632	6202	3387	5480	3669	7078	6943	6540	7444	7376	6603	28.062	27.2424	34.8608	21.6477	32.7915	31.2697	17.6241	23.5759	18.6144	33.1294	34.5131	30.1665	28.8544	29.5491	32.847	MARS	12	57475445	57517569	+	7028	protein_coding	methionyl-tRNA synthetase [Source:HGNC Symbol;Acc:HGNC:6898]	-
ENSG00000157933	7285	5852	5601	4547	4302	4231	5318	5753	5147	6639	6752	6654	8181	7600	6651	33.9278	33.542	32.2566	23.719	28.9532	24.6583	31.9867	28.6095	30.1845	35.9198	38.7969	35.4779	36.6556	35.1937	38.2445	SKI	1	2228695	2310119	+	6080	protein_coding	SKI proto-oncogene [Source:HGNC Symbol;Acc:HGNC:10896]	-
ENSG00000110917	6447	5210	5079	8108	5062	6858	5604	7455	5666	5361	4809	6130	6617	6449	5615	27.1534	27.0061	26.4528	38.2495	30.8098	36.1459	30.4831	33.5278	30.0502	26.2312	24.9897	29.5581	26.8124	27.0075	29.1993	MLEC	12	120686869	120701864	+	6723	protein_coding	malectin [Source:HGNC Symbol;Acc:HGNC:28973]	-
ENSG00000100934	7226	5615	5306	6878	4917	6641	5151	6171	5698	6312	5686	6406	6534	6407	5511	22.8743	21.8755	20.7704	24.3869	22.4931	26.3074	21.0589	20.8591	22.713	23.2125	22.2073	23.2159	19.8992	20.1665	21.5395	SEC23A	14	39031919	39109646	-	8945	protein_coding	Sec23 homolog A, coat complex II component [Source:HGNC Symbol;Acc:HGNC:10701]	-
ENSG00000112308	6612	5597	5841	7612	4871	6809	4937	6676	5161	5587	5993	5894	6785	7133	4805	45.289	47.1816	49.4736	58.3987	48.2145	58.3629	43.6734	48.8277	44.514	44.4573	50.6457	46.2187	44.7112	48.58	40.6358	C6orf62	6	24704861	24720836	-	4134	protein_coding	chromosome 6 open reading frame 62 [Source:HGNC Symbol;Acc:HGNC:20998]	-
ENSG00000088832	6225	5208	5473	7930	5204	7478	5469	6134	5790	5463	4975	5567	6550	6987	5735	68.3998	70.4279	74.3649	97.5963	82.6329	102.824	77.61	71.9696	80.112	69.7352	67.4446	70.0302	69.2411	76.3364	77.8045	FKBP1A	20	1368978	1393172	-	2577	protein_coding	FK506 binding protein 1A [Source:HGNC Symbol;Acc:HGNC:3711]	-
ENSG00000170275	5928	6630	7260	6018	5244	6251	4771	5197	5030	6683	7521	6217	6409	6016	5003	25.0719	34.5105	37.9702	28.5086	32.051	33.0844	26.0605	23.4705	26.7886	32.8364	39.2458	30.1029	26.0781	25.2995	26.1256	CRTAP	3	33113979	33147773	+	6695	protein_coding	cartilage associated protein [Source:HGNC Symbol;Acc:HGNC:2379]	-
ENSG00000205581	7883	6052	5737	6631	4202	6103	4535	7073	4811	5266	5457	6538	7072	7399	5201	43.7503	41.3377	39.3733	41.2205	33.7012	42.3865	32.5058	41.9163	33.6224	33.9528	37.3665	41.5416	37.7606	40.8308	35.6396	HMGN1	21	39342315	39349647	-	5102	protein_coding	high mobility group nucleosome binding domain 1 [Source:HGNC Symbol;Acc:HGNC:4984]	-
ENSG00000079739	5817	3635	5097	4817	5492	4139	4737	4654	4787	5723	6606	9501	8223	10206	6517	39.1058	30.0749	42.3724	36.2713	53.3546	34.8202	41.1282	33.4086	40.5236	44.6962	54.7922	73.1239	53.1838	68.2217	54.0935	PGM1	1	63593276	63660245	+	4212	protein_coding	phosphoglucomutase 1 [Source:HGNC Symbol;Acc:HGNC:8905]	-
ENSG00000124422	6832	5325	5192	6272	4515	5981	5590	7269	5359	5611	5404	6168	7747	7163	5460	28.4157	27.2576	26.7038	29.2187	27.1374	31.1299	30.0273	32.2831	28.0671	27.1116	27.7309	29.37	30.9992	29.6231	28.0388	USP22	17	20999593	21043760	-	6808	protein_coding	ubiquitin specific peptidase 22 [Source:HGNC Symbol;Acc:HGNC:12621]	-
ENSG00000089737	6753	4934	5438	6862	4628	5521	5215	5959	5553	6758	6274	6053	6791	6623	6386	22.1419	19.9101	22.0487	25.2007	21.9286	22.6532	22.0834	20.8632	22.9271	25.7419	25.3805	22.7215	21.4219	21.5922	25.8525	DDX24	14	94048291	94081245	-	8636	protein_coding	DEAD-box helicase 24 [Source:HGNC Symbol;Acc:HGNC:13266]	-
ENSG00000183722	5896	5144	4339	8824	6902	6703	6364	7727	6626	5311	3771	3615	7083	5027	6305	36.5798	39.2774	33.289	61.3189	61.8813	52.0412	50.9928	51.19	51.7653	38.2795	28.8655	25.6768	42.2774	31.0112	48.2976	LHFPL6	13	39209116	39603528	-	4564	protein_coding	LHFPL tetraspan subfamily member 6 [Source:HGNC Symbol;Acc:HGNC:6586]	-
ENSG00000153827	7250	5488	5443	6902	4935	6021	5388	6378	5974	5711	5481	6066	6926	6618	4963	16.3006	15.1858	15.1332	17.3814	16.0344	16.9406	15.6455	15.3123	16.9136	14.9171	15.2042	15.6141	14.9815	14.7951	13.7774	TRIP12	2	229763838	229923239	-	12594	protein_coding	thyroid hormone receptor interactor 12 [Source:HGNC Symbol;Acc:HGNC:12306]	-
ENSG00000204843	8196	5341	6079	6165	4976	5894	5012	6292	5137	5969	5118	6031	6873	6727	5514	22.2317	17.83	20.3906	18.7305	19.5052	20.0067	17.5581	18.2243	17.5462	18.8095	17.1281	18.7288	17.936	18.1434	18.4669	DCTN1	2	74361154	74392087	-	10439	protein_coding	dynactin subunit 1 [Source:HGNC Symbol;Acc:HGNC:2711]	-
ENSG00000152601	7396	6498	6887	4795	4259	4775	3971	4260	4324	8157	7001	6856	6698	7219	6157	20.9655	22.6697	24.1416	15.2244	17.4468	16.9385	14.5379	12.8946	15.4347	26.8623	24.4854	22.2499	18.2667	20.3475	21.5493	MBNL1	3	152243828	152465780	+	9989	protein_coding	muscleblind like splicing regulator 1 [Source:HGNC Symbol;Acc:HGNC:6923]	-
ENSG00000070614	9648	5115	4915	6267	5524	6511	4683	6828	4585	5529	5134	5385	6980	6475	5594	28.6695	18.7062	18.0607	20.8587	23.7212	24.2117	17.9722	21.6654	17.1564	19.0869	18.8225	18.3196	19.9547	19.1315	20.524	NDST1	5	150485818	150558211	+	9529	protein_coding	N-deacetylase and N-sulfotransferase 1 [Source:HGNC Symbol;Acc:HGNC:7680]	-
ENSG00000198121	4937	5763	7249	13155	4093	9904	4123	5760	4829	4768	4629	6994	3939	5547	3368	33.6128	48.2889	61.0304	100.317	40.2701	84.3812	36.2534	41.8749	41.4001	37.7122	38.8836	54.5149	25.8009	37.5513	28.3119	LPAR1	9	110873263	111038458	-	4159	protein_coding	lysophosphatidic acid receptor 1 [Source:HGNC Symbol;Acc:HGNC:3166]	-
ENSG00000144381	5603	5445	5983	7186	4718	6638	5122	5524	5204	6361	6056	6007	6993	6424	5663	37.3743	44.7001	49.3513	53.6889	45.4789	55.4094	44.1251	39.3456	43.7112	49.2927	49.8398	45.8731	44.8769	42.6072	46.6396	HSPD1	2	197486581	197516737	-	4245	protein_coding	heat shock protein family D (Hsp60) member 1 [Source:HGNC Symbol;Acc:HGNC:5261]	-
ENSG00000117632	9122	4622	5379	5766	2594	6823	4064	8358	4040	1846	2964	11518	9489	8738	3541	41.255	25.7261	30.0826	29.2083	16.9534	38.615	23.7375	40.3626	23.0076	9.69891	16.5388	59.6365	41.287	39.2938	19.7728	STMN1	1	25884181	25906991	-	6261	protein_coding	stathmin 1 [Source:HGNC Symbol;Acc:HGNC:6510]	-
ENSG00000136628	7379	5833	7644	4818	4730	5170	3120	3959	3824	7600	7929	7243	7527	6825	5207	38.3381	37.2978	49.1113	28.0379	35.5136	33.6138	20.9355	21.9639	25.0181	45.8725	50.8265	43.0825	37.6238	35.2583	33.4023	EPRS	1	219968601	220046658	-	5450	protein_coding	glutamyl-prolyl-tRNA synthetase [Source:HGNC Symbol;Acc:HGNC:3418]	-
ENSG00000234745	4823	3587	5494	16858	4678	7030	4482	16967	4423	2994	2744	4551	4114	3401	2659	44.7615	40.9711	63.0527	175.242	62.7405	81.6464	53.7222	168.145	51.6902	32.2808	31.4203	48.3552	36.7332	31.3848	30.4693	HLA-B	6	31269491	31357188	-	3051	protein_coding	major histocompatibility complex, class I, B [Source:HGNC Symbol;Acc:HGNC:4932]	-
ENSG00000131143	5644	5262	5725	7993	5676	6772	5231	7678	5285	4953	4744	4771	7576	6050	5390	33.3503	38.2668	41.8327	52.9015	48.4681	50.0754	39.9201	48.4453	39.3243	34.0006	34.5857	32.2754	43.0685	35.5463	39.324	COX4I1	16	85798633	85807044	+	4792	protein_coding	cytochrome c oxidase subunit 4I1 [Source:HGNC Symbol;Acc:HGNC:2265]	-
ENSG00000123243	9650	10480	6479	1207	1439	809	1613	1693	1714	6890	17221	5375	10710	7840	5330	18.6798	24.9669	15.5089	2.61696	4.02537	1.95969	4.03249	3.49939	4.17791	15.4942	41.1284	11.9117	19.9453	15.0899	12.7388	ITIH5	10	7559270	7666998	-	14628	protein_coding	inter-alpha-trypsin inhibitor heavy chain family member 5 [Source:HGNC Symbol;Acc:HGNC:21449]	-
ENSG00000182670	8007	6638	4443	3803	4481	3856	4847	5283	5441	8017	7070	6727	6447	7047	6270	14.2747	14.5644	9.79492	7.59396	11.5444	8.60258	11.16	10.057	12.2146	16.6041	15.5509	13.7299	11.0576	12.4919	13.8013	TTC3	21	37073226	37203112	+	15883	protein_coding	tetratricopeptide repeat domain 3 [Source:HGNC Symbol;Acc:HGNC:12393]	-
ENSG00000104332	4884	6069	1711	27909	6187	19159	5291	8358	5439	228	289	988	329	1194	152	29.0474	44.4229	12.5837	185.918	53.1755	142.593	40.6409	53.0792	40.7337	1.57533	2.12065	6.72724	1.8825	7.06092	1.11617	SFRP1	8	41261958	41309497	-	4761	protein_coding	secreted frizzled related protein 1 [Source:HGNC Symbol;Acc:HGNC:10776]	-
ENSG00000117298	6131	4227	4365	6605	6472	6450	7030	6198	7448	4787	4470	4602	7030	6730	5449	23.6744	20.0881	20.843	28.5671	36.1149	31.1675	35.0589	25.5558	36.2152	21.4742	21.2958	20.3443	26.1162	25.8398	25.9789	ECE1	1	21217247	21345572	-	7333	protein_coding	endothelin converting enzyme 1 [Source:HGNC Symbol;Acc:HGNC:3146]	-
ENSG00000167522	7365	5762	5897	5056	4998	5371	4656	5758	5175	6481	6431	6512	6798	6635	5036	10.6739	10.2773	10.5684	8.20732	10.4676	9.7409	8.71479	8.91069	9.44416	10.9118	11.4992	10.8047	9.47847	9.56129	9.01139	ANKRD11	16	89267619	89490561	-	19538	protein_coding	ankyrin repeat domain 11 [Source:HGNC Symbol;Acc:HGNC:21316]	-
ENSG00000118762	7708	4433	4645	3578	4107	3609	4117	6099	4664	6898	4966	7136	6123	11180	8583	39.6978	28.0984	29.5827	20.64	30.5668	23.2598	27.3842	33.5408	30.2473	41.2718	31.5552	42.0754	30.3387	57.2522	54.5783	PKD2	4	88007668	88077777	+	5498	protein_coding	polycystin 2, transient receptor potential cation channel [Source:HGNC Symbol;Acc:HGNC:9009]	-
ENSG00000087365	6706	5270	5725	6141	4731	5959	5333	6609	5547	5659	4979	6171	6772	6601	5597	19.386	18.7497	20.4658	19.8843	19.7642	21.5572	19.9109	20.401	20.1924	19.0051	17.7585	20.4235	18.8343	18.9741	19.9773	SF3B2	11	66050729	66069308	+	9795	protein_coding	splicing factor 3b subunit 2 [Source:HGNC Symbol;Acc:HGNC:10769]	-
ENSG00000167110	6788	5238	5034	5895	4443	5848	5079	5752	5596	6557	6067	6200	6438	7033	5821	27.6121	26.223	25.322	26.8588	26.1177	29.7687	26.6828	24.9843	28.6642	30.9862	30.4488	28.8734	25.1951	28.4462	29.2356	GOLGA2	9	128255829	128275995	-	6961	protein_coding	golgin A2 [Source:HGNC Symbol;Acc:HGNC:4425]	-
ENSG00000152223	3237	3539	3505	10119	6807	8536	9059	13683	9569	3364	2564	3515	3585	3420	3220	6.67092	8.97598	8.9322	23.3575	20.2721	22.0136	24.1111	30.1103	24.8321	8.05387	6.51928	8.2931	7.10787	7.00801	8.19323	EPG5	18	45847609	45967339	-	13740	protein_coding	ectopic P-granules autophagy protein 5 homolog [Source:HGNC Symbol;Acc:HGNC:29331]	-
ENSG00000079332	6565	4367	5048	7740	5051	6612	5019	6449	5121	5927	6476	5175	6043	6076	5596	26.8866	22.0111	25.5651	35.5047	29.8936	33.8866	26.5468	28.2022	26.4094	28.1995	32.7225	24.2638	23.81	24.7425	28.2966	SAR1A	10	70147289	70170523	-	6914	protein_coding	secretion associated Ras related GTPase 1A [Source:HGNC Symbol;Acc:HGNC:10534]	-
ENSG00000131469	6135	6234	6573	7027	6008	6989	4633	5861	4760	4687	5154	5565	6481	6217	4863	85.7443	107.23	113.601	110.003	121.345	122.236	83.6271	87.4686	83.7724	76.101	88.8737	89.0439	87.1444	86.3966	83.9172	RPL27	17	42998273	43002959	+	2026	protein_coding	ribosomal protein L27 [Source:HGNC Symbol;Acc:HGNC:10328]	-
ENSG00000165757	5571	4996	4372	8063	3378	9807	4128	6958	4864	4800	4043	8071	6712	7315	4100	16.5788	18.2979	16.089	26.8759	14.5272	36.5217	15.8655	22.1104	18.2271	16.5946	14.8444	27.4977	19.2168	21.6452	15.0647	JCAD	10	30012800	30115494	-	9515	protein_coding	junctional cadherin 5 associated [Source:HGNC Symbol;Acc:HGNC:29283]	-
ENSG00000196531	6452	6687	6552	6245	5715	5775	5088	5136	5267	6099	6384	5472	5923	5945	4400	18.2548	23.2848	22.9237	19.7906	23.3668	20.447	18.5919	15.5166	18.765	20.0469	22.2851	17.7246	16.1225	16.7248	15.3706	NACA	12	56712428	56731628	-	10008	protein_coding	nascent polypeptide associated complex subunit alpha [Source:HGNC Symbol;Acc:HGNC:7629]	-
ENSG00000113580	7151	6566	7065	4396	5044	3866	4062	4505	4675	7814	7216	6339	5985	6863	5190	22.0766	24.9474	26.9715	15.2009	22.503	14.9356	16.1957	14.8508	18.174	28.0249	27.4853	22.4045	17.7761	21.0671	19.7829	NR3C1	5	143277931	143435512	-	9172	protein_coding	nuclear receptor subfamily 3 group C member 1 [Source:HGNC Symbol;Acc:HGNC:7978]	ESR-like
ENSG00000167553	6769	4637	5053	6775	3649	8061	4688	8146	5004	3308	3251	7971	8024	6676	4651	41.3885	34.894	38.206	46.3991	32.2425	61.6791	37.0201	53.1851	38.5279	23.4977	24.5251	55.7977	47.2012	40.5879	35.1122	TUBA1C	12	49188736	49274603	+	4631	protein_coding	tubulin alpha 1c [Source:HGNC Symbol;Acc:HGNC:20768]	-
ENSG00000198380	6264	5459	5743	5261	4276	5625	3974	4372	4379	6486	8515	6943	6973	6840	5443	20.0057	21.4572	22.6813	18.8198	19.7351	22.4812	16.3917	14.9098	17.6109	24.0649	33.5525	25.3862	21.4254	21.7212	21.4633	GFPT1	2	69319769	69387254	-	8866	protein_coding	glutamine--fructose-6-phosphate transaminase 1 [Source:HGNC Symbol;Acc:HGNC:4241]	-
ENSG00000150961	6794	6271	6117	4767	3950	4906	3794	4567	4260	6795	7082	7113	6676	7583	5837	19.3929	22.0299	21.5916	15.2408	16.2935	17.5243	13.9865	13.92	15.312	22.5327	24.9409	23.2445	18.3333	21.5221	20.5714	SEC24D	4	118722823	118838683	-	9920	protein_coding	SEC24 homolog D, COPII coat complex component [Source:HGNC Symbol;Acc:HGNC:10706]	-
ENSG00000111341	12551	3007	3852	6081	3618	4576	1542	4357	1587	5698	5358	6172	4035	16687	7389	134.669	39.7084	51.1098	73.082	56.0995	61.4428	21.3683	49.9193	21.4423	71.0261	70.9303	75.8167	41.6525	178.03	97.8886	MGP	12	14881181	14885926	-	2639	protein_coding	matrix Gla protein [Source:HGNC Symbol;Acc:HGNC:7060]	-
ENSG00000013364	7092	6002	5112	6140	5312	5892	5971	6725	5690	5313	4717	6296	5214	6520	4481	32.7009	34.06	29.148	31.7106	35.3956	33.9976	35.5576	33.1111	33.0374	28.4601	26.8346	33.2356	23.1296	29.8926	25.5107	MVP	16	29820394	29848039	+	6141	protein_coding	major vault protein [Source:HGNC Symbol;Acc:HGNC:7531]	-
ENSG00000128791	6206	5523	5088	8140	4158	6283	5360	6076	5739	5426	5751	5533	5330	6783	5036	39.6231	43.398	40.1708	58.211	38.3637	50.1993	44.1973	41.4232	46.1398	40.2459	45.3021	40.4432	32.7394	43.061	39.6989	TWSG1	18	9334767	9402420	+	4435	protein_coding	twisted gastrulation BMP signaling modulator 1 [Source:HGNC Symbol;Acc:HGNC:12429]	-
ENSG00000186591	6571	4595	4198	6989	6437	6408	6307	9377	6712	4658	4088	3970	5148	5918	4922	28.612	24.6241	22.604	34.086	40.5042	34.9167	35.4677	43.5984	36.802	23.5625	21.9617	19.7904	21.5656	25.6222	26.4615	UBE2H	7	129830732	129952949	-	6503	protein_coding	ubiquitin conjugating enzyme E2 H [Source:HGNC Symbol;Acc:HGNC:12484]	-
ENSG00000010404	5922	5808	5042	4262	5047	4286	5556	5228	5986	6563	7004	5421	7233	6906	5781	18.0463	21.7824	18.9999	14.5472	22.2256	16.3443	21.8664	17.0116	22.97	23.2342	26.3333	18.9125	21.2054	20.9254	21.751	IDS	X	149476990	149521096	-	9292	protein_coding	iduronate 2-sulfatase [Source:HGNC Symbol;Acc:HGNC:5389]	-
ENSG00000198743	3016	6625	3945	9448	4292	5257	8213	4070	7936	4956	8034	3971	7808	3929	4447	7.37739	19.9441	11.9329	25.8855	15.1716	16.0918	25.9458	10.6306	24.4442	14.0834	24.2461	11.1204	18.3746	9.55606	13.4306	SLC5A3	21	34073570	34106262	+	11576	protein_coding	solute carrier family 5 member 3 [Source:HGNC Symbol;Acc:HGNC:11038]	-
ENSG00000135631	6959	5097	5636	4424	4066	4549	3777	4592	3809	7023	6230	7819	7969	7399	6570	27.9187	25.1664	27.9606	19.8796	23.573	22.838	19.5699	19.6716	19.2426	32.7323	30.8372	35.9127	30.7581	29.5153	32.5439	RAB11FIP5	2	73073382	73156721	-	7058	protein_coding	RAB11 family interacting protein 5 [Source:HGNC Symbol;Acc:HGNC:24845]	-
ENSG00000119938	7104	2627	4069	9819	6109	8070	6446	5861	6601	4716	7397	3171	5264	4111	4491	79.6973	36.2709	56.4489	123.382	99.04	113.294	93.3953	70.2105	93.251	61.4638	102.385	40.7273	56.8151	45.8578	62.2071	PPP1R3C	10	91628442	91633054	-	2524	protein_coding	protein phosphatase 1 regulatory subunit 3C [Source:HGNC Symbol;Acc:HGNC:9293]	-
ENSG00000125991	5321	6370	6137	6468	5140	5688	5920	6134	5653	4539	5071	4766	7230	5981	5133	25.0613	36.924	35.7433	34.1213	34.9844	33.5247	36.0103	30.8493	33.5269	24.8357	29.4675	25.6988	32.7609	28.0098	29.8496	ERGIC3	20	35542021	35557634	+	6012	protein_coding	ERGIC and golgi 3 [Source:HGNC Symbol;Acc:HGNC:15927]	-
ENSG00000113657	11684	6830	4350	5330	4108	6290	5526	9128	5611	4586	2759	6914	3161	5616	3535	46.1813	33.2241	21.2614	23.5964	23.4642	31.1114	28.2085	38.5248	27.9266	21.0578	13.4544	31.2862	12.02	22.0713	17.2512	DPYSL3	5	147390811	147510056	-	7164	protein_coding	dihydropyrimidinase like 3 [Source:HGNC Symbol;Acc:HGNC:3015]	-
ENSG00000225614	6199	4162	4122	5952	6687	7744	4042	5610	4240	5143	5715	7203	8189	5953	4446	13.2107	10.916	10.8627	14.2073	20.5937	20.652	11.1248	12.766	11.3782	12.7328	15.0265	17.5738	16.7896	12.6143	11.6985	ZNF469	16	88427471	88440757	+	13287	protein_coding	zinc finger protein 469 [Source:HGNC Symbol;Acc:HGNC:23216]	zf-C2H2
ENSG00000105220	5244	4235	4001	10784	4976	9036	6020	7198	6150	4212	3834	4267	6218	4875	4309	13.9034	13.8188	13.1176	32.0246	19.0651	29.9798	20.6134	20.378	20.5323	12.9734	12.5415	12.9518	15.8605	12.8516	14.1056	GPI	19	34359480	34402413	+	10680	protein_coding	glucose-6-phosphate isomerase [Source:HGNC Symbol;Acc:HGNC:4458]	-
ENSG00000087116	4243	6982	4612	2063	2919	3532	3338	3304	3635	6758	9963	4833	12457	8382	8301	13.7685	27.8838	18.5068	7.49823	13.6883	14.3427	13.9893	11.4484	14.8533	25.4764	39.8881	17.9548	38.8898	27.0451	33.2584	ADAMTS2	5	179110851	179345430	-	8726	protein_coding	ADAM metallopeptidase with thrombospondin type 1 motif 2 [Source:HGNC Symbol;Acc:HGNC:218]	-
ENSG00000054118	7461	5519	4790	6019	4391	5351	5397	6582	5614	5571	5182	5715	6869	5931	4838	44.6083	40.6103	35.4145	40.3076	37.9386	40.0357	41.674	42.021	42.2663	38.6952	38.2256	39.1186	39.5111	35.2591	35.7141	THRAP3	1	36224416	36305357	+	4736	protein_coding	thyroid hormone receptor associated protein 3 [Source:HGNC Symbol;Acc:HGNC:22964]	-
ENSG00000161714	11019	5787	7217	2940	4046	2392	3664	3727	3843	6303	5223	6808	7498	8334	6272	46.2927	29.9214	37.4933	13.8345	24.5638	12.5755	19.8802	16.7194	20.3303	30.7626	27.0725	32.7445	30.3056	34.8136	32.5336	PLCD3	17	45108967	45133354	-	6740	protein_coding	phospholipase C delta 3 [Source:HGNC Symbol;Acc:HGNC:9061]	-
ENSG00000178031	4147	8260	5637	2755	7463	4585	3741	2875	3976	9478	5174	9162	2018	9088	6643	8.60137	21.0849	14.458	6.40029	22.369	11.9006	10.0211	6.36739	10.3844	22.8379	13.2403	21.7557	4.02682	18.7425	17.0119	ADAMTSL1	9	17906563	18910950	+	13652	protein_coding	ADAMTS like 1 [Source:HGNC Symbol;Acc:HGNC:14632]	-
ENSG00000049239	6830	4366	5627	7942	4359	5375	4752	7813	4658	6072	4698	4790	6947	5457	5310	20.7486	16.3233	21.1384	27.0235	19.1361	20.4334	18.644	25.344	17.8185	21.4291	17.6084	16.6591	20.3035	16.4834	19.9167	H6PD	1	9234775	9271337	+	9321	protein_coding	hexose-6-phosphate dehydrogenase/glucose 1-dehydrogenase [Source:HGNC Symbol;Acc:HGNC:4795]	-
ENSG00000007202	6323	4298	4785	5833	4771	5574	5544	6819	5766	5401	5157	5657	6718	6502	5819	19.3873	16.2188	18.1427	20.0322	21.1399	21.3872	21.9538	22.3256	22.2624	19.2386	19.5087	19.8576	19.8171	19.8228	22.0291	KIAA0100	17	28614440	28645454	-	9235	protein_coding	KIAA0100 [Source:HGNC Symbol;Acc:HGNC:28960]	-
ENSG00000162736	5344	4579	5357	7583	4842	6575	5785	6944	6272	4661	4853	4643	6082	6022	5331	36.2443	38.221	44.9285	57.6049	47.4568	55.8038	50.6724	50.289	53.5652	36.7247	40.609	36.0513	39.6851	40.6106	44.6414	NCSTN	1	160343272	160358952	+	4175	protein_coding	nicastrin [Source:HGNC Symbol;Acc:HGNC:17091]	-
ENSG00000048828	6995	5156	5417	5850	4547	5676	5246	6028	5783	5210	5427	5350	6394	6684	5086	27.4944	24.9418	26.3295	25.7547	25.8274	27.9185	26.6305	25.2999	28.6228	23.7903	26.3181	24.0746	24.1789	26.1227	24.6825	FAM120A	9	93451722	93566107	+	7204	protein_coding	family with sequence similarity 120A [Source:HGNC Symbol;Acc:HGNC:13247]	-
ENSG00000162337	5723	5230	2892	4842	6304	3972	9087	6697	9340	4458	2995	4493	7687	5585	5450	26.29	29.5683	16.4283	24.9136	41.8489	22.8334	53.9116	32.8502	54.0278	23.791	16.9747	23.6294	33.9728	25.5103	30.9115	LRP5	11	68312609	68449275	+	6164	protein_coding	LDL receptor related protein 5 [Source:HGNC Symbol;Acc:HGNC:6697]	-
ENSG00000178202	6603	4899	5696	5613	4013	4941	3650	4301	3945	7627	5844	8662	5781	7816	5322	37.4464	34.1927	39.9453	35.654	32.888	35.0653	26.7335	26.0452	28.1721	50.249	40.89	56.2387	31.5412	44.0736	37.2648	KDELC2	11	108472105	108498432	-	4993	protein_coding	KDEL motif containing 2 [Source:HGNC Symbol;Acc:HGNC:28496]	-
ENSG00000137409	6100	4449	4671	7849	4714	6344	5785	6040	5395	4262	4474	5467	7929	5943	5268	55.2549	49.5977	52.3212	79.6343	61.7065	71.9115	67.6766	58.4209	61.5369	44.8497	50.0006	56.6942	69.0982	53.5269	58.9173	MTCH1	6	36968141	36986298	-	3126	protein_coding	mitochondrial carrier 1 [Source:HGNC Symbol;Acc:HGNC:17586]	-
ENSG00000077232	5346	4858	5423	6232	5378	5804	5722	5419	6012	5654	6359	6033	5767	6042	4632	6.93275	7.7534	8.69648	9.05209	10.0785	9.41886	9.58338	7.50388	9.81746	8.518	10.1743	8.95692	7.19505	7.79082	7.41654	DNAJC10	2	182716041	182794464	+	21835	protein_coding	DnaJ heat shock protein family (Hsp40) member C10 [Source:HGNC Symbol;Acc:HGNC:24637]	-
ENSG00000113389	4426	4736	3280	7573	5691	6609	3065	4154	3343	9028	9124	3818	6243	5566	7993	12.7028	16.7286	11.641	24.3445	23.6036	23.7366	11.3609	12.7305	12.0817	30.1013	32.3082	12.5451	17.2381	15.8839	28.324	NPR3	5	32689070	32791724	+	9866	protein_coding	natriuretic peptide receptor 3 [Source:HGNC Symbol;Acc:HGNC:7945]	-
ENSG00000122359	6896	5139	6849	4978	4243	4902	3349	5132	3612	6530	5537	6582	6787	7760	6218	22.9374	21.037	28.171	18.5459	20.3948	20.404	14.3866	18.2274	15.1286	25.2328	22.7227	25.0642	21.7186	25.6646	25.5361	ANXA11	10	80150889	80205572	-	8513	protein_coding	annexin A11 [Source:HGNC Symbol;Acc:HGNC:535]	-
ENSG00000109046	6684	6024	4544	8747	4780	5913	4737	6505	4947	5201	5482	5484	5844	5676	3937	22.0022	24.4047	18.4968	32.2503	22.7383	24.3575	20.1385	22.8648	20.5058	19.8894	22.2643	20.667	18.5075	18.578	16.0012	WSB1	17	27294076	27315926	+	8602	protein_coding	WD repeat and SOCS box containing 1 [Source:HGNC Symbol;Acc:HGNC:19221]	-
ENSG00000134030	7640	3664	4062	5799	6250	5566	4661	6652	4611	5368	4856	4399	7909	6438	6575	26.7078	15.7637	17.5595	22.7061	31.5737	24.3491	21.0435	24.8306	20.2975	21.8003	20.9441	17.6055	26.5995	22.378	28.379	CTIF	18	48539046	48863217	+	8100	protein_coding	cap binding complex dependent translation initiation factor [Source:HGNC Symbol;Acc:HGNC:23925]	-
ENSG00000084754	6330	5416	5306	6177	4828	5837	5332	6572	5593	5106	5021	5246	6584	6182	4836	40.8756	43.0425	42.3696	44.6769	45.0534	47.1676	44.4677	45.3156	45.4788	38.3042	40.0027	38.7826	40.9032	39.6931	38.5569	HADHA	2	26190635	26244726	-	4385	protein_coding	hydroxyacyl-CoA dehydrogenase trifunctional multienzyme complex subunit alpha [Source:HGNC Symbol;Acc:HGNC:4801]	-
ENSG00000265808	5738	4524	4243	7343	6293	6139	5454	6367	6017	5483	5327	5243	5442	5555	5136	17.985	17.4514	16.4456	25.7791	28.5041	24.0792	22.078	21.3096	23.7483	19.9652	20.6002	18.8139	16.4103	17.3125	19.8761	SEC22B	1	120150898	120176515	-	9034	protein_coding	SEC22 homolog B, vesicle trafficking protein (gene/pseudogene) [Source:HGNC Symbol;Acc:HGNC:10700]	-
ENSG00000086061	5458	4281	4691	8215	4896	5889	6317	7721	6317	4470	4595	5344	5667	5827	4614	56.611	54.6475	60.1672	95.4376	73.3852	76.4369	84.6199	85.5128	82.5052	53.8617	58.8019	63.4574	56.5493	60.0949	59.0882	DNAJA1	9	33025211	33039907	+	2730	protein_coding	DnaJ heat shock protein family (Hsp40) member A1 [Source:HGNC Symbol;Acc:HGNC:5229]	-
ENSG00000181222	7230	4501	4257	5248	4153	4800	6131	7798	6650	4686	4703	6307	6681	6355	4763	24.5031	18.7737	17.8408	19.9215	20.3397	20.3572	26.8355	28.22	28.3797	18.4498	19.6651	24.4712	21.7837	21.4153	19.9306	POLR2A	17	7484366	7514616	+	8355	protein_coding	RNA polymerase II subunit A [Source:HGNC Symbol;Acc:HGNC:9187]	-
ENSG00000168710	6172	4797	4698	6609	4932	5715	5443	7255	5883	5161	5086	4659	6444	6040	5200	34.1806	32.695	32.1732	40.9953	39.4709	39.6063	38.9302	42.9024	41.0257	33.2042	34.7511	29.539	34.3334	33.2596	35.556	AHCYL1	1	109984686	110023741	+	5113	protein_coding	adenosylhomocysteinase like 1 [Source:HGNC Symbol;Acc:HGNC:344]	-
ENSG00000129083	6470	5087	5153	6274	4308	5566	4650	5229	5242	5738	5642	6005	6773	6449	5501	35.7053	34.55	35.1654	38.7808	34.3561	38.4384	33.1417	30.8132	36.4274	36.7869	38.4149	37.9393	35.9597	35.3872	37.4822	COPB1	11	14443440	14500027	-	5131	protein_coding	coatomer protein complex subunit beta 1 [Source:HGNC Symbol;Acc:HGNC:2231]	-
ENSG00000108846	6002	5641	3113	8416	6464	5251	9149	7880	10135	3848	2341	3309	4605	3746	4100	17.6775	20.4475	11.3379	27.7636	27.5123	19.3536	34.8012	24.7823	37.5883	13.1664	8.50679	11.1576	13.0486	10.9703	14.9096	ABCC3	17	50634777	50692252	+	9614	protein_coding	ATP binding cassette subfamily C member 3 [Source:HGNC Symbol;Acc:HGNC:54]	-
ENSG00000104388	6821	5090	5320	5277	4188	4628	4152	5122	4376	6358	6218	6696	6503	7188	5940	34.1603	31.3726	32.9468	29.601	30.3096	29.0043	26.855	27.3907	27.5966	36.9913	38.4205	38.3918	31.3325	35.7938	36.7296	RAB2A	8	60516857	60623627	+	5654	protein_coding	RAB2A, member RAS oncogene family [Source:HGNC Symbol;Acc:HGNC:9763]	-
ENSG00000138801	5301	5230	5533	3741	3426	3147	4077	3438	4051	8027	6916	5873	8699	7716	8625	43.1577	52.4035	55.7042	34.114	40.3077	32.0621	42.8682	29.888	41.5304	75.9205	69.4695	54.7405	68.136	62.4623	86.6993	PAPSS1	4	107590276	107720452	-	3478	protein_coding	3'-phosphoadenosine 5'-phosphosulfate synthase 1 [Source:HGNC Symbol;Acc:HGNC:8603]	-
ENSG00000275832	9676	4379	7017	3657	4605	3526	3518	4471	3330	6239	6737	6287	6816	7509	6032	33.688	18.7634	30.2105	14.261	23.1691	15.3623	15.8186	16.6216	14.5991	25.2348	28.9391	25.0594	22.8305	25.9948	25.9296	ARHGAP23	17	38419280	38512392	+	8133	protein_coding	Rho GTPase activating protein 23 [Source:HGNC Symbol;Acc:HGNC:29293]	-
ENSG00000082898	6476	5048	5302	5650	3766	5129	4778	5733	5023	5819	5268	6857	6957	6771	5221	15.6622	15.0253	15.8568	15.3052	13.1622	15.5229	14.9241	14.8054	15.2973	16.3494	15.7192	18.9858	16.1874	16.2827	15.5904	XPO1	2	61477849	61538626	-	11708	protein_coding	exportin 1 [Source:HGNC Symbol;Acc:HGNC:12825]	-
ENSG00000141526	4718	4030	2747	15416	3945	12705	3937	7575	3520	3396	2632	5326	4895	5076	3858	14.8521	15.6132	10.6934	54.3557	17.9463	50.0493	16.0062	25.4625	13.9532	12.4194	10.2224	19.1946	14.8248	15.8882	14.995	SLC16A3	17	82228397	82261129	+	8995	protein_coding	solute carrier family 16 member 3 [Source:HGNC Symbol;Acc:HGNC:10924]	-
ENSG00000145391	5453	4717	5186	4578	4486	4279	5718	5335	6043	6558	6433	5372	6470	6722	6284	11.0956	11.8124	13.0489	10.4336	13.1909	10.8956	15.0264	11.5915	15.4836	15.5022	16.1498	12.5141	12.6656	13.6	15.7873	SETD7	4	139495941	139606699	-	13916	protein_coding	SET domain containing lysine methyltransferase 7 [Source:HGNC Symbol;Acc:HGNC:30412]	-
ENSG00000135821	6512	4205	6244	5191	3123	4395	4211	7530	4135	6006	3977	6733	6134	9000	6101	20.4155	16.2245	24.2067	18.2281	14.1487	17.2425	17.05	25.2076	16.3239	21.8744	15.383	24.1659	18.5011	28.0552	23.6158	GLUL	1	182381704	182392206	-	9032	protein_coding	glutamate-ammonia ligase [Source:HGNC Symbol;Acc:HGNC:4341]	-
ENSG00000170017	9349	6337	5852	5740	4023	6914	3484	4994	3893	6576	2238	7655	4283	7963	4082	36.8749	30.7615	28.5429	25.3584	22.9306	34.1263	17.7475	21.0332	19.3354	30.1323	10.8909	34.5668	16.2525	31.2297	19.879	ALCAM	3	105366909	105576900	+	7179	protein_coding	activated leukocyte cell adhesion molecule [Source:HGNC Symbol;Acc:HGNC:400]	-
ENSG00000221869	4400	3893	3662	8010	6049	5094	7154	8609	6881	4780	3287	4481	5836	5654	5577	57.2038	62.2894	58.8732	116.64	113.646	82.8753	120.12	119.513	112.649	72.1947	52.7242	66.6953	72.9952	73.0892	89.5218	CEBPD	8	47736909	47739086	-	2178	protein_coding	CCAAT enhancer binding protein delta [Source:HGNC Symbol;Acc:HGNC:1835]	C/EBP
ENSG00000104331	4676	4217	3964	7643	4823	6544	5667	5754	6126	5419	5599	5597	5731	6350	5248	17.4355	19.3518	18.2776	31.9204	25.9882	30.5349	27.2902	22.9097	28.7634	23.4738	25.7578	23.8926	20.5588	23.5428	24.1607	IMPAD1	8	56957933	56993844	-	7594	protein_coding	inositol monophosphatase domain containing 1 [Source:HGNC Symbol;Acc:HGNC:26019]	-
ENSG00000131747	8068	4488	3918	5511	2531	6255	4934	8254	4973	1388	3169	11110	9576	6689	2448	35.4905	24.2973	21.3127	27.1532	16.0894	34.4325	28.0311	38.7705	27.5466	7.09318	17.1992	55.9511	40.5264	29.2572	13.2958	TOP2A	17	40388516	40417950	-	6437	protein_coding	DNA topoisomerase II alpha [Source:HGNC Symbol;Acc:HGNC:11989]	-
ENSG00000163468	5956	4283	5231	6693	4706	6935	4779	7172	5103	4576	4232	5394	6587	6153	5326	41.9735	37.1472	45.5861	52.8306	47.9261	61.159	43.4962	53.9697	45.2844	37.4637	36.7963	43.5191	44.6596	43.1154	46.3423	CCT3	1	156308968	156367873	-	4018	protein_coding	chaperonin containing TCP1 subunit 3 [Source:HGNC Symbol;Acc:HGNC:1616]	-
ENSG00000122707	7241	3567	3938	7052	4884	5211	4985	7151	5331	6146	5305	4731	4894	6300	6093	33.9182	20.5634	22.8106	36.9991	33.0605	30.5456	30.1573	35.7677	31.4446	33.445	30.659	25.3709	22.0549	29.3427	35.2388	RECK	9	36036433	36124451	+	6045	protein_coding	reversion inducing cysteine rich protein with kazal motifs [Source:HGNC Symbol;Acc:HGNC:11345]	-
ENSG00000131386	2405	3905	1676	4976	7289	3632	11244	8942	11442	6459	2540	1526	7293	3365	6078	11.3254	22.6317	9.75978	26.246	49.6029	21.4032	68.3839	44.9638	67.8491	35.3353	14.7574	8.227	33.0409	15.7561	35.3391	GALNT15	3	16174649	16231992	+	6013	protein_coding	polypeptide N-acetylgalactosaminyltransferase 15 [Source:HGNC Symbol;Acc:HGNC:21531]	-
ENSG00000020577	5980	4852	4746	6587	3920	6094	4041	5853	3982	6802	4794	6677	6294	6352	5795	13.9136	13.8937	13.6551	17.1661	13.1803	17.7434	12.1429	14.5415	11.6666	18.3857	13.7618	17.7856	14.0888	14.6952	16.6475	SAMD4A	14	54567097	54793315	+	12170	protein_coding	sterile alpha motif domain containing 4A [Source:HGNC Symbol;Acc:HGNC:23023]	-
ENSG00000163527	5258	4797	5125	7203	4739	6192	4962	5893	5363	5110	5535	5683	6260	5842	4773	29.7057	33.3539	35.8047	45.5803	38.6906	43.7768	36.2051	35.5505	38.1531	33.5386	38.5811	36.7574	34.0252	32.8175	33.294	STT3B	3	31532638	31637622	+	5012	protein_coding	STT3B, catalytic subunit of the oligosaccharyltransferase complex [Source:HGNC Symbol;Acc:HGNC:30611]	-
ENSG00000129625	5820	4807	4465	7742	6146	6201	5911	6425	6808	5592	4460	3843	4830	4720	4951	38.9594	39.6024	36.9605	58.048	59.4542	51.9452	51.1028	45.9254	57.3869	43.4872	36.8352	29.4516	31.106	31.4164	40.9203	REEP5	5	112876379	112922539	-	4230	protein_coding	receptor accessory protein 5 [Source:HGNC Symbol;Acc:HGNC:30077]	-
ENSG00000117394	6251	3379	1581	13050	5559	10465	5941	6652	5634	3670	2475	3666	5942	4180	4263	37.4688	24.9268	11.7187	87.6144	48.1523	78.4971	45.9911	42.5758	42.5246	25.5559	18.3035	25.1571	34.2657	24.9128	31.5494	SLC2A1	1	42925375	42959176	-	4724	protein_coding	solute carrier family 2 member 1 [Source:HGNC Symbol;Acc:HGNC:11005]	-
ENSG00000118257	2858	3542	3982	13410	7209	14612	5648	9094	6320	2863	1973	4060	2255	2725	2113	5.82375	8.88273	10.0339	30.6065	21.2283	37.2601	14.8638	19.7872	16.2166	6.77746	4.96028	9.47141	4.42073	5.52118	5.31613	NRP2	2	205681990	205798133	+	13896	protein_coding	neuropilin 2 [Source:HGNC Symbol;Acc:HGNC:8005]	-
ENSG00000101160	5477	5694	5635	6699	4679	6345	5300	5882	5542	4844	4344	4844	6106	6025	5225	76.0972	97.3646	96.816	104.251	93.9461	110.319	95.1034	87.2651	96.9607	78.1871	74.4653	77.051	81.6187	83.2354	89.633	CTSZ	20	58995185	59007247	-	2038	protein_coding	cathepsin Z [Source:HGNC Symbol;Acc:HGNC:2547]	-
ENSG00000005893	5276	5684	5799	6181	4733	5505	5281	5711	5585	5104	5122	5301	5955	6235	5080	27.0348	35.8452	36.7451	35.475	35.0474	35.2997	34.9486	31.2479	36.0367	30.3833	32.3815	31.0975	29.3567	31.7674	32.1395	LAMP2	X	120427827	120469365	-	5526	protein_coding	lysosomal associated membrane protein 2 [Source:HGNC Symbol;Acc:HGNC:6501]	-
ENSG00000115216	6505	5113	5155	5289	4661	5543	4965	6589	5099	5020	4627	5230	6832	6318	5561	34.5646	33.4363	33.8719	31.4777	35.7901	36.8573	34.072	37.3847	34.1171	30.988	30.3335	31.8152	34.9252	33.3802	36.4832	NRBP1	2	27427790	27442259	+	5329	protein_coding	nuclear receptor binding protein 1 [Source:HGNC Symbol;Acc:HGNC:7993]	-
ENSG00000113721	7693	4358	7079	3923	4709	3127	3767	4595	3780	6085	6211	5285	9614	6931	5322	30.5218	21.2794	34.7307	17.4332	26.9987	15.5252	19.3021	19.4666	18.8847	28.0466	30.4029	24.0053	36.6966	27.3423	26.0702	PDGFRB	5	150113837	150155872	-	7137	protein_coding	platelet derived growth factor receptor beta [Source:HGNC Symbol;Acc:HGNC:8804]	-
ENSG00000113558	5990	4211	4132	6835	5206	5553	5782	6644	6075	5271	4493	4773	5738	6264	5402	13.281	11.4907	11.329	16.9742	16.6805	15.4073	16.5568	15.7299	16.9611	13.577	12.2908	12.1156	12.2398	13.8096	14.7882	SKP1	5	134148935	134177038	-	12771	protein_coding	S-phase kinase associated protein 1 [Source:HGNC Symbol;Acc:HGNC:10899]	-
ENSG00000140526	4896	3995	3703	7340	4704	6213	4922	7461	5392	4712	4425	6854	6475	6924	4274	13.4011	13.4578	12.5337	22.503	18.6066	21.2811	17.3994	21.8065	18.5846	14.9834	14.9435	21.4779	17.0509	18.8444	14.4441	ABHD2	15	89087459	89202360	+	10345	protein_coding	abhydrolase domain containing 2 [Source:HGNC Symbol;Acc:HGNC:18717]	-
ENSG00000114480	4060	5388	5464	8061	4396	5997	4972	3291	5199	6723	5740	6346	6521	5549	4516	22.2322	36.3112	36.9993	49.4412	34.7867	41.0945	35.1626	19.243	35.8491	42.7685	38.7798	39.7836	34.354	30.2131	30.5327	GBE1	3	81489699	81762161	-	5171	protein_coding	1,4-alpha-glucan branching enzyme 1 [Source:HGNC Symbol;Acc:HGNC:4180]	-
ENSG00000115738	4801	3954	5608	5950	4165	4488	5254	6878	6127	4603	4917	4631	7917	6622	6211	61.6528	62.4908	89.0546	85.5821	77.2923	72.1221	87.1376	94.3134	99.0769	68.6701	77.9041	68.0839	97.8113	84.5544	98.4779	ID2	2	8678845	8684453	+	2205	protein_coding	inhibitor of DNA binding 2 [Source:HGNC Symbol;Acc:HGNC:5361]	bHLH
ENSG00000168958	3867	2719	3959	12265	6510	8309	8183	7751	9265	2750	2334	2721	4486	3911	3005	17.8045	15.4071	22.5407	63.251	43.3148	47.8738	48.6588	38.1068	53.716	14.7093	13.2585	14.3427	19.8711	17.9047	17.0827	MFF	2	227325151	227357836	+	6150	protein_coding	mitochondrial fission factor [Source:HGNC Symbol;Acc:HGNC:24858]	-
ENSG00000146411	4910	4486	3528	6034	5619	2722	9210	5805	9772	4675	5033	3734	7495	3957	4988	31.117	34.9892	27.6486	42.8318	51.4607	21.5873	75.3825	39.2834	77.9837	34.4194	39.3534	27.0919	45.6978	24.9349	39.0301	SLC2A12	6	133988697	134052636	-	4468	protein_coding	solute carrier family 2 member 12 [Source:HGNC Symbol;Acc:HGNC:18067]	-
ENSG00000133657	5691	3706	5437	7026	3372	6089	3832	3985	3709	6731	4766	6825	8464	6033	6219	12.1583	9.7442	14.3638	16.8126	10.4105	16.2788	10.5731	9.09078	9.97799	16.7058	12.5625	16.693	17.3967	12.8157	16.4044	ATP13A3	3	194402672	194498364	-	13254	protein_coding	ATPase 13A3 [Source:HGNC Symbol;Acc:HGNC:24113]	-
ENSG00000149428	4596	3896	4459	6652	5232	7431	5183	7848	5296	5266	4986	5000	5245	5455	5306	16.9144	17.6463	20.2928	27.4205	27.8257	34.2231	24.635	30.8409	24.5431	22.5146	22.6396	21.0667	18.5708	19.9617	24.1102	HYOU1	11	119044189	119057202	-	7694	protein_coding	hypoxia up-regulated 1 [Source:HGNC Symbol;Acc:HGNC:16931]	-
ENSG00000140937	8025	7251	5640	4838	2316	3873	2730	6742	2982	7406	4490	6995	5129	6789	6593	16.9819	18.8841	14.7587	11.4671	7.08239	10.2561	7.46102	15.2342	7.94607	18.2067	11.7227	16.9464	10.4419	14.2848	17.2258	CDH11	16	64943753	65126112	-	13381	protein_coding	cadherin 11 [Source:HGNC Symbol;Acc:HGNC:1750]	-
ENSG00000115091	6540	5385	5524	7140	4620	7183	3960	5453	4619	4555	4929	6357	5557	5683	4032	15.3694	15.5748	16.0531	18.7941	15.6899	21.1241	12.019	13.6837	13.6688	12.4358	14.2915	17.1033	12.564	13.2795	11.6992	ACTR3	2	113889960	113962596	+	12049	protein_coding	ARP3 actin related protein 3 homolog [Source:HGNC Symbol;Acc:HGNC:170]	-
ENSG00000136810	3691	4113	4978	7389	5426	6799	5938	4753	7328	3842	4480	5035	6170	6648	4796	91.5183	125.511	152.632	205.208	194.421	210.961	190.151	125.841	228.798	110.669	137.05	142.926	147.182	163.901	146.825	TXN	9	110243811	110256640	-	1142	protein_coding	thioredoxin [Source:HGNC Symbol;Acc:HGNC:12435]	-
ENSG00000112081	5778	4766	5200	6046	4108	5696	4493	6300	4498	4719	4490	6239	7102	6790	5081	22.9853	23.3337	25.5801	26.9392	23.6158	28.3554	23.0836	26.761	22.5317	21.8086	22.0372	28.4142	27.1806	26.8576	24.9561	SRSF3	6	36594353	36605600	+	7118	protein_coding	serine and arginine rich splicing factor 3 [Source:HGNC Symbol;Acc:HGNC:10785]	-
ENSG00000170315	5859	4838	3294	7350	4660	6342	3149	6253	5112	4727	4492	6410	6976	6821	4996	102.346	104.009	71.1537	143.807	117.634	138.633	71.0418	116.634	112.445	95.9263	96.8111	128.19	117.236	118.473	107.752	UBB	17	16380798	16382745	+	1621	protein_coding	ubiquitin B [Source:HGNC Symbol;Acc:HGNC:12463]	-
ENSG00000092621	6952	5774	7859	2998	4192	4552	1732	3649	1770	6354	6953	7152	7698	7712	5768	21.3575	21.8311	29.8562	10.3161	18.6107	17.4999	6.87199	11.9703	6.84726	22.6774	26.3543	25.1545	22.7523	23.5577	21.8787	PHGDH	1	119648411	119744226	+	9217	protein_coding	phosphoglycerate dehydrogenase [Source:HGNC Symbol;Acc:HGNC:8923]	-
ENSG00000204381	8126	4076	3942	8271	5888	6947	4756	9090	5204	4129	3234	3059	5450	3749	5066	73.1854	45.1793	43.9027	83.4354	76.6329	78.2959	55.3202	87.4181	59.0185	43.2014	35.9357	31.541	47.2227	33.5729	56.3337	LAYN	11	111540280	111561745	+	3144	protein_coding	layilin [Source:HGNC Symbol;Acc:HGNC:29471]	-
ENSG00000153113	6718	5095	6119	5086	3837	4691	4147	5208	4623	6798	6634	5085	5602	5866	5306	15.2817	14.2637	17.2123	12.9584	12.6131	13.3533	12.1831	12.65	13.2421	17.9646	18.6185	13.2425	12.2597	13.2678	14.9023	CAST	5	96525267	96779595	+	12448	protein_coding	calpastatin [Source:HGNC Symbol;Acc:HGNC:1515]	-
ENSG00000092964	6459	4452	4715	4006	3575	3494	4377	4719	4345	6931	7759	4892	7987	6930	6168	25.0366	21.2385	22.6005	17.3926	20.0256	16.9483	21.9119	19.5321	21.2082	31.2112	37.1068	21.7092	29.7852	26.7097	29.5196	DPYSL2	8	26514022	26658178	+	7305	protein_coding	dihydropyrimidinase like 2 [Source:HGNC Symbol;Acc:HGNC:3014]	-
ENSG00000134851	4465	3720	3571	10014	5711	7507	6340	7488	6627	3741	3345	4489	4997	4696	4074	17.9461	18.4014	17.7487	45.0818	33.1712	37.758	32.9103	32.137	33.5405	17.4679	16.5876	20.656	19.3226	18.7673	20.2174	TMEM165	4	55395957	55453397	+	7045	protein_coding	transmembrane protein 165 [Source:HGNC Symbol;Acc:HGNC:30760]	-
ENSG00000120889	4808	4248	4475	8024	6191	7712	5436	7362	5745	4671	4474	3670	5063	4581	4288	26.3945	28.7006	30.3787	49.3383	49.1145	52.9797	38.5409	43.1553	39.7139	29.7895	30.3028	23.0655	26.7401	25.0054	29.0643	TNFRSF10B	8	23020133	23069179	-	5158	protein_coding	TNF receptor superfamily member 10b [Source:HGNC Symbol;Acc:HGNC:11905]	-
ENSG00000099783	5929	4606	4719	6566	4160	6531	5289	6248	4909	4437	4222	6402	6168	6138	4409	29.9047	28.5917	29.433	37.094	30.3215	41.2222	34.4529	33.6503	31.1784	25.9987	26.2733	36.9676	29.9302	30.7829	27.457	HNRNPM	19	8444767	8489114	+	5614	protein_coding	heterogeneous nuclear ribonucleoprotein M [Source:HGNC Symbol;Acc:HGNC:5046]	-
ENSG00000154122	7033	5513	4718	3503	3093	2586	4601	4391	4962	6175	5643	6040	5801	10224	6324	15.6783	15.1253	13.006	8.74667	9.96409	7.21407	13.2466	10.4523	13.9289	15.9919	15.5205	15.415	12.4414	22.6623	17.4063	ANKH	5	14704800	14871785	-	12702	protein_coding	ANKH inorganic pyrophosphate transport regulator [Source:HGNC Symbol;Acc:HGNC:15492]	-
ENSG00000134440	6017	4644	6103	5453	4620	5570	4077	4657	4373	5566	5738	5535	6789	6398	4988	41.6671	39.5788	52.2617	42.2954	46.2333	48.2683	36.4626	34.4357	38.1325	44.7776	49.0244	43.8812	45.2299	44.0537	42.6477	NARS	18	57600656	57622213	-	4089	protein_coding	asparaginyl-tRNA synthetase [Source:HGNC Symbol;Acc:HGNC:7643]	-
ENSG00000187134	810	1574	1576	19645	9184	11182	10716	5439	12836	1197	2045	370	1627	817	1421	2.61676	6.25807	6.29595	71.0845	42.8756	45.2055	44.71	18.7623	52.2169	4.49239	8.15098	1.36845	5.05676	2.62437	5.66798	AKR1C1	10	4963253	4983283	+	8765	protein_coding	aldo-keto reductase family 1 member C1 [Source:HGNC Symbol;Acc:HGNC:384]	-
ENSG00000065154	6447	4287	4838	5875	3891	4954	3972	5309	4488	6102	5549	5283	6292	7290	5852	53.8821	44.0959	50.0011	54.997	46.9946	51.8128	42.8736	47.3794	47.2327	59.2467	57.2189	50.5494	50.5921	60.5814	60.3875	OAT	10	124397303	124418976	-	3388	protein_coding	ornithine aminotransferase [Source:HGNC Symbol;Acc:HGNC:8091]	-
ENSG00000122729	3941	2994	2462	9323	7480	7081	9184	9877	9968	3034	2610	2748	3435	3334	2944	14.7707	13.8104	11.4107	39.1377	40.5133	33.2112	44.4551	39.5285	47.0443	13.2104	12.0691	11.7913	12.3859	12.4247	13.6235	ACO1	9	32384603	32454769	+	7555	protein_coding	aconitase 1 [Source:HGNC Symbol;Acc:HGNC:117]	-
ENSG00000135842	10000	7372	10407	1507	2032	1778	970	1456	943	10142	8557	5872	6045	6856	6361	33.8221	30.6863	43.5265	5.70898	9.93172	7.52535	4.23708	5.25838	4.0162	39.8501	35.7076	22.7371	19.67	23.0567	26.5633	FAM129A	1	184790724	184974550	-	8372	protein_coding	family with sequence similarity 129 member A [Source:HGNC Symbol;Acc:HGNC:16784]	-
ENSG00000143878	8379	3050	4119	4875	2245	3116	3570	7572	3249	3134	5332	5487	10401	8919	6825	100.025	44.8098	60.8043	65.183	38.7286	46.5486	55.0399	96.5197	48.8392	43.463	78.5315	74.9892	119.453	105.866	100.594	RHOB	2	20447074	20449445	+	2372	protein_coding	ras homolog family member B [Source:HGNC Symbol;Acc:HGNC:668]	-
ENSG00000182095	6371	5534	5323	5150	4175	5312	4151	4977	4135	6401	5617	5979	6075	6126	4914	14.3494	15.3399	14.8255	12.992	13.5888	14.9719	12.0746	11.9697	11.7275	16.7486	15.6088	15.4171	13.1637	13.7192	13.6652	TNRC18	7	5306790	5425414	-	12572	protein_coding	trinucleotide repeat containing 18 [Source:HGNC Symbol;Acc:HGNC:11962]	-
ENSG00000141429	5698	3526	3897	6632	6597	4861	5496	8802	6268	4215	5736	4562	5721	4476	3752	31.4756	23.9713	26.6201	41.0337	52.6621	33.6025	39.2096	51.9186	43.5997	27.0492	39.093	28.8506	30.404	24.5848	25.59	GALNT1	18	35581117	35711834	+	5126	protein_coding	polypeptide N-acetylgalactosaminyltransferase 1 [Source:HGNC Symbol;Acc:HGNC:4123]	-
ENSG00000155380	6855	4034	5120	6712	4491	4890	5465	5932	5316	4444	4363	4574	7999	4750	5293	36.5409	26.4646	33.7496	40.0745	34.5951	32.6193	37.6233	33.7647	35.6829	27.5202	28.6943	27.9136	41.0218	25.1762	34.8361	SLC16A1	1	112911847	112957013	-	5312	protein_coding	solute carrier family 16 member 1 [Source:HGNC Symbol;Acc:HGNC:10922]	-
ENSG00000091527	7146	4829	5295	5629	4074	5504	3896	5471	4035	5634	5099	6134	6005	6572	4816	46.3351	38.5356	42.4561	40.8811	38.174	44.6601	32.6257	37.8794	32.9453	42.4394	40.7916	45.5343	37.4599	42.3711	38.5558	CDV3	3	133573730	133590261	+	4367	protein_coding	CDV3 homolog [Source:HGNC Symbol;Acc:HGNC:26928]	-
ENSG00000139219	90	2860	36139	536	19	185	152	19	185	1079	21826	3347	11966	265	1436	0.382417	14.9561	189.888	2.55096	0.116667	0.983696	0.834128	0.0862062	0.989852	5.32625	114.422	16.2817	48.916	1.11961	7.53365	COL2A1	12	47972965	48004554	-	6664	protein_coding	collagen type II alpha 1 chain [Source:HGNC Symbol;Acc:HGNC:2200]	-
ENSG00000131507	5396	4321	4520	6045	4475	4815	5296	5461	5012	5819	5325	5309	5818	6811	5667	25.364	24.997	26.2731	31.8263	30.3975	28.3228	32.1505	27.4099	29.666	31.7759	30.8818	28.5697	26.3103	31.8333	32.8893	NDFIP1	5	142108505	142154443	+	6024	protein_coding	Nedd4 family interacting protein 1 [Source:HGNC Symbol;Acc:HGNC:17592]	-
ENSG00000164754	7580	4417	4731	5567	3648	5300	4373	5534	4511	4817	4434	6948	6612	6707	4528	34.6632	24.859	26.7534	28.5144	24.1076	30.3298	25.8269	27.0227	25.9762	25.5906	25.0169	36.3754	29.0897	30.4967	25.5659	RAD21	8	116845935	116874866	-	6192	protein_coding	RAD21 cohesin complex component [Source:HGNC Symbol;Acc:HGNC:9811]	-
ENSG00000141959	5465	4310	3972	8801	4284	7298	4957	7055	4736	4016	4130	5205	5677	5476	4232	17.3366	16.8271	15.5815	31.2716	19.6391	28.9715	20.3089	23.8979	18.9186	14.8003	16.1645	18.9035	17.326	17.2728	16.5758	PFKL	21	44300051	44327376	+	8926	protein_coding	phosphofructokinase, liver type [Source:HGNC Symbol;Acc:HGNC:8876]	-
ENSG00000007168	6561	4865	4990	5508	3980	4809	4621	4952	4937	5267	5471	5775	6425	6451	4988	22.8597	20.8613	21.4995	21.495	20.0393	20.9676	20.7936	18.4234	21.6604	21.3191	23.5182	23.0356	21.5367	22.3487	21.4576	PAFAH1B1	17	2593210	2685615	+	8127	protein_coding	platelet activating factor acetylhydrolase 1b regulatory subunit 1 [Source:HGNC Symbol;Acc:HGNC:8574]	-
ENSG00000073921	5861	4714	4812	6210	3858	6250	4024	5296	4720	5307	5289	5833	5830	6395	5156	28.4518	28.1634	28.8862	33.7656	27.0645	37.9675	25.2284	27.4521	28.8525	29.929	31.6774	32.4174	27.2279	30.8677	30.9034	PICALM	11	85957684	86069882	-	5833	protein_coding	phosphatidylinositol binding clathrin assembly protein [Source:HGNC Symbol;Acc:HGNC:15514]	-
ENSG00000109099	5741	4283	4865	6164	4662	4417	5782	6446	5688	4880	5119	4668	5648	5981	4979	50.4536	46.3245	52.8706	60.6753	59.2075	48.5765	65.6261	60.4902	62.9459	49.8229	55.5045	46.966	47.7536	52.2641	54.026	PMP22	17	15229777	15265357	-	3222	protein_coding	peripheral myelin protein 22 [Source:HGNC Symbol;Acc:HGNC:9118]	-
ENSG00000149131	5001	6036	5833	5661	3474	2606	4406	4532	4055	6701	4653	7047	6573	7211	5435	39.3027	58.3812	56.6872	49.8314	39.4544	25.6292	44.7203	38.0317	40.1291	61.1801	45.1167	63.4043	49.6977	56.3491	52.7377	SERPING1	11	57597387	57614853	+	3603	protein_coding	serpin family G member 1 [Source:HGNC Symbol;Acc:HGNC:1228]	-
ENSG00000170248	6772	5021	5418	4865	3827	4362	4128	4948	4618	5939	5878	5549	6419	6230	5223	21.2165	19.36	20.9906	17.072	17.3267	17.1016	16.7029	16.553	18.2186	21.616	22.7209	19.9031	19.3478	19.4076	20.2038	PDCD6IP	3	33798352	33869707	+	9038	protein_coding	programmed cell death 6 interacting protein [Source:HGNC Symbol;Acc:HGNC:8766]	-
ENSG00000186468	5254	6542	6398	5156	5789	5106	4596	4420	4771	4760	5410	5439	6290	5636	3583	35.3881	54.2295	53.2891	38.8978	56.347	43.037	39.9799	31.7892	40.465	37.246	44.9576	41.9406	40.7591	37.7454	29.7968	RPS23	5	82273358	82278577	-	4204	protein_coding	ribosomal protein S23 [Source:HGNC Symbol;Acc:HGNC:10410]	-
ENSG00000112977	6089	4387	4748	6652	3890	6027	3822	5544	3869	5489	5157	5460	6254	6190	5538	51.2988	45.487	49.4652	62.7709	47.3599	63.5414	41.5859	49.8741	41.0453	53.7229	53.604	52.6626	50.6905	51.8534	57.6064	DAP	5	10679230	10761272	-	3361	protein_coding	death associated protein [Source:HGNC Symbol;Acc:HGNC:2672]	-
ENSG00000234741	4952	6010	8214	3745	4764	4682	4066	4177	3820	6024	5785	4411	7036	5971	5435	38.6175	57.6814	79.211	32.7115	53.6878	45.6909	40.9511	34.7823	37.512	54.575	55.6603	39.3812	52.7882	46.2995	52.331	GAS5	1	173863900	173868882	-	3631	processed_transcript	growth arrest specific 5 [Source:HGNC Symbol;Acc:HGNC:16355]	-
ENSG00000108828	7824	6222	7078	3215	3069	3584	3409	4402	3560	5856	5658	5381	7106	6904	5736	63.28	61.9335	70.7906	29.1248	35.8703	36.2744	35.6089	38.017	36.2569	55.023	56.4598	49.8252	55.293	55.5219	57.28	VAT1	17	43014605	43025123	-	3501	protein_coding	vesicle amine transport 1 [Source:HGNC Symbol;Acc:HGNC:16919]	-
ENSG00000125977	6600	5299	6338	4927	4741	5072	3678	4353	4006	5398	6458	5262	6511	5783	4576	70.3632	69.527	83.5567	58.8341	73.0419	67.6667	50.6417	49.5542	53.7794	66.8559	84.9451	64.2246	66.7816	61.3028	60.2343	EIF2S2	20	34088298	34112332	-	2656	protein_coding	eukaryotic translation initiation factor 2 subunit beta [Source:HGNC Symbol;Acc:HGNC:3266]	-
ENSG00000121039	7639	2543	4727	3342	2338	2584	2081	2518	2184	8568	7969	6407	8734	8311	9052	40.6512	16.6549	31.1064	19.9199	17.9797	17.2077	14.3022	14.3081	14.635	52.9689	52.3214	39.0337	44.7154	43.976	59.4754	RDH10	8	73294612	73325281	+	5321	protein_coding	retinol dehydrogenase 10 [Source:HGNC Symbol;Acc:HGNC:19975]	-
ENSG00000138069	5900	4985	4700	6417	4556	5814	4428	5097	4848	5304	4914	5362	5788	6086	4613	50.4419	52.4521	49.6895	61.4492	56.289	62.2026	48.8924	46.5312	52.1922	52.6803	51.8338	52.4825	47.6075	51.7365	48.6944	RAB1A	2	65070696	65130331	-	3312	protein_coding	RAB1A, member RAS oncogene family [Source:HGNC Symbol;Acc:HGNC:9758]	-
ENSG00000138668	5940	5426	5100	6157	4017	5691	4681	6082	4579	4517	4791	5812	5845	6093	3933	24.0934	27.0863	25.5805	27.9722	23.5458	28.8865	24.5214	26.342	23.3876	21.2847	23.976	26.989	22.8089	24.5736	19.6966	HNRNPD	4	82352498	82374503	-	6981	protein_coding	heterogeneous nuclear ribonucleoprotein D [Source:HGNC Symbol;Acc:HGNC:5036]	-
ENSG00000198961	5530	4864	4674	5498	3996	4248	4664	4211	5144	6337	6166	6055	6085	6066	4950	30.0147	32.4908	31.3708	33.424	31.3426	28.8528	32.6935	24.4053	35.1571	39.9575	41.2906	37.6246	31.7744	32.7369	33.1719	PJA2	5	109334709	109409994	-	5217	protein_coding	praja ring finger ubiquitin ligase 2 [Source:HGNC Symbol;Acc:HGNC:17481]	-
ENSG00000169184	8544	4799	4989	3587	4473	3662	5030	5531	5213	5281	5716	4936	5682	6253	4631	31.4482	21.7392	22.7078	14.788	23.7921	16.8673	23.9109	21.7384	24.1616	22.5816	25.9576	20.7997	20.1207	22.8849	21.0458	MN1	22	27748277	27801498	-	7693	protein_coding	MN1 proto-oncogene, transcriptional regulator [Source:HGNC Symbol;Acc:HGNC:7180]	-
ENSG00000178252	5900	5736	5394	4751	3916	4410	4837	5094	4517	4730	4650	5705	7366	6770	4546	31.4977	37.6872	35.6094	28.409	30.2113	29.4618	33.3501	29.0386	30.3655	29.3354	30.628	34.8683	37.8325	35.9369	29.9648	WDR6	3	49007062	49015953	+	5304	protein_coding	WD repeat domain 6 [Source:HGNC Symbol;Acc:HGNC:12758]	-
ENSG00000148672	5691	5855	5182	4427	4324	4751	3937	4106	4056	6324	4988	5222	6403	7149	5800	45.793	57.9823	51.5627	39.8993	50.2801	47.8399	40.9139	35.2793	41.0972	59.1164	49.5194	48.1056	49.568	57.1981	57.6228	GLUD1	10	87050486	87094866	-	3519	protein_coding	glutamate dehydrogenase 1 [Source:HGNC Symbol;Acc:HGNC:4335]	-
ENSG00000109610	3495	4749	5247	4278	2546	2938	3977	3157	4212	9820	7390	4868	5328	7193	8985	46.5056	77.7711	86.3369	63.7593	48.9572	48.922	68.3452	44.8562	70.5749	151.801	121.322	74.1579	68.2071	95.1686	147.616	SOD3	4	24789912	24800842	+	2128	protein_coding	superoxide dismutase 3 [Source:HGNC Symbol;Acc:HGNC:11181]	-
ENSG00000144224	6025	4822	4634	5496	4369	4373	4963	5413	5346	5350	5518	5446	6019	5704	4600	33.3731	32.8719	31.7411	34.0981	34.9721	30.3119	35.504	32.016	37.2882	34.4269	37.7102	34.5355	32.0753	31.4155	31.4596	UBXN4	2	135741619	135785055	+	5112	protein_coding	UBX domain protein 4 [Source:HGNC Symbol;Acc:HGNC:14860]	-
ENSG00000178104	6856	4568	6111	4305	3996	3019	3846	4686	4480	6670	6272	4674	6809	5666	5988	7.02797	5.76293	7.74638	4.94284	5.91949	3.87272	5.0917	5.12922	5.78283	7.9431	7.93238	5.48525	6.71505	5.77512	7.57874	PDE4DIP	1	148808181	149048286	+	27623	protein_coding	phosphodiesterase 4D interacting protein [Source:HGNC Symbol;Acc:HGNC:15580]	-
ENSG00000101150	6506	5282	5320	4331	4280	5126	3369	5070	3630	5353	4869	5842	6578	6662	5596	39.2465	39.2142	39.6849	29.2631	37.3105	38.6954	26.2471	32.6576	27.5738	37.5136	36.2381	40.3457	38.1758	39.9592	41.6793	TPD52L2	20	63865228	63891545	+	4694	protein_coding	tumor protein D52 like 2 [Source:HGNC Symbol;Acc:HGNC:12007]	-
ENSG00000203879	5238	4442	4020	5067	4028	5050	4767	5866	4908	4845	4686	6194	6797	6554	5345	28.2189	29.4518	26.7811	30.5753	31.3591	34.0455	33.1676	33.7448	33.2953	30.3231	31.1469	38.2027	35.2289	35.108	35.5532	GDI1	X	154436913	154443467	+	5256	protein_coding	GDP dissociation inhibitor 1 [Source:HGNC Symbol;Acc:HGNC:4226]	-
ENSG00000130340	6998	6025	6144	3846	4073	3919	3723	4263	4309	6727	5915	4116	6933	5431	5382	42.7333	45.2802	46.395	26.3055	35.9424	29.9476	29.3616	27.797	33.1339	47.7221	44.5642	28.7751	40.7306	32.976	40.5782	SNX9	6	157700387	157945077	+	4637	protein_coding	sorting nexin 9 [Source:HGNC Symbol;Acc:HGNC:14973]	-
ENSG00000094916	6075	5159	5119	5443	3820	5135	4274	5271	4115	4552	4681	7639	6669	5856	3917	11.4374	11.9538	11.9178	11.478	10.3931	12.0981	10.3923	10.5966	9.75563	9.95611	10.8732	16.4652	12.0795	10.9625	9.10525	CBX5	12	54230940	54280133	-	15040	protein_coding	chromobox 5 [Source:HGNC Symbol;Acc:HGNC:1555]	-
ENSG00000117906	4202	3273	3627	7392	4477	5767	5529	6536	6340	4153	4296	4673	5717	6227	5515	11.8758	11.3844	12.6759	23.3998	18.2849	20.3962	20.1812	19.7246	22.5631	13.6355	14.9799	15.1199	15.5446	17.4989	19.2445	RCN2	15	76931619	76954392	+	10019	protein_coding	reticulocalbin 2 [Source:HGNC Symbol;Acc:HGNC:9935]	-
ENSG00000148634	3908	3516	3872	8564	4683	10413	4574	4981	5548	4172	4486	5416	5297	4971	3230	6.98293	7.73196	8.5555	17.1397	12.0922	23.2838	10.5554	9.50363	12.4831	8.66029	9.88965	11.0792	9.10584	8.83186	7.12593	HERC4	10	67921899	68075348	-	15847	protein_coding	HECT and RLD domain containing E3 ubiquitin protein ligase 4 [Source:HGNC Symbol;Acc:HGNC:24521]	-
ENSG00000166734	5824	4835	4404	3914	4131	3772	5330	5315	5910	5497	5423	5126	5981	6894	5251	23.2434	23.7483	21.7346	17.4962	23.825	18.8384	27.4726	22.6501	29.7008	25.4864	26.7027	23.421	22.9646	27.3574	25.8747	CASC4	15	44288729	44415758	+	7095	protein_coding	cancer susceptibility 4 [Source:HGNC Symbol;Acc:HGNC:24892]	-
ENSG00000177700	5926	4175	4432	5090	4491	4224	5295	7034	4864	4099	4125	4876	6835	6910	5197	146.935	127.403	135.891	141.36	160.919	131.064	169.56	186.233	151.866	118.072	126.19	138.413	163.046	170.36	159.101	POLR2L	11	837356	842545	-	1142	protein_coding	RNA polymerase II subunit L [Source:HGNC Symbol;Acc:HGNC:9199]	-
ENSG00000170558	4621	2922	3624	6757	7171	8104	4829	3171	4965	10830	3180	3265	4202	3661	6214	26.4339	20.5714	25.6354	43.2936	59.2795	58.0121	35.676	19.3692	35.7641	71.9711	22.4435	21.3824	23.1253	20.8233	43.8886	CDH2	18	27950966	28177446	-	4950	protein_coding	cadherin 2 [Source:HGNC Symbol;Acc:HGNC:1759]	-
ENSG00000111676	6952	4590	4306	5302	4282	4582	5629	6418	5807	4662	4228	4961	6018	5262	4457	41.3381	33.5901	31.6623	35.3122	36.7949	34.0949	43.2281	40.7503	43.4806	32.2046	31.018	33.7721	34.4271	31.1112	32.722	ATN1	12	6924463	6942321	+	4762	protein_coding	atrophin 1 [Source:HGNC Symbol;Acc:HGNC:3033]	-
ENSG00000138685	4929	4439	4562	5453	5208	5583	3922	4094	4405	6380	6198	4108	6557	5228	6387	20.6006	22.833	23.5778	25.5271	31.4551	29.2	21.1701	18.2708	23.183	30.9775	31.9603	19.6562	26.3653	21.7261	32.959	FGF2	4	122826708	122898236	+	6775	protein_coding	fibroblast growth factor 2 [Source:HGNC Symbol;Acc:HGNC:3676]	-
ENSG00000213585	4926	4278	4266	8063	4553	7517	4575	5634	5031	4526	3989	4887	5310	5255	4636	44.0986	47.1335	47.2257	80.8485	58.9018	84.2111	52.8952	53.8564	56.7138	47.0707	44.0589	50.0866	45.7333	46.7766	51.2425	VDAC1	5	133971915	134005133	-	3163	protein_coding	voltage dependent anion channel 1 [Source:HGNC Symbol;Acc:HGNC:12669]	-
ENSG00000110696	5766	4882	4928	5891	4231	4901	4811	5424	5094	5100	4996	5049	5833	5786	4551	18.8207	19.6117	19.8911	21.5374	19.9574	20.0189	20.281	18.9047	20.9374	19.3391	20.1197	18.8675	18.3172	18.7787	18.341	C11orf58	11	16613132	16756881	+	8675	protein_coding	chromosome 11 open reading frame 58 [Source:HGNC Symbol;Acc:HGNC:16990]	-
ENSG00000012171	10268	6310	7409	2373	5346	2148	3844	4240	3602	5652	6924	3993	4736	5724	4602	50.407	38.1234	44.9771	13.0481	37.9257	13.1957	24.3715	22.226	22.2665	32.2338	41.9373	22.4415	22.3678	27.9402	27.8938	SEMA3B	3	50267558	50277546	+	5768	protein_coding	semaphorin 3B [Source:HGNC Symbol;Acc:HGNC:10724]	-
ENSG00000136068	6148	7050	5584	4919	3515	4543	5140	4421	5261	3756	4831	6619	4625	7039	3680	12.4775	17.6092	14.0141	11.1819	10.3091	11.538	13.4726	9.58085	13.4451	8.85573	12.0968	15.3792	9.03051	14.2046	9.22141	FLNB	3	58008400	58172251	+	13952	protein_coding	filamin B [Source:HGNC Symbol;Acc:HGNC:3755]	-
ENSG00000135829	5613	4439	4565	6292	4163	5850	4548	5553	5126	4662	4376	5920	6035	5419	4385	28.1554	27.4037	28.3161	35.3508	30.1768	36.7211	29.4633	29.7429	32.3778	27.1671	27.0821	33.9967	29.124	27.0278	27.1576	DHX9	1	182839369	182887751	+	5645	protein_coding	DExH-box helicase 9 [Source:HGNC Symbol;Acc:HGNC:2750]	-
ENSG00000109814	5514	5306	6058	2866	3252	3234	3060	3014	3483	6174	7990	6195	8415	6666	5666	38.5992	45.7127	52.4406	22.4715	32.8974	28.3299	27.6648	22.5291	30.7021	50.2092	69.0076	49.6479	56.6725	46.3983	48.9716	UGDH	4	39498755	39528311	-	4045	protein_coding	UDP-glucose 6-dehydrogenase [Source:HGNC Symbol;Acc:HGNC:12525]	-
ENSG00000151414	5225	3513	2785	5264	9834	7194	4934	5080	5303	7813	3581	3076	4041	3950	5251	26.9736	22.3198	17.7789	30.4378	73.3641	46.4748	32.8963	28.0032	34.4729	46.8572	22.8085	18.1798	20.0701	20.2757	33.4697	NEK7	1	198156963	198322420	+	5485	protein_coding	NIMA related kinase 7 [Source:HGNC Symbol;Acc:HGNC:13386]	-
ENSG00000105438	6628	5049	4464	5639	4210	5172	4330	5546	4601	4517	4347	5068	6135	6392	4705	83.3752	78.166	69.4394	79.4513	76.5309	81.4155	70.3455	74.4945	72.8803	66.01	67.4656	72.986	74.2465	79.9497	73.0752	KDELR1	19	48382570	48391553	-	2251	protein_coding	KDEL endoplasmic reticulum protein retention receptor 1 [Source:HGNC Symbol;Acc:HGNC:6304]	-
ENSG00000063244	5442	4961	4655	5441	4022	5676	4473	5856	4634	4330	4148	5758	6531	5785	4885	37.4471	42.0134	39.6102	41.9357	39.9947	48.8761	39.7515	43.028	40.1531	34.6141	35.2158	45.3608	43.2361	39.5812	41.5031	U2AF2	19	55654146	55674715	+	4115	protein_coding	U2 small nuclear RNA auxiliary factor 2 [Source:HGNC Symbol;Acc:HGNC:23156]	-
ENSG00000183741	5656	4616	4249	4148	4373	3789	5590	5665	5282	5025	4936	5053	6314	6647	5224	19.9445	20.0326	18.528	16.3832	22.284	16.7199	25.4578	21.3307	23.454	20.5852	21.4748	20.3992	21.4203	23.3059	22.7444	CBX6	22	38861450	38872314	-	8030	protein_coding	chromobox 6 [Source:HGNC Symbol;Acc:HGNC:1556]	-
ENSG00000142208	6177	4369	4237	5464	3630	4927	4039	5981	3970	4433	5058	5678	6990	6508	4918	15.6699	13.6404	13.2915	15.5254	13.3074	15.641	13.2329	16.2014	12.6818	13.0644	15.8309	16.4904	17.0597	16.4158	15.404	AKT1	14	104769349	104795751	-	11162	protein_coding	AKT serine/threonine kinase 1 [Source:HGNC Symbol;Acc:HGNC:391]	-
ENSG00000110958	5252	4876	4418	5860	4050	5568	4894	5652	4658	4335	4214	5591	6069	6358	4527	43.7526	49.992	45.5126	54.6791	48.7567	58.046	52.6547	50.2772	48.8632	41.954	43.3124	53.3233	48.6411	52.6653	46.5635	PTGES3	12	56663341	56688408	-	3399	protein_coding	prostaglandin E synthase 3 [Source:HGNC Symbol;Acc:HGNC:16049]	-
ENSG00000116288	5188	4165	4492	6408	4552	5983	4976	6137	4627	4227	3743	4613	6152	6017	5019	61.2861	60.5529	65.6189	84.787	77.7077	88.4454	75.9166	77.412	68.8279	58.0095	54.5532	62.387	69.9174	70.6753	73.204	PARK7	1	7954291	7985505	+	2397	protein_coding	Parkinsonism associated deglycase [Source:HGNC Symbol;Acc:HGNC:16369]	-
ENSG00000126432	5452	4634	4888	6046	4682	5162	3748	5323	3864	4570	4001	5532	6371	6790	5128	172.876	180.839	191.662	214.729	214.541	204.829	153.487	180.229	154.283	168.345	156.526	200.821	194.354	214.079	200.762	PRDX5	11	64318088	64321811	+	893	protein_coding	peroxiredoxin 5 [Source:HGNC Symbol;Acc:HGNC:9355]	-
ENSG00000051620	7704	3570	3940	3675	4071	3363	3631	5445	4125	5478	4348	5958	7409	7768	5697	21.0646	12.0133	13.3218	11.2549	16.0857	11.5069	12.8221	15.8974	14.2025	17.4006	14.6678	18.6503	19.4897	21.119	19.2327	HEBP2	6	138403531	138422197	+	10356	protein_coding	heme binding protein 2 [Source:HGNC Symbol;Acc:HGNC:15716]	-
ENSG00000105429	4808	4444	3885	5796	4801	5055	5629	6060	5469	4594	4499	4372	6169	5300	5011	11.9717	13.6184	11.9622	16.1646	17.2753	15.751	18.1017	16.1122	17.1476	13.2889	13.8213	12.463	14.778	13.1218	15.4054	MEGF8	19	42325609	42378769	+	11372	protein_coding	multiple EGF like domains 8 [Source:HGNC Symbol;Acc:HGNC:3233]	-
ENSG00000076067	7109	3808	4899	4770	4143	4438	4049	5466	4006	5500	4895	5489	5958	6509	4751	22.8539	15.0663	19.4754	17.1757	19.2472	17.8539	16.811	18.7634	16.2169	20.5409	19.4153	20.202	18.4272	20.8062	18.8579	RBMS2	12	56521929	56596196	+	8808	protein_coding	RNA binding motif single stranded interacting protein 2 [Source:HGNC Symbol;Acc:HGNC:9909]	-
ENSG00000225733	5732	4560	4816	4802	3971	4481	4404	5255	4431	5392	5415	5566	6512	5674	4711	31.6325	30.9707	32.8656	29.6821	31.6685	30.9455	31.3884	30.9664	30.7917	34.5687	36.8693	35.1657	34.574	31.1346	32.0994	FGD5-AS1	3	14920347	14948424	-	5131	antisense	FGD5 antisense RNA 1 [Source:HGNC Symbol;Acc:HGNC:40410]	-
ENSG00000176845	4915	3503	4399	5769	4050	5363	3605	6070	3566	4411	5885	5401	6701	7360	4722	52.9979	46.4872	58.6565	69.6756	63.1089	72.3664	50.2036	69.8898	48.4195	55.2557	78.2925	66.6742	69.5155	78.9112	62.8662	METRNL	17	83079691	83095119	+	2626	protein_coding	meteorin like, glial cell differentiation regulator [Source:HGNC Symbol;Acc:HGNC:27584]	-
ENSG00000114850	5544	4565	4434	6996	4508	6998	4114	5268	4284	4935	4590	4976	5029	5066	4380	33.9276	34.3818	33.5547	47.954	39.8671	53.5918	32.5154	34.4244	33.0129	35.0851	34.6563	34.8626	29.6087	30.8263	33.0949	SSR3	3	156540140	156555184	-	4627	protein_coding	signal sequence receptor subunit 3 [Source:HGNC Symbol;Acc:HGNC:11325]	-
ENSG00000168066	5895	4602	5113	5045	4211	4720	4388	5537	4507	5246	4943	5620	5583	5627	4410	27.9508	26.8544	29.9787	26.7927	28.8533	28.0057	26.8702	28.0333	26.9092	28.8964	28.9161	30.5067	25.4674	26.5285	25.8169	SF1	11	64764606	64778786	-	5972	protein_coding	splicing factor 1 [Source:HGNC Symbol;Acc:HGNC:12950]	-
ENSG00000165102	5924	4014	4294	5544	4214	4509	5476	6988	5415	4577	4167	4438	5873	5610	4394	18.7569	15.6416	16.8126	19.6614	19.2815	17.8657	22.3926	23.626	21.5898	16.8358	16.2783	16.0873	17.8901	17.6618	17.1776	HGSNAT	8	43140455	43202855	+	8943	protein_coding	heparan-alpha-glucosaminide N-acetyltransferase [Source:HGNC Symbol;Acc:HGNC:26527]	-
ENSG00000166025	6722	4205	4635	3843	3088	3573	3722	4584	3836	6209	5120	6838	6037	7199	5721	18.9675	14.6028	16.173	12.1458	12.5919	12.6165	13.5639	13.8117	13.63	20.3535	17.8247	22.0897	16.3886	20.1981	19.9315	AMOTL1	11	94706431	94876753	+	10035	protein_coding	angiomotin like 1 [Source:HGNC Symbol;Acc:HGNC:17811]	-
ENSG00000148154	4763	4797	3597	5287	6542	5739	4058	6783	4326	4920	3733	5071	6024	5040	4584	29.2239	36.2231	27.2914	36.3339	58.0055	44.0645	32.1562	44.4396	33.4232	35.0694	28.2589	35.6205	35.5591	30.7478	34.7263	UGCG	9	111896766	111935369	+	4615	protein_coding	UDP-glucose ceramide glucosyltransferase [Source:HGNC Symbol;Acc:HGNC:12524]	-
ENSG00000198911	6094	4426	4404	3417	4097	3245	4216	4954	4308	5717	5228	6120	6851	6652	5503	22.8341	20.4103	20.4059	14.3407	22.1843	15.2156	20.4021	19.821	20.3264	24.8859	24.1688	26.2531	24.6969	24.7833	25.4587	SREBF2	22	41833079	41907308	+	7557	protein_coding	sterol regulatory element binding transcription factor 2 [Source:HGNC Symbol;Acc:HGNC:11290]	bHLH
ENSG00000089693	5483	4462	4127	6274	4327	6072	4527	6116	4556	3943	4058	5008	5829	5494	4891	41.0621	41.1255	38.2195	52.6275	46.8285	56.9048	43.7853	48.9081	42.9646	34.3048	37.495	42.9374	41.9976	40.9107	45.2248	MLF2	12	6747996	6767475	-	3781	protein_coding	myeloid leukemia factor 2 [Source:HGNC Symbol;Acc:HGNC:7126]	-
ENSG00000163956	4206	4663	4405	5861	4498	4811	6212	5833	5799	3472	4052	4126	6567	5455	5052	9.97125	13.6052	12.9138	15.5631	15.4099	14.2728	19.0198	14.766	17.3116	9.56236	11.8519	11.1984	14.978	12.8588	14.7877	LRPAP1	4	3503597	3532559	-	11944	protein_coding	LDL receptor related protein associated protein 1 [Source:HGNC Symbol;Acc:HGNC:6701]	-
ENSG00000088986	5893	4579	5095	5619	3691	5239	3971	5430	4106	4120	4447	5629	6190	6434	4485	56.4307	53.9644	60.3323	60.2674	51.0767	62.78	49.1103	55.5224	49.5109	45.8333	52.5393	61.7104	57.0265	61.2612	53.027	DYNLL1	12	120469850	120498493	+	2957	protein_coding	dynein light chain LC8-type 1 [Source:HGNC Symbol;Acc:HGNC:15476]	-
ENSG00000112531	6557	4701	4785	4757	3677	4305	4031	5342	4152	5346	5625	5317	5968	5931	4430	10.6902	9.43253	9.64693	8.68676	8.66311	8.78309	8.48764	9.29981	8.52395	10.1254	11.3147	9.92419	9.36087	9.61465	8.91743	QKI	6	163414000	163578596	+	17368	protein_coding	QKI, KH domain containing RNA binding [Source:HGNC Symbol;Acc:HGNC:21100]	-
ENSG00000102317	6363	5686	6423	5492	4052	5239	2689	3869	2843	5393	5401	6175	5278	5782	4233	48.2911	53.1092	60.2795	46.6853	44.44	49.7562	26.3566	31.354	27.1697	47.5489	50.5729	53.6525	38.5373	43.6323	39.6651	RBM3	X	48574449	48579066	+	3731	protein_coding	RNA binding motif protein 3 [Source:HGNC Symbol;Acc:HGNC:9900]	-
ENSG00000136044	6034	5651	5271	2698	3339	3012	2956	3269	3097	7936	6208	6395	5446	6916	6625	33.3446	38.433	36.0198	16.6997	26.6647	20.8291	21.0969	19.2897	21.5509	50.9481	42.3264	40.4585	28.9538	38.0016	45.2025	APPL2	12	105173296	105236238	-	5124	protein_coding	adaptor protein, phosphotyrosine interacting with PH domain and leucine zipper 2 [Source:HGNC Symbol;Acc:HGNC:18242]	-
ENSG00000158195	6545	5334	5067	4007	3659	4109	4022	4703	4076	5537	5150	5634	6046	6386	4559	32.6511	32.749	31.2583	22.3899	26.3785	25.6518	25.9134	25.0526	25.605	32.0898	31.6981	32.1775	29.0177	31.6768	28.081	WASF2	1	27404226	27490158	-	5676	protein_coding	WAS protein family member 2 [Source:HGNC Symbol;Acc:HGNC:12733]	-
ENSG00000124067	5904	4173	4068	5023	4145	4424	4365	5901	4087	5455	4497	4859	6613	5848	5320	20.1467	17.5252	17.1658	19.1984	20.44	18.8915	19.2369	21.5017	17.5616	21.625	18.9329	18.9824	21.7101	19.8422	22.4142	SLC12A4	16	67943474	67969601	-	8298	protein_coding	solute carrier family 12 member 4 [Source:HGNC Symbol;Acc:HGNC:10913]	-
ENSG00000136731	4631	4052	5029	6793	4419	6646	4649	5434	5034	4069	4973	4985	5182	5037	3731	11.5544	12.4423	15.5161	18.9836	15.933	20.7504	14.9805	14.4771	15.8157	11.7941	15.3084	14.2392	12.4388	12.496	11.4935	UGGT1	2	128091200	128195677	+	11349	protein_coding	UDP-glucose glycoprotein glucosyltransferase 1 [Source:HGNC Symbol;Acc:HGNC:15663]	-
ENSG00000152102	5331	4455	4808	5699	4089	5107	4668	5209	4638	4886	4892	4673	6078	5497	4525	27.774	28.5651	30.9758	33.2563	30.7856	33.2959	31.4091	28.9784	30.4274	29.5726	31.4453	27.8724	30.4648	28.4762	29.1075	FAM168B	2	131047876	131093460	-	5435	protein_coding	family with sequence similarity 168 member B [Source:HGNC Symbol;Acc:HGNC:27016]	-
ENSG00000166073	7259	5383	5641	4667	3317	3640	2146	4191	2136	6664	5015	6764	5348	6764	5584	40.1533	36.6461	38.5859	28.9153	26.5149	25.1965	15.3309	24.7544	14.8782	42.8238	34.2259	42.8348	28.4606	37.2027	38.137	GPR176	15	39799032	39920892	-	5119	protein_coding	G protein-coupled receptor 176 [Source:HGNC Symbol;Acc:HGNC:32370]	-
ENSG00000119638	6264	4217	4380	4805	4114	4000	4785	6144	4787	5363	4774	4418	5705	5730	5013	16.443	13.6236	14.2177	14.1276	15.6061	13.1396	16.222	17.2215	15.8233	16.3547	15.4615	13.2771	14.4076	14.9558	16.2474	NEK9	14	75079353	75127344	-	10787	protein_coding	NIMA related kinase 9 [Source:HGNC Symbol;Acc:HGNC:18591]	-
ENSG00000105401	5685	4677	4848	5382	4180	5429	4260	5840	4433	4119	4084	5218	6231	5465	4619	52.9351	53.5968	55.8217	56.1309	56.2458	63.2598	51.2292	58.0653	51.9774	44.5564	46.9178	55.6245	55.8185	50.5975	53.1028	CDC37	19	10391134	10420121	-	3041	protein_coding	cell division cycle 37 [Source:HGNC Symbol;Acc:HGNC:1735]	-
ENSG00000011426	7059	4064	3822	5939	2150	6618	3703	6460	3962	1563	2572	9619	8292	6096	2509	33.2471	23.5571	22.2602	31.3306	14.6335	39.006	22.5247	32.4888	23.4979	8.55215	14.9458	51.8668	37.5731	28.5484	14.5904	ANLN	7	36389806	36453791	+	6012	protein_coding	anillin actin binding protein [Source:HGNC Symbol;Acc:HGNC:14082]	-
ENSG00000156482	5589	5973	6019	5246	5045	4698	3793	5030	3838	4498	4869	4736	5633	5551	3886	39.2991	51.6891	52.3359	41.3163	51.2637	41.3386	34.4449	37.7665	33.9826	36.7429	42.2403	38.1249	38.1062	38.8101	33.7371	RPL30	8	98024851	98046469	-	4027	protein_coding	ribosomal protein L30 [Source:HGNC Symbol;Acc:HGNC:10333]	-
ENSG00000133872	5264	3664	3840	5943	3789	4909	4850	5884	4991	4973	4832	4341	5632	6142	5346	49.8511	42.7044	44.9694	63.039	51.8541	58.1763	59.3191	59.5006	59.5182	54.712	56.4578	47.0649	51.3131	57.8354	62.5092	SARAF	8	30063012	30083208	-	2990	protein_coding	store-operated calcium entry associated regulatory factor [Source:HGNC Symbol;Acc:HGNC:28789]	-
ENSG00000106263	5195	4629	4594	5823	4268	5776	4593	5441	4549	4487	4346	4878	5832	5431	4509	16.3482	17.9279	17.8773	20.5246	19.4092	22.746	18.667	18.2832	18.0262	16.4038	16.8738	17.5741	17.6567	16.9938	17.5194	EIF3B	7	2354086	2380745	+	8998	protein_coding	eukaryotic translation initiation factor 3 subunit B [Source:HGNC Symbol;Acc:HGNC:3280]	-
ENSG00000125944	5794	4719	4469	5078	3561	4890	4852	5640	5153	4389	4058	5580	6178	5721	4233	18.9099	18.9548	18.0363	18.563	16.7951	19.9716	20.4515	19.6553	21.1775	16.6411	16.3403	20.8494	19.3984	18.5656	17.0575	HNRNPR	1	23303771	23344336	-	8676	protein_coding	heterogeneous nuclear ribonucleoprotein R [Source:HGNC Symbol;Acc:HGNC:5047]	-
ENSG00000163520	5127	7453	7717	3565	6881	2530	6123	2068	5678	3231	7886	3893	4767	4519	2843	30.1695	53.9751	56.1539	23.4968	58.5135	18.6303	46.5332	12.9941	42.073	22.0875	57.2532	26.2263	26.9871	26.4407	20.6556	FBLN2	3	13549131	13638422	+	4812	protein_coding	fibulin 2 [Source:HGNC Symbol;Acc:HGNC:3601]	-
ENSG00000112379	7436	3777	4536	2675	4111	2152	4672	3898	4356	7087	4846	5845	6760	5650	6480	14.1532	8.84748	10.6762	5.70273	11.3074	5.12567	11.4845	7.92221	10.4401	15.6705	11.3799	12.7364	12.3785	10.6927	15.2281	ARFGEF3	6	138161921	138344663	+	14877	protein_coding	ARFGEF family member 3 [Source:HGNC Symbol;Acc:HGNC:21213]	-
ENSG00000073712	5660	4066	5362	4992	4310	4891	3323	4317	3675	6093	7499	4721	5726	5086	4483	18.8329	16.6504	22.0625	18.6046	20.7242	20.3654	14.2799	15.3381	15.3979	23.5525	30.7852	17.9839	18.3298	16.8268	18.4173	FERMT2	14	52857268	52952435	-	8510	protein_coding	fermitin family member 2 [Source:HGNC Symbol;Acc:HGNC:15767]	-
ENSG00000107223	4619	4603	4834	6774	4966	5619	4772	6111	4803	3700	4018	4453	5399	5108	4291	108.993	133.674	141.053	179.035	169.338	165.921	145.426	153.975	142.713	101.427	116.976	120.296	122.566	119.846	125.015	EDF1	9	136862119	136866286	-	1200	protein_coding	endothelial differentiation related factor 1 [Source:HGNC Symbol;Acc:HGNC:3164]	-
ENSG00000264364	4948	3933	4080	5271	4751	4614	5185	5742	5074	4585	4188	4939	6054	5683	4988	20.5888	20.1411	20.9937	24.5663	28.5685	24.0256	27.8641	25.5126	26.5862	22.1639	21.5004	23.5282	24.2355	23.5128	25.6262	DYNLL2	17	58083415	58095536	+	6805	protein_coding	dynein light chain LC8-type 2 [Source:HGNC Symbol;Acc:HGNC:24596]	-
ENSG00000175061	5870	5758	7561	4764	4648	4674	2957	3276	2754	5984	5496	6011	4768	5282	4100	44.2177	53.3811	70.431	40.1952	50.5969	44.0596	28.7676	26.3507	26.1231	52.3666	51.0791	51.8385	34.5542	39.5623	38.1327	LRRC75A-AS1	17	16438822	16478678	+	3759	processed_transcript	LRRC75A antisense RNA 1 [Source:HGNC Symbol;Acc:HGNC:28619]	-
ENSG00000196498	6445	5560	4308	4342	4095	4668	4374	5154	4894	4831	4066	5835	5575	5488	4264	13.0587	13.8647	10.794	9.854	11.9904	11.836	11.4459	11.151	12.4866	11.3716	10.1645	13.5353	10.8675	11.0565	10.6672	NCOR2	12	124324415	124567589	-	13975	protein_coding	nuclear receptor corepressor 2 [Source:HGNC Symbol;Acc:HGNC:7673]	MYB
ENSG00000111540	6445	4077	4292	4784	4062	4372	4690	5708	4751	4819	4134	4716	5892	5976	5178	27.7012	21.5663	22.812	23.031	25.2299	23.5153	26.0342	26.1969	25.7137	24.0624	21.9223	23.2059	24.3639	25.5395	27.4786	RAB5B	12	55973913	55996683	+	6588	protein_coding	RAB5B, member RAS oncogene family [Source:HGNC Symbol;Acc:HGNC:9784]	-
ENSG00000100219	5071	4430	5954	5260	4394	5375	3275	4317	3400	5336	5542	5148	5253	5857	5064	47.4207	50.9842	68.851	55.094	59.3792	62.8994	39.553	43.1068	40.0365	57.9689	63.941	55.1139	47.2594	54.4596	58.4687	XBP1	22	28794555	28800597	-	3028	protein_coding	X-box binding protein 1 [Source:HGNC Symbol;Acc:HGNC:12801]	TF_bZIP
ENSG00000129474	8025	4889	5135	3208	3892	3057	2928	5153	2579	5270	4357	5854	7384	6503	5437	38.0055	28.4957	30.0725	17.0169	26.6363	18.1172	17.9088	26.0586	15.38	28.9946	25.4582	31.7397	33.6434	30.6225	31.7919	AJUBA	14	22971174	22982642	-	5979	protein_coding	ajuba LIM protein [Source:HGNC Symbol;Acc:HGNC:20250]	-
ENSG00000136758	5416	4441	4776	5953	3947	4586	4712	4983	5028	4887	4755	4727	5714	5241	4436	20.9078	21.0993	22.7993	25.7401	22.019	22.1543	23.4925	20.5405	24.4415	21.9168	22.6474	20.8912	21.2216	20.1173	21.1435	YME1L1	10	27110112	27155266	-	7335	protein_coding	YME1 like 1 ATPase [Source:HGNC Symbol;Acc:HGNC:12843]	-
ENSG00000184014	5108	3802	3732	6041	4072	5390	4314	6774	4447	4415	4298	4917	6331	5672	4279	16.725	15.3209	15.1106	22.1548	19.2674	22.085	18.2427	23.6837	18.3352	16.7938	17.3628	18.4316	19.9431	18.4661	17.2987	DENND5A	11	9138825	9265390	-	8648	protein_coding	DENN domain containing 5A [Source:HGNC Symbol;Acc:HGNC:19344]	-
ENSG00000122545	6590	4903	4954	4509	3702	4067	4063	4619	4718	5366	5473	5657	5368	5386	4195	17.11	15.6669	15.9055	13.1126	13.89	13.214	13.624	12.8057	15.425	16.1853	17.5319	16.8151	13.4086	13.9045	13.4478	2007-09-01	7	35800932	35907105	+	10906	protein_coding	septin 7 [Source:HGNC Symbol;Acc:HGNC:1717]	-
ENSG00000178035	4972	5675	5441	4083	4004	4102	4471	4540	4495	5414	4595	4900	5778	5995	5008	50.7705	71.3188	68.7046	46.6986	59.0846	52.4167	58.9629	49.5024	57.798	64.2249	57.8901	57.2829	56.7629	60.8688	63.1394	IMPDH2	3	49024325	49029408	-	2773	protein_coding	inosine monophosphate dehydrogenase 2 [Source:HGNC Symbol;Acc:HGNC:6053]	-
ENSG00000185825	5739	4319	4432	5521	4197	5254	4978	5673	4619	4092	3746	4792	5939	5392	4648	45.9963	42.6018	43.9252	49.562	48.61	52.6951	51.5271	48.55	46.6163	38.1002	37.0418	43.9695	45.7938	42.9696	45.9948	BCAP31	X	153700492	153724746	-	3533	protein_coding	B cell receptor associated protein 31 [Source:HGNC Symbol;Acc:HGNC:16695]	-
ENSG00000205339	5444	4670	5384	5051	3681	4824	3588	3992	3941	5969	5737	5695	5724	5483	4108	21.277	22.4629	26.021	22.1113	20.7901	23.5935	18.1108	16.6599	19.3955	27.1018	27.664	25.482	21.5228	21.3076	19.8234	IPO7	11	9384622	9448126	+	7245	protein_coding	importin 7 [Source:HGNC Symbol;Acc:HGNC:9852]	-
ENSG00000150753	4773	4283	4638	6188	4219	6991	4194	5534	4466	3946	3737	5400	5382	5372	4136	23.1464	25.5622	27.8131	33.6114	29.5666	42.4253	26.2672	28.6563	27.2718	22.2307	22.359	29.9801	25.1097	25.9032	24.7644	CCT5	5	10249921	10266412	+	5839	protein_coding	chaperonin containing TCP1 subunit 5 [Source:HGNC Symbol;Acc:HGNC:1618]	-
ENSG00000163683	5120	3795	5480	2989	3141	2645	3308	3807	3367	6031	7438	5852	6335	8450	5425	21.5708	19.6773	28.5499	14.1048	19.1234	13.9449	17.9993	17.1265	17.8625	29.5182	38.6626	28.226	25.6773	35.398	28.2197	SMIM14	4	39546330	39639090	-	6721	protein_coding	small integral membrane protein 14 [Source:HGNC Symbol;Acc:HGNC:27321]	-
ENSG00000130726	5041	4484	4046	5581	4001	5756	4621	5807	4462	3696	3909	5305	6470	5970	4017	35.3843	38.7363	35.1194	43.8784	40.5847	50.5602	41.8913	43.5247	39.4391	30.1392	33.8531	42.6312	43.6924	41.6672	34.8138	TRIM28	19	58544091	58550722	+	4034	protein_coding	tripartite motif containing 28 [Source:HGNC Symbol;Acc:HGNC:16384]	-
ENSG00000177600	5189	5232	5577	5500	5276	5536	3851	4865	3808	3829	4883	4785	5569	5237	3993	75.1566	93.2629	99.8875	89.2258	110.43	100.34	72.0362	75.2413	69.4518	64.4279	87.2586	79.3439	77.601	75.4208	71.4066	RPLP2	11	809647	812880	+	1955	protein_coding	ribosomal protein lateral stalk subunit P2 [Source:HGNC Symbol;Acc:HGNC:10377]	-
ENSG00000198792	5105	3673	3559	6428	4775	5715	4732	6454	4788	4184	4042	4576	5149	5676	4230	20.417	18.079	17.6016	28.795	27.5975	28.6027	24.4419	27.5623	24.1132	19.4399	19.9449	20.9523	19.8119	22.5717	20.8878	TMEM184B	22	38219291	38273034	-	7080	protein_coding	transmembrane protein 184B [Source:HGNC Symbol;Acc:HGNC:1310]	-
ENSG00000105835	1747	1578	1657	15290	6459	6086	10539	10203	11578	1355	1285	1408	1489	1301	1049	5.46666	6.07707	6.41179	53.5897	29.2075	23.8317	42.5915	34.0916	45.6212	4.92577	4.96102	5.04406	4.48261	4.04792	4.05285	NAMPT	7	106248285	106286326	-	9049	protein_coding	nicotinamide phosphoribosyltransferase [Source:HGNC Symbol;Acc:HGNC:30092]	-
ENSG00000137710	6115	4332	4641	4127	3758	3366	4689	4197	4988	4652	6360	5607	6790	5166	4208	20.3039	17.7023	19.0556	15.3484	18.0318	13.9859	20.1075	14.8803	20.8551	17.9443	26.0542	21.3138	21.69	17.0554	17.251	RDX	11	109864295	110296722	-	8528	protein_coding	radixin [Source:HGNC Symbol;Acc:HGNC:9944]	-
ENSG00000093010	6274	4027	4439	5605	4398	4889	3530	5583	3643	5321	4995	4272	5530	5070	5399	34.1971	27.0137	29.9197	34.2188	34.6417	33.3471	24.8493	32.4939	25.0039	33.6932	33.5907	26.6578	28.9986	27.4775	36.334	COMT	22	19941607	19969975	+	5195	protein_coding	catechol-O-methyltransferase [Source:HGNC Symbol;Acc:HGNC:2228]	-
ENSG00000142657	3516	4528	4098	7319	5808	5860	7859	4667	9231	1889	4016	3319	4498	3686	2555	33.5666	53.2014	48.3791	78.2628	80.1282	70.0085	96.8992	47.5759	110.971	20.9506	47.3033	36.2756	41.3129	34.9897	30.1166	PGD	1	10398592	10420144	+	2966	protein_coding	phosphogluconate dehydrogenase [Source:HGNC Symbol;Acc:HGNC:8891]	-
ENSG00000148358	5443	4336	3876	5046	4036	4292	5051	6198	5053	4215	3976	4555	5768	6118	4870	16.8644	16.534	14.8505	17.5115	18.071	16.6412	20.2117	20.5056	19.7144	15.1717	15.199	16.1573	17.1935	18.848	18.6301	GPR107	9	130053426	130140169	+	9139	protein_coding	G protein-coupled receptor 107 [Source:HGNC Symbol;Acc:HGNC:17830]	-
ENSG00000010322	6223	4898	4582	4295	3465	3824	4232	5861	4405	5098	4248	5026	5838	6144	4678	19.2348	18.6322	17.5134	14.8695	15.4771	14.7911	16.8938	19.3441	17.145	18.3059	16.1998	17.7852	17.3603	18.8827	17.8527	NISCH	3	52455118	52493071	+	9161	protein_coding	nischarin [Source:HGNC Symbol;Acc:HGNC:18006]	-
ENSG00000108582	5279	3859	4534	6846	3616	5168	4798	5434	5387	4115	4560	4505	4975	5444	4288	11.9278	10.7311	12.6683	17.3257	11.807	14.6126	14.0012	13.1105	15.3271	10.8015	12.712	11.6534	10.8146	12.2308	11.9625	CPD	17	30378905	30469989	+	12532	protein_coding	carboxypeptidase D [Source:HGNC Symbol;Acc:HGNC:2301]	-
ENSG00000183291	4801	4204	4187	6053	4411	5040	4448	4960	4394	5005	4517	4585	5570	5773	4833	61.7649	66.5626	66.6101	87.2218	82.0063	81.1399	73.9042	68.1368	71.1825	74.803	71.6966	67.5302	68.9401	73.8477	76.7684	SELENOF	1	86862445	86914424	-	2201	protein_coding	selenoprotein F [Source:HGNC Symbol;Acc:HGNC:17705]	-
ENSG00000136193	7007	5008	5887	4497	3851	4213	4281	4838	4281	5808	3494	4496	4197	6087	4834	32.8166	28.8658	34.0944	23.5901	26.0637	24.6915	25.8941	24.1946	25.247	31.6005	20.1894	24.1066	18.9107	28.3459	27.9527	SCRN1	7	29920103	29990289	-	6046	protein_coding	secernin 1 [Source:HGNC Symbol;Acc:HGNC:22192]	-
ENSG00000113712	6691	4930	4311	5070	3894	4673	4033	5160	4435	5106	4664	4494	5573	5242	4485	24.5607	22.2718	19.5684	20.8451	20.656	21.4655	19.1193	20.2251	20.4997	21.7739	21.1226	18.8856	19.681	19.1325	20.3268	CSNK1A1	5	149492197	149551552	-	7714	protein_coding	casein kinase 1 alpha 1 [Source:HGNC Symbol;Acc:HGNC:2451]	-
ENSG00000110047	7119	4275	5829	3281	3103	3655	2265	3249	2243	5378	5390	6579	7259	7364	5763	28.3877	20.98	28.743	14.6542	17.881	18.2386	11.6647	13.8341	11.2627	24.9136	26.5178	30.0344	27.848	29.1978	28.3736	EHD1	11	64851642	64888296	-	7101	protein_coding	EH domain containing 1 [Source:HGNC Symbol;Acc:HGNC:3242]	-
ENSG00000106261	5868	3959	3988	7366	3835	4818	5493	5999	5816	4778	4241	3756	4267	4450	4063	16.1021	13.3701	13.5324	22.6396	15.2075	16.5445	19.4669	17.5777	20.0965	15.2315	14.3582	11.7996	11.2648	12.1417	13.7656	ZKSCAN1	7	100015572	100041689	+	10319	protein_coding	zinc finger with KRAB and SCAN domains 1 [Source:HGNC Symbol;Acc:HGNC:13101]	zf-C2H2
ENSG00000117523	5677	4342	4320	4244	3821	4426	4258	5102	4960	5097	5246	6012	5194	5750	4228	11.3419	10.6762	10.6728	9.49704	11.0318	11.0656	10.9867	10.8843	12.4782	11.8301	12.9311	13.751	9.98337	11.4225	10.4294	PRRC2C	1	171485551	171593511	+	14173	protein_coding	proline rich coiled-coil 2C [Source:HGNC Symbol;Acc:HGNC:24903]	-
ENSG00000152377	5029	9607	4091	2455	4934	3859	5355	3432	6276	3960	4139	4455	5738	5227	4104	22.8866	53.8079	23.0227	12.514	32.4488	21.977	31.4741	16.6777	35.9655	20.9363	23.2399	23.2111	25.1228	23.6525	23.0602	SPOCK1	5	136975298	137598379	-	6222	protein_coding	SPARC (osteonectin), cwcv and kazal like domains proteoglycan 1 [Source:HGNC Symbol;Acc:HGNC:11251]	-
ENSG00000270647	5733	4377	4915	5917	3580	5243	4462	5047	4388	4320	4638	5196	5757	5144	3905	27.4725	25.8137	29.1251	31.7587	24.7913	31.4405	27.6147	25.8249	26.478	24.0494	27.4211	28.5058	26.5411	24.5099	23.1043	TAF15	17	35713791	35864615	+	5909	protein_coding	TATA-box binding protein associated factor 15 [Source:HGNC Symbol;Acc:HGNC:11547]	-
ENSG00000124783	5119	4289	4469	6620	3864	5342	4287	5050	4759	4373	5390	5071	4829	5197	3944	12.772	13.17	13.7883	18.5001	13.9319	16.679	13.814	13.4541	14.9517	12.6753	16.592	14.4849	11.5914	12.8929	12.1497	SSR1	6	7268306	7347446	-	11349	protein_coding	signal sequence receptor subunit 1 [Source:HGNC Symbol;Acc:HGNC:11323]	-
ENSG00000141424	4455	4259	4206	5563	3932	4780	4379	4110	4708	5741	5327	5091	5526	5353	5147	34.2605	40.3099	39.9984	47.9181	43.6978	46.0011	43.4926	33.7503	45.5917	51.2907	50.5437	44.8227	40.885	40.9326	48.8716	SLC39A6	18	36108532	36129385	-	3682	protein_coding	solute carrier family 39 member 6 [Source:HGNC Symbol;Acc:HGNC:18607]	-
ENSG00000150347	8143	4976	3662	4542	3819	2713	3464	4598	3739	7506	5456	4701	5284	4549	5340	25.2161	18.9641	14.0229	15.7538	17.0901	10.5133	13.8537	15.2038	14.5798	27.0027	20.8452	16.666	15.7421	14.0067	20.417	ARID5B	10	61901300	62096944	+	9144	protein_coding	AT-rich interaction domain 5B [Source:HGNC Symbol;Acc:HGNC:17362]	ARID
ENSG00000240184	4922	5736	4289	3923	3047	3906	3207	3330	3408	6351	4485	6344	5820	7630	6068	25.6574	36.7991	27.6473	22.9052	22.9532	25.4798	21.5905	18.5355	22.3704	38.4607	28.845	37.8601	29.1877	39.5476	39.0546	PCDHGC3	5	141475947	141512979	+	5432	protein_coding	protocadherin gamma subfamily C, 3 [Source:HGNC Symbol;Acc:HGNC:8716]	-
ENSG00000101335	9786	4970	4742	7025	5440	6602	2406	5241	2376	4356	4986	3760	4272	2783	3617	98.2273	61.3962	58.8594	78.9801	78.9089	82.9271	31.1901	56.1734	30.0315	50.7949	61.7473	43.2079	41.2539	27.7757	44.8261	MYL9	20	36541484	36551447	+	2821	protein_coding	myosin light chain 9 [Source:HGNC Symbol;Acc:HGNC:15754]	-
ENSG00000198231	5388	4517	4451	5276	3468	4294	4605	5169	5027	4938	4315	4587	5764	5690	4865	17.9047	18.4734	18.2904	19.6376	16.654	17.8565	19.7635	18.3415	21.0354	19.0632	17.6913	17.4509	18.4277	18.8008	19.9608	DDX42	17	63773603	63819317	+	8521	protein_coding	DEAD-box helicase 42 [Source:HGNC Symbol;Acc:HGNC:18676]	-
ENSG00000145934	6614	7388	1209	3193	7498	6298	4362	2785	4642	9165	3445	2282	2793	3972	6696	16.9608	23.3167	3.83386	9.17119	27.7861	20.2106	14.4465	7.62601	14.9896	27.3036	10.8996	6.69956	6.89065	10.1278	21.2009	TENM2	5	167284799	168264157	+	11042	protein_coding	teneurin transmembrane protein 2 [Source:HGNC Symbol;Acc:HGNC:29943]	-
ENSG00000141522	5559	4239	4529	4535	3699	4809	3758	5278	4023	4405	4247	5789	6416	6227	4790	54.2225	50.8867	54.6276	49.5456	52.1396	58.6992	47.3406	54.9721	49.4124	49.9153	51.1097	64.645	60.208	60.3931	57.6865	ARHGDIA	17	81867721	81871406	-	2903	protein_coding	Rho GDP dissociation inhibitor alpha [Source:HGNC Symbol;Acc:HGNC:678]	-
ENSG00000138821	1329	454	753	16727	11311	7146	8258	11122	8987	935	751	1336	898	1159	926	5.80738	2.44157	4.0689	81.8687	71.4259	39.0762	46.6041	51.8953	49.4508	4.74648	4.04887	6.68359	3.77519	5.03575	4.99599	SLC39A8	4	102251041	102431258	-	6480	protein_coding	solute carrier family 39 member 8 [Source:HGNC Symbol;Acc:HGNC:20862]	-
ENSG00000103512	3703	3982	4237	5571	4485	5634	5684	5811	5919	3499	4078	4455	5361	5297	4322	18.0192	23.8474	25.4957	30.364	31.5387	34.3078	35.7215	30.1941	36.2688	19.7802	24.4832	24.8186	25.0977	25.6293	25.967	NOMO1	16	14833681	14896160	+	5819	protein_coding	NODAL modulator 1 [Source:HGNC Symbol;Acc:HGNC:30060]	-
ENSG00000198053	4583	3390	2651	6762	4637	5874	5470	6885	5418	4045	2985	5242	4136	5457	4495	25.6061	23.3105	18.316	42.3168	37.4395	41.0697	39.4707	41.0759	38.1185	26.2553	20.5767	33.5304	22.2321	30.3161	31.0084	SIRPA	20	1894167	1940592	+	5068	protein_coding	signal regulatory protein alpha [Source:HGNC Symbol;Acc:HGNC:9662]	-
ENSG00000173641	6322	2109	3332	1118	807	805	369	1127	448	10937	5109	10278	6261	13013	9993	45.7834	18.797	29.8391	9.06859	8.44553	7.2953	3.45123	8.715	4.0854	92.0146	45.6486	85.2139	43.6218	93.7036	89.3522	HSPB7	1	16014028	16019594	-	3910	protein_coding	heat shock protein family B (small) member 7 [Source:HGNC Symbol;Acc:HGNC:5249]	-
ENSG00000115325	2844	3836	3711	4825	3744	4393	3377	3149	3506	4245	5839	5771	10189	6225	6322	26.4121	43.8439	42.6178	50.1897	50.2468	51.0538	40.504	31.2274	41.0004	45.7989	66.9036	61.3581	91.0356	57.4827	72.4908	DOK1	2	74549026	74557554	+	3049	protein_coding	docking protein 1 [Source:HGNC Symbol;Acc:HGNC:2990]	-
ENSG00000255248	4073	5587	4402	5776	4440	4670	4576	4703	5406	5768	4824	4289	4116	5068	4260	5.94947	10.0439	7.95136	9.45009	9.37232	8.53641	8.63266	7.33549	9.9436	9.78801	8.69381	7.17247	5.78424	7.36082	7.68298	MIR100HG	11	122028327	122556721	-	19385	processed_transcript	mir-100-let-7a-2-mir-125b-1 cluster host gene [Source:HGNC Symbol;Acc:HGNC:39522]	-
ENSG00000197965	5120	3327	3709	6288	4162	5441	5407	7500	5558	3792	2878	3473	4834	5697	4613	20.5089	16.4015	18.372	28.2117	24.0921	27.2738	27.9719	32.0792	28.0346	17.646	14.2233	15.9267	18.6288	22.6905	22.8145	MPZL1	1	167721192	167791919	+	7069	protein_coding	myelin protein zero like 1 [Source:HGNC Symbol;Acc:HGNC:7226]	-
ENSG00000166963	5671	5155	4629	4960	3805	5797	3885	4005	4438	5146	5015	6485	4218	4591	3950	15.1077	16.9015	15.2494	14.8001	14.6485	19.3257	13.3667	11.3928	14.8877	15.9262	16.4834	19.7786	10.8106	12.161	12.9924	MAP1A	15	43510958	43531620	+	10629	protein_coding	microtubule associated protein 1A [Source:HGNC Symbol;Acc:HGNC:6835]	-
ENSG00000164091	5643	4515	4264	4958	4001	4665	4123	5217	3985	4804	4259	4731	5863	5981	4661	27.9054	27.4786	26.0749	27.4619	28.5922	28.8685	26.3321	27.548	24.8148	27.5986	25.9851	26.7843	27.8937	29.4088	28.4586	WDR82	3	52254421	52288020	-	5726	protein_coding	WD repeat domain 82 [Source:HGNC Symbol;Acc:HGNC:28826]	-
ENSG00000088888	5938	3889	4150	5014	3675	4982	4163	5417	4455	4516	4277	4926	5874	5715	4443	14.2842	11.5136	12.345	13.5097	12.7754	14.9973	12.9335	13.9144	13.4948	12.6205	12.6939	13.5662	13.5943	13.6697	13.1962	MAVS	20	3846799	3876123	+	11771	protein_coding	mitochondrial antiviral signaling protein [Source:HGNC Symbol;Acc:HGNC:29233]	-
ENSG00000064601	4445	5131	4703	5625	4188	4684	5329	5488	5259	3879	3667	4602	5342	5219	3872	21.4932	30.5344	28.121	30.4646	29.2641	28.3426	33.2789	28.3356	32.021	21.7898	21.8765	25.4756	24.8508	25.0924	23.1164	CTSA	20	45890144	45898820	+	5856	protein_coding	cathepsin A [Source:HGNC Symbol;Acc:HGNC:9251]	-
ENSG00000173442	6181	4812	5475	3848	3105	4384	2803	3047	2943	5847	5251	6888	5592	6923	4329	25.9636	24.8765	28.4392	18.1045	18.8481	23.0447	15.2063	13.6668	15.5668	28.5328	27.2136	33.1243	22.5985	28.9152	22.4517	EHBP1L1	11	65576038	65592650	+	6741	protein_coding	EH domain binding protein 1 like 1 [Source:HGNC Symbol;Acc:HGNC:30682]	-
ENSG00000101294	4952	4064	4569	5551	4109	5516	3997	4682	4050	4460	5079	4774	5529	5566	4500	12.9773	13.1074	14.8065	16.2938	15.5611	18.0894	13.528	13.1017	13.3648	13.5783	16.4218	14.3231	13.9399	14.5035	14.5604	HM13	20	31514410	31577923	+	10805	protein_coding	histocompatibility minor 13 [Source:HGNC Symbol;Acc:HGNC:16435]	-
ENSG00000117385	4654	5412	3945	5430	3967	5841	4215	5723	4627	3784	4362	4723	5415	5395	3795	19.4771	27.8749	20.4161	25.4532	23.9917	30.59	22.7819	25.5748	24.3838	18.3973	22.5228	22.6289	21.8024	22.4499	19.6095	P3H1	1	42746335	42767084	-	6766	protein_coding	prolyl 3-hydroxylase 1 [Source:HGNC Symbol;Acc:HGNC:19316]	-
ENSG00000104765	5123	4386	3610	7911	4151	5213	4403	6050	4704	4626	4416	3363	5027	4278	3964	33.6806	35.488	29.3487	58.2547	39.4374	42.8881	37.3851	42.4718	38.9427	35.3318	35.8198	25.3122	31.7959	27.9654	32.1769	BNIP3L	8	26382898	26505636	+	4307	protein_coding	BCL2 interacting protein 3 like [Source:HGNC Symbol;Acc:HGNC:1085]	-
ENSG00000074416	7651	3428	6419	6836	2579	9066	1460	3090	1469	3766	6468	5620	5534	4483	3341	18.2838	10.082	18.9689	18.2976	8.90635	27.1118	4.50604	7.88491	4.42052	10.4552	19.0703	15.3756	12.7231	10.6523	9.85782	MGLL	3	127689062	128052190	-	11849	protein_coding	monoglyceride lipase [Source:HGNC Symbol;Acc:HGNC:17038]	-
ENSG00000172216	4410	3745	3804	8619	5991	6970	5077	6824	4805	3671	3587	2723	3919	3563	3471	63.841	66.7223	68.0971	139.753	125.332	126.266	94.921	105.485	87.5907	61.7377	64.0665	45.1292	54.5812	51.2864	62.04	CEBPB	20	50190734	50192689	+	1956	protein_coding	CCAAT enhancer binding protein beta [Source:HGNC Symbol;Acc:HGNC:1834]	C/EBP
ENSG00000130779	5436	4337	4736	3386	4196	3558	3585	4001	4111	6584	6057	5267	6016	5139	4762	8.29382	8.14372	8.93541	5.78638	9.25147	6.79322	7.06413	6.51829	7.89817	11.67	11.4018	9.19999	8.8306	7.79614	8.97058	CLIP1	12	122271432	122422632	-	18559	protein_coding	CAP-Gly domain containing linker protein 1 [Source:HGNC Symbol;Acc:HGNC:10461]	-
ENSG00000105221	6314	4532	4514	4327	3659	4029	4117	5157	4056	4958	4517	4876	5769	5781	4490	11.8913	10.5045	10.5127	9.12763	9.95839	9.4955	10.0139	10.3708	9.61895	10.8477	10.4958	10.5133	10.4528	10.8257	10.4407	AKT2	19	40230317	40285536	-	15035	protein_coding	AKT serine/threonine kinase 2 [Source:HGNC Symbol;Acc:HGNC:392]	-
ENSG00000092148	5673	4667	4762	4099	3691	3452	4292	4439	4876	5484	5315	4968	5874	5167	4327	12.7925	12.9521	13.2789	10.353	12.0279	9.74112	12.4997	10.6886	13.8456	14.3664	14.7872	12.8255	12.7434	11.5853	12.0472	HECTD1	14	31100112	31207804	-	12557	protein_coding	HECT domain E3 ubiquitin protein ligase 1 [Source:HGNC Symbol;Acc:HGNC:20157]	-
ENSG00000084652	6013	4342	4249	4912	3726	4486	4084	5674	4010	4566	4309	5325	5654	5434	4279	33.3653	29.6519	29.1554	30.5286	29.8777	31.15	29.2674	33.6189	28.019	29.4337	29.4998	33.8277	30.1833	29.9812	29.3159	TXLNA	1	32179686	32198285	+	5103	protein_coding	taxilin alpha [Source:HGNC Symbol;Acc:HGNC:30685]	-
ENSG00000123240	5612	3982	4662	6769	4669	5600	4457	6048	5110	4306	4152	4111	3756	4372	3453	30.9281	27.0082	31.7713	41.7835	37.1843	38.6205	31.7229	35.5908	35.4617	27.5686	28.2314	25.9377	19.9145	23.9575	23.4957	OPTN	10	13099449	13138308	+	5138	protein_coding	optineurin [Source:HGNC Symbol;Acc:HGNC:17142]	-
ENSG00000117592	5307	4700	4450	4890	4529	4451	4751	4889	4584	4563	4910	4369	5131	5102	4414	63.4864	69.197	65.8293	65.5217	78.295	66.6321	73.4025	62.4513	69.0525	63.4143	72.4689	59.836	59.0528	60.6873	65.1959	PRDX6	1	173477266	173488807	+	2367	protein_coding	peroxiredoxin 6 [Source:HGNC Symbol;Acc:HGNC:16753]	-
ENSG00000113407	5873	4890	5616	4554	4488	5301	2994	3976	3483	5140	5556	4251	5809	4870	4159	29.0834	29.8025	34.3906	25.2594	32.1173	32.8502	19.1484	21.0243	21.7191	29.5702	33.9458	24.1005	27.6754	23.9795	25.4291	TARS	5	33440696	33469539	+	5718	protein_coding	threonyl-tRNA synthetase [Source:HGNC Symbol;Acc:HGNC:11572]	-
ENSG00000198832	4739	3562	3823	7228	5381	5286	4789	6443	4884	4041	3184	4091	4536	4620	4271	42.1051	38.9493	42.0029	71.9301	69.0893	58.7718	54.9524	61.126	54.642	41.7102	34.9027	41.6127	38.7729	40.8146	46.8526	SELENOM	22	31104772	31120069	-	3187	protein_coding	selenoprotein M [Source:HGNC Symbol;Acc:HGNC:30397]	-
ENSG00000060138	4391	4715	5117	5134	4465	5216	4206	4597	4071	4244	4941	4809	5632	5398	3930	14.4408	19.0839	20.8099	18.9116	21.2201	21.4664	17.8645	16.1433	16.859	16.2146	20.0484	18.1063	17.8195	17.6516	15.9579	YBX3	12	10699089	10723312	-	8610	protein_coding	Y-box binding protein 3 [Source:HGNC Symbol;Acc:HGNC:2428]	CSD
ENSG00000198752	5711	3963	4215	4187	3859	4335	4173	5316	4242	4625	4517	4982	6142	5820	4556	20.1913	17.2438	18.4279	16.5806	19.7163	19.1794	19.0544	20.069	18.8854	18.9963	19.7034	20.1653	20.8914	20.4597	19.888	CDC42BPB	14	102932379	103057462	-	8009	protein_coding	CDC42 binding protein kinase beta [Source:HGNC Symbol;Acc:HGNC:1738]	-
ENSG00000172354	5022	4286	4342	5256	3650	5353	3709	5206	3687	4162	4253	4872	6011	6013	4664	49.7733	52.2793	53.2153	58.3472	52.2772	66.3913	47.4756	55.0952	46.0147	47.9211	52.006	55.2809	57.3157	59.2566	57.0735	GNB2	7	100673531	100679174	+	2857	protein_coding	G protein subunit beta 2 [Source:HGNC Symbol;Acc:HGNC:4398]	-
ENSG00000104756	4683	4516	4668	4618	4108	4580	4109	3850	4403	5294	5794	4154	6193	5216	4252	30.254	35.9063	37.2921	33.4162	38.3521	37.027	34.2838	26.5588	35.8188	39.7327	46.1823	30.7237	38.4917	33.5059	33.9162	KCTD9	8	25427847	25458476	-	4383	protein_coding	potassium channel tetramerization domain containing 9 [Source:HGNC Symbol;Acc:HGNC:22401]	-
ENSG00000060982	3591	3583	3468	5344	6353	5213	3706	7154	4297	4454	6444	4038	4787	4958	3016	8.63544	10.6041	10.3128	14.394	22.0774	15.6874	11.5098	18.37	13.0118	12.443	19.1189	11.1169	11.0749	11.855	8.95481	BCAT1	12	24810022	24949459	-	11775	protein_coding	branched chain amino acid transaminase 1 [Source:HGNC Symbol;Acc:HGNC:976]	-
ENSG00000106799	4631	2997	2240	7084	4930	5787	4395	6649	4622	4618	3356	4236	5347	5042	4389	19.16	15.2604	11.4603	32.8279	29.4759	29.9618	23.4841	29.3742	24.0798	22.1962	17.1309	20.0643	21.2832	20.7419	22.4203	TGFBR1	9	99104038	99154192	+	6844	protein_coding	transforming growth factor beta receptor 1 [Source:HGNC Symbol;Acc:HGNC:11772]	-
ENSG00000175216	6613	3908	4383	4625	2965	4652	4027	5327	4574	3599	3958	6570	6060	5368	3644	21.9317	15.9509	17.9751	17.1803	14.2101	19.3067	17.2484	18.8646	19.1018	13.8663	16.1953	24.9452	19.3354	17.7016	14.9214	CKAP5	11	46743048	46846308	-	8538	protein_coding	cytoskeleton associated protein 5 [Source:HGNC Symbol;Acc:HGNC:28959]	-
ENSG00000104408	6133	6557	5916	4703	4370	4005	3542	3645	3900	5547	5810	4052	4553	4349	3154	28.9194	38.0522	34.4963	24.8391	29.7782	23.6327	21.5705	18.3529	23.1571	30.3865	33.8012	21.8743	20.6548	20.3907	18.3626	EIF3E	8	108201216	108435333	-	6005	protein_coding	eukaryotic translation initiation factor 3 subunit E [Source:HGNC Symbol;Acc:HGNC:3277]	-
ENSG00000124155	4020	4402	4983	5813	4057	5004	4911	5656	5388	3477	4026	4439	4883	5171	3881	5.78698	7.7989	8.87041	9.37283	8.43977	9.01441	9.1304	8.69411	9.7669	5.81481	7.15053	7.31576	6.76269	7.4016	6.89803	PIGT	20	45416067	45456934	+	19670	protein_coding	phosphatidylinositol glycan anchor biosynthesis class T [Source:HGNC Symbol;Acc:HGNC:14938]	-
ENSG00000116489	5453	4355	4602	5401	3704	5095	3850	4631	4303	4136	4462	5409	5224	5617	3848	37.3866	36.7474	39.017	41.4762	36.6987	43.7138	34.0906	33.9035	37.1496	32.9432	37.744	42.4566	34.458	38.2922	32.574	CAPZA1	1	112619173	112671619	+	4130	protein_coding	capping actin protein of muscle Z-line subunit alpha 1 [Source:HGNC Symbol;Acc:HGNC:1488]	-
ENSG00000197894	5369	4620	4806	4894	4828	3857	4412	5491	4218	5036	3918	3473	5313	5059	4783	31.2429	33.087	34.5835	31.8982	40.5999	28.0868	33.1579	34.1192	30.9078	34.0446	28.1294	23.1372	29.7444	29.2717	34.3648	ADH5	4	99070978	99088801	-	4866	protein_coding	alcohol dehydrogenase 5 (class III), chi polypeptide [Source:HGNC Symbol;Acc:HGNC:253]	-
ENSG00000143537	4619	4387	4681	4955	4303	5248	5519	5135	5515	2705	3738	4596	5701	5377	3544	19.865	23.2202	24.8946	23.8687	26.7431	28.2441	30.6545	23.5815	29.8668	13.5149	19.8344	22.6292	23.5884	22.9935	18.8187	ADAM15	1	155050566	155062775	+	6584	protein_coding	ADAM metallopeptidase domain 15 [Source:HGNC Symbol;Acc:HGNC:193]	-
ENSG00000145681	6302	7948	8700	7312	2261	2612	3824	3147	3305	2663	6086	8552	1187	4263	1824	25.6536	39.8186	43.7942	33.3389	13.3006	13.3057	20.104	13.6791	16.9412	12.5935	30.5662	39.8553	4.64866	17.2549	9.16751	HAPLN1	5	83637805	83721613	-	6956	protein_coding	hyaluronan and proteoglycan link protein 1 [Source:HGNC Symbol;Acc:HGNC:2380]	-
ENSG00000006534	4563	3272	3938	4693	4468	3921	5761	5101	5973	4061	4218	4338	6314	4687	4615	19.4997	17.2088	20.8104	22.4633	27.5925	20.9686	31.7959	23.2768	32.1421	20.1612	22.2394	21.2235	25.9591	19.9159	24.3504	ALDH3B1	11	68008578	68029282	+	6626	protein_coding	aldehyde dehydrogenase 3 family member B1 [Source:HGNC Symbol;Acc:HGNC:410]	-
ENSG00000008256	7755	3348	5474	3791	2789	3378	2550	3603	2444	5236	4739	5164	7865	6331	5315	37.8081	20.0885	33.0016	20.7015	19.6495	20.609	16.056	18.7568	15.004	29.6557	28.5055	28.8229	36.89	30.6903	31.9936	CYTH3	7	6161776	6272644	-	5808	protein_coding	cytohesin 3 [Source:HGNC Symbol;Acc:HGNC:9504]	-
ENSG00000147274	5092	4697	4442	5302	3420	4634	4041	5040	4095	4422	4256	5527	5579	5333	3878	24.5128	27.8281	26.443	28.5884	23.792	27.9161	25.124	25.9075	24.8235	24.7303	25.2781	30.4609	25.8386	25.5271	23.0499	RBMX	X	136848004	136880764	-	5882	protein_coding	RNA binding motif protein X-linked [Source:HGNC Symbol;Acc:HGNC:9910]	-
ENSG00000104517	5457	4159	4821	5561	3431	4018	4626	4966	5045	4638	4667	4351	5356	4738	3867	11.8089	11.0765	12.9009	13.4789	10.7294	10.8808	12.9287	11.475	13.7474	11.6598	12.4604	10.7794	11.1507	10.1948	10.332	UBR5	8	102253012	102412841	-	13085	protein_coding	ubiquitin protein ligase E3 component n-recognin 5 [Source:HGNC Symbol;Acc:HGNC:16806]	-
ENSG00000109113	5369	4976	4837	5114	3952	4284	3547	4858	3587	4572	3946	4882	5746	5489	4540	45.7227	52.1527	50.938	48.7802	48.6357	45.6543	39.0116	44.1759	38.4656	45.2324	41.4604	47.5975	47.0772	46.479	47.7365	RAB34	17	28714281	28718429	-	3325	protein_coding	RAB34, member RAS oncogene family [Source:HGNC Symbol;Acc:HGNC:16519]	-
ENSG00000135720	5770	3878	4088	5399	3813	4498	4450	5768	4883	4248	4180	4373	5273	5050	4024	19.737	16.3256	17.2919	20.6853	18.8483	19.2539	19.6589	21.0678	21.0327	16.8808	17.6408	17.1251	17.3528	17.176	16.9949	DYNC1LI2	16	66720893	66751798	-	8278	protein_coding	dynein cytoplasmic 1 light intermediate chain 2 [Source:HGNC Symbol;Acc:HGNC:2966]	-
ENSG00000159461	5015	3900	3799	5977	4133	4862	5035	5443	4835	3875	3963	3758	5621	4781	4696	24.6621	23.6037	23.1023	32.922	29.3713	29.9204	31.9781	28.5816	29.9404	22.1378	24.0448	21.1575	26.5937	23.3777	28.513	AMFR	16	56361452	56425538	-	5758	protein_coding	autocrine motility factor receptor [Source:HGNC Symbol;Acc:HGNC:463]	-
ENSG00000143742	5401	4426	4072	5761	3727	4535	4443	4816	4402	4175	4044	4540	5668	5503	4164	88.5035	89.2597	82.5128	105.737	88.2563	92.9946	94.0279	84.268	90.8322	79.4782	81.7591	85.1708	89.3559	89.6626	84.2467	SRP9	1	225777813	225790466	+	1728	protein_coding	signal recognition particle 9 [Source:HGNC Symbol;Acc:HGNC:11304]	-
ENSG00000198408	5242	4108	4157	3798	2991	3209	4384	5434	4700	4501	4418	4997	6557	6479	4625	20.4818	19.7542	20.0853	16.6215	16.8884	15.6905	22.1226	22.6716	23.1245	20.4308	21.2979	22.3527	24.6481	25.1713	22.312	OGA	10	101784443	101818465	-	7247	protein_coding	O-GlcNAcase [Source:HGNC Symbol;Acc:HGNC:7056]	-
ENSG00000101346	4386	3946	3620	5340	3950	5214	4794	5186	4750	4329	3895	4578	5356	5347	4738	19.3267	21.3995	19.7254	26.3557	25.1528	28.7511	27.2823	24.4012	26.3564	22.1606	21.1756	23.0948	22.7058	23.4274	25.7775	POFUT1	20	32207880	32238667	+	6426	protein_coding	protein O-fucosyltransferase 1 [Source:HGNC Symbol;Acc:HGNC:14988]	-
ENSG00000169223	3832	4317	4425	5613	4140	4983	5063	5483	5067	3661	3480	4348	5360	5345	4310	46.0358	63.8279	65.7372	75.5284	71.8738	74.9127	78.5548	70.3362	76.6522	51.0946	51.5808	59.801	61.9501	63.8475	63.9298	LMAN2	5	177331562	177351852	-	2357	protein_coding	lectin, mannose binding 2 [Source:HGNC Symbol;Acc:HGNC:16986]	-
ENSG00000265972	6423	6786	2291	1251	2728	917	4872	1589	3803	9035	4268	2068	7862	6576	8881	50.1718	65.237	22.1296	10.9452	30.794	8.96366	49.15	13.2537	37.4069	81.9889	41.1325	18.4936	59.0829	51.0751	85.6525	TXNIP	1	145992435	145996600	-	3625	protein_coding	thioredoxin interacting protein [Source:HGNC Symbol;Acc:HGNC:16952]	-
ENSG00000143341	4260	6861	2427	8738	5862	8697	4107	5630	4541	2995	3270	4894	2939	2577	1375	6.49258	12.8692	4.57409	14.9164	12.9108	16.5871	8.08401	9.16233	8.7149	5.30285	6.14885	8.53926	4.30938	3.90524	2.58742	HMCN1	1	185734551	186190949	+	18579	protein_coding	hemicentin 1 [Source:HGNC Symbol;Acc:HGNC:19194]	-
ENSG00000153395	3828	3231	2774	6937	4149	4822	7447	7106	6663	2901	3476	3827	4657	3959	3308	16.6913	17.3385	14.9572	33.8793	26.1433	26.3111	41.9366	33.0851	36.584	14.695	18.6998	19.104	19.5358	17.1644	17.809	LPCAT1	5	1456480	1523977	-	6494	protein_coding	lysophosphatidylcholine acyltransferase 1 [Source:HGNC Symbol;Acc:HGNC:25718]	-
ENSG00000084733	4714	3907	4794	5535	3741	5073	3970	4788	4436	4550	4584	4313	5080	5069	4462	36.7615	37.4977	46.2305	48.3466	42.1591	49.5066	39.9842	39.8702	43.5611	41.2212	44.1049	38.5063	38.1131	39.3053	42.9625	RAB10	2	26034107	26137454	+	3631	protein_coding	RAB10, member RAS oncogene family [Source:HGNC Symbol;Acc:HGNC:9759]	-
ENSG00000089154	5187	4045	4222	4757	3924	5107	4630	5643	4428	3968	3867	4733	5255	5248	3994	15.2138	14.6016	15.3133	15.6279	16.6323	18.7449	17.5387	17.6735	16.3544	13.5207	13.9938	15.8931	14.8287	15.3053	14.4639	GCN1	12	120127203	120194710	-	9654	protein_coding	GCN1, eIF2 alpha kinase activator homolog [Source:HGNC Symbol;Acc:HGNC:4199]	-
ENSG00000100968	4746	4610	2311	5829	5592	4688	5354	5094	4906	5446	3948	4237	4800	3352	4062	15.9283	19.0415	9.59111	21.9119	27.1212	19.689	23.2068	18.2554	20.7335	21.2337	16.3477	16.2798	15.4985	11.1859	16.8321	NFATC4	14	24365673	24379604	+	8437	protein_coding	nuclear factor of activated T cells 4 [Source:HGNC Symbol;Acc:HGNC:7778]	RHD
ENSG00000139926	4140	4726	4901	4782	3513	5193	2736	4703	2921	5690	5295	4212	5657	5203	5301	12.4498	17.491	18.2253	16.1071	15.2666	19.5423	10.6261	15.1018	11.0611	19.8784	19.6457	14.5011	16.3665	15.5576	19.6824	FRMD6	14	51489100	51730727	+	9416	protein_coding	FERM domain containing 6 [Source:HGNC Symbol;Acc:HGNC:19839]	-
ENSG00000116132	1757	4056	5221	3106	2833	2293	4223	4112	4632	5457	7492	7049	5451	7427	3646	6.03335	17.1413	22.1701	11.9463	14.0583	9.85337	18.7285	15.0775	20.029	21.7694	31.7412	27.7117	18.0082	25.3586	15.4582	PRRX1	1	170662728	170739419	+	8246	protein_coding	paired related homeobox 1 [Source:HGNC Symbol;Acc:HGNC:9142]	Homeobox
ENSG00000090006	7033	5001	3977	5134	6646	3298	6198	5904	5377	4744	4250	1517	3283	2820	3551	24.5616	21.4947	17.1751	20.0825	33.541	14.4132	27.9552	22.0167	23.6461	19.2471	18.3123	6.06527	11.0305	9.79244	15.3117	LTBP4	19	40592883	40629818	+	8108	protein_coding	latent transforming growth factor beta binding protein 4 [Source:HGNC Symbol;Acc:HGNC:6717]	-
ENSG00000065000	5640	4398	4660	4669	3636	4651	4001	4898	3902	4442	4130	4600	5359	5324	4407	18.5419	17.7946	18.9447	17.1927	17.2743	19.1345	16.9878	17.1943	16.1535	16.9652	16.7519	17.3134	16.9499	17.4036	17.8885	AP3D1	19	2100988	2164468	-	8613	protein_coding	adaptor related protein complex 3 subunit delta 1 [Source:HGNC Symbol;Acc:HGNC:568]	-
ENSG00000197256	6124	4367	3578	4596	3316	3884	3558	5190	3667	5105	4119	4994	6116	5511	4554	22.7031	19.9247	16.4028	19.0842	17.765	18.0187	17.0353	20.5451	17.1185	21.9863	18.84	21.1957	21.8135	20.3145	20.8449	KANK2	19	11164267	11197791	-	7638	protein_coding	KN motif and ankyrin repeat domains 2 [Source:HGNC Symbol;Acc:HGNC:29300]	-
ENSG00000100241	5437	4025	4266	4346	4027	4311	4377	5326	4402	4052	4333	4156	5478	5388	4594	16.3069	14.8572	15.822	14.5998	17.4539	16.1802	16.9544	17.057	16.6251	14.1184	16.0339	14.2704	15.8067	16.0681	17.0121	SBF1	22	50445000	50475024	-	9441	protein_coding	SET binding factor 1 [Source:HGNC Symbol;Acc:HGNC:10542]	-
ENSG00000166825	3396	6957	3223	7526	3174	15753	2621	4096	3452	3279	1933	4114	2804	4054	2080	19.7415	49.7728	23.1686	49.0028	26.6636	114.596	19.6776	25.425	25.2689	22.1441	13.8638	27.3794	15.6818	23.4326	14.929	ANPEP	15	89784889	89815401	-	4871	protein_coding	alanyl aminopeptidase, membrane [Source:HGNC Symbol;Acc:HGNC:500]	-
ENSG00000175390	5561	5010	5699	3835	3988	4322	3242	4490	3592	4575	5093	4581	5381	5336	3729	16.6965	18.5126	21.1591	12.8968	17.3032	16.2387	12.5713	14.3949	13.5804	15.9576	18.8662	15.7464	15.5433	15.9299	13.8236	EIF3F	11	7970251	8001862	+	9431	protein_coding	eukaryotic translation initiation factor 3 subunit F [Source:HGNC Symbol;Acc:HGNC:3275]	-
ENSG00000156467	4748	4454	3933	5752	4291	4428	4836	4871	5025	4247	4240	3884	5350	4629	3622	13.8388	15.977	14.1755	18.7781	18.0736	16.1506	18.204	15.1599	18.4428	14.3805	15.2473	12.9603	15.002	13.4153	13.0344	UQCRB	8	96225920	96235634	-	9715	protein_coding	ubiquinol-cytochrome c reductase binding protein [Source:HGNC Symbol;Acc:HGNC:12582]	-
ENSG00000106609	4967	3904	3710	5293	3825	4341	4610	5192	4645	4792	4218	4308	4738	5272	4313	27.6534	26.7499	25.542	33.0066	30.7741	30.2439	33.1473	30.8659	32.5644	30.9939	28.9734	27.4586	25.3779	29.1847	29.6476	TMEM248	7	66921225	66958551	+	5086	protein_coding	transmembrane protein 248 [Source:HGNC Symbol;Acc:HGNC:25476]	-
ENSG00000123091	5174	4176	3928	4810	3551	3643	3593	4543	3920	4982	4960	4515	5378	5714	5239	46.9271	46.6139	44.0551	48.8638	46.5423	41.3476	42.0871	43.9977	44.7699	52.4935	55.5031	46.8817	46.9272	51.5303	58.668	RNF11	1	51236271	51273455	+	3122	protein_coding	ring finger protein 11 [Source:HGNC Symbol;Acc:HGNC:10056]	-
ENSG00000012660	5133	3724	3426	5622	4175	4481	4150	4631	4462	4206	4417	5809	4669	5261	3896	38.1184	34.0354	31.4614	46.7626	44.8043	41.6421	39.8021	36.7221	41.725	36.2859	40.4696	49.387	33.3575	38.847	35.7222	ELOVL5	6	53267398	53349179	-	3813	protein_coding	ELOVL fatty acid elongase 5 [Source:HGNC Symbol;Acc:HGNC:21308]	-
ENSG00000138434	4913	3913	4050	4166	3023	3372	3966	4317	4430	5207	5695	4297	6254	5365	5074	14.5185	14.2312	14.7998	13.7892	12.9096	12.4697	15.1363	13.6222	16.4847	17.8758	20.7638	14.5374	17.7803	15.7641	18.5131	ITPRID2	2	181891833	181930738	+	9582	protein_coding	ITPR interacting domain containing 2 [Source:HGNC Symbol;Acc:HGNC:11319]	-
ENSG00000166794	4514	5190	4793	5106	3705	4977	3231	5015	3442	4506	4074	4351	5177	5426	4517	66.8853	94.6443	87.8221	84.7412	79.3337	92.285	61.8302	79.3469	64.222	77.565	74.4781	73.8086	73.7997	79.9419	82.6372	PPIB	15	64155812	64163205	-	1911	protein_coding	peptidylprolyl isomerase B [Source:HGNC Symbol;Acc:HGNC:9255]	-
ENSG00000109111	5133	3923	3877	5277	3671	4653	4610	5412	4921	4094	4202	4266	5009	4737	4109	13.686	12.8731	12.7829	15.7593	14.1446	15.525	15.8745	15.4082	16.522	12.6811	13.8229	13.0219	12.8488	12.5584	13.5269	SUPT6H	17	28662091	28702684	+	10620	protein_coding	SPT6 homolog, histone chaperone [Source:HGNC Symbol;Acc:HGNC:11470]	-
ENSG00000135316	5070	4211	4595	5176	3406	5129	3575	4324	3980	4679	4584	5337	4921	5003	3863	17.4968	17.8852	19.6094	20.0074	16.9862	22.1502	15.9339	15.9341	17.2957	18.759	19.518	21.0861	16.3385	17.1675	16.4601	SYNCRIP	6	85607785	85643792	-	8205	protein_coding	synaptotagmin binding cytoplasmic RNA interacting protein [Source:HGNC Symbol;Acc:HGNC:16918]	-
ENSG00000091436	9120	3347	4469	4836	2905	4164	3287	4948	3379	5273	3064	4484	5197	4422	4946	18.7145	8.45271	11.3402	11.1151	8.61447	10.6927	8.71117	10.8418	8.7312	12.5703	7.75728	10.5341	10.2599	9.02249	12.5312	MAP3K20	2	173075435	173268010	+	13799	protein_coding	mitogen-activated protein kinase kinase kinase 20 [Source:HGNC Symbol;Acc:HGNC:17797]	-
ENSG00000173726	5196	4827	4011	5230	4318	4414	3822	3865	3893	5452	4934	4243	4769	4802	3946	41.5385	47.4916	39.6517	46.8304	49.8843	44.1578	39.4608	32.9929	39.1894	50.634	48.6653	38.8332	36.6789	38.1706	38.9488	TOMM20	1	235109336	235128936	-	3542	protein_coding	translocase of outer mitochondrial membrane 20 [Source:HGNC Symbol;Acc:HGNC:20947]	-
ENSG00000183283	5109	3907	4017	5286	3741	4188	3933	5188	4132	4735	4105	4535	5270	5218	4336	25.2427	23.7575	24.5431	29.2531	26.7108	25.8941	25.0968	27.3709	25.7077	27.1784	25.0237	25.6522	25.0505	25.6348	26.4512	DAZAP2	12	51238292	51271362	+	5731	protein_coding	DAZ associated protein 2 [Source:HGNC Symbol;Acc:HGNC:2684]	-
ENSG00000056097	5149	4152	4203	4572	3727	4199	4116	4725	4552	4499	4636	4541	5323	4977	4213	21.4662	21.3033	21.668	21.3493	22.4539	21.9065	22.1616	21.0341	23.8967	21.7898	23.8459	21.6737	21.3499	20.6312	21.686	ZFR	5	32354350	32444761	-	6792	protein_coding	zinc finger RNA binding protein [Source:HGNC Symbol;Acc:HGNC:17277]	-
ENSG00000210135	5539	4113	4863	3035	3254	2710	3126	4502	3892	4906	4437	5012	4680	6763	6748	2148.52	1963.47	2332.59	1318.59	1824	1315.44	1565.99	1864.67	1901.01	2210.75	2123.42	2225.7	1746.47	2608.39	3231.75	MT-TN	MT	5657	5729	-	73	Mt_tRNA	mitochondrially encoded tRNA asparagine [Source:HGNC Symbol;Acc:HGNC:7493]	-
ENSG00000088812	4889	3667	3830	5302	4230	4704	4809	5079	4882	4413	4020	3908	4765	4464	4604	15.8159	14.5996	15.3214	19.2113	19.7749	19.043	20.0919	17.5445	19.8872	16.5849	16.0449	14.4736	14.8301	14.359	18.3893	ATRN	20	3471040	3651122	+	8753	protein_coding	attractin [Source:HGNC Symbol;Acc:HGNC:885]	-
ENSG00000159377	4307	3964	4192	5312	4028	5280	4095	5745	4201	3573	3402	3952	5555	5207	4693	56.5137	64.0133	68.0185	78.0695	76.378	86.6975	69.3948	80.4931	69.412	54.4649	55.0746	59.3668	70.1245	67.9347	76.03	PSMB4	1	151399534	151401944	+	2158	protein_coding	proteasome subunit beta 4 [Source:HGNC Symbol;Acc:HGNC:9541]	-
ENSG00000110367	5143	4226	3688	4921	3588	4334	4235	5008	4730	4455	4229	4416	5192	5268	4026	12.7253	12.8688	11.2842	13.638	12.8293	13.4195	13.5332	13.2314	14.7373	12.8057	12.9101	12.5092	12.3593	12.9605	12.2993	DDX6	11	118747766	118791149	-	11444	protein_coding	DEAD-box helicase 6 [Source:HGNC Symbol;Acc:HGNC:2747]	-
ENSG00000129353	6839	3911	3419	3091	3587	3106	4199	4935	4078	3605	5326	4376	6959	5616	4408	37.1266	26.1299	22.9519	18.7947	28.14	21.1003	29.4396	28.6068	27.8768	22.7354	35.6724	27.1968	36.3451	30.3141	29.5454	SLC44A2	19	10602457	10644559	+	5216	protein_coding	solute carrier family 44 member 2 [Source:HGNC Symbol;Acc:HGNC:17292]	-
ENSG00000168487	5256	3821	2909	6260	5835	7723	4417	7140	4599	2663	2877	3357	3813	4024	2641	19.9208	17.8232	13.634	26.5748	31.9589	36.6295	21.6209	28.8961	21.9492	11.7254	13.4533	14.5664	13.9035	15.1647	12.3588	BMP1	8	22164736	22212326	+	7471	protein_coding	bone morphogenetic protein 1 [Source:HGNC Symbol;Acc:HGNC:1067]	-
ENSG00000089053	5353	4204	4285	4293	3452	3830	3868	4908	4105	4682	4276	4755	5549	5315	4393	12.3192	11.9071	12.1944	11.066	11.4803	11.03	11.4965	12.0609	11.896	12.5176	12.1412	12.528	12.2859	12.1622	12.4825	ANAPC5	12	121308245	121399896	-	12304	protein_coding	anaphase promoting complex subunit 5 [Source:HGNC Symbol;Acc:HGNC:15713]	-
ENSG00000067141	7521	3909	3082	5019	3272	3441	4594	5061	4981	4303	4696	3088	5351	4040	4819	26.2367	16.7826	13.2952	19.6108	16.4948	15.0215	20.6976	18.8521	21.8804	17.4386	20.2116	12.3328	17.9588	14.0133	20.7562	NEO1	15	73051710	73305206	+	8117	protein_coding	neogenin 1 [Source:HGNC Symbol;Acc:HGNC:7754]	-
ENSG00000138413	4536	4302	5473	5197	3501	3075	4449	4077	5008	5105	4718	3960	4926	4594	4253	27.2063	31.7559	40.5928	34.9135	30.3451	23.08	34.463	26.1112	37.8237	35.5711	34.9134	27.1919	28.4248	27.3976	31.4954	IDH1	2	208236227	208266074	-	4721	protein_coding	isocitrate dehydrogenase (NADP(+)) 1, cytosolic [Source:HGNC Symbol;Acc:HGNC:5382]	-
ENSG00000087245	3648	4866	7391	7272	5676	4507	4280	8733	4815	6882	1167	893	1290	1771	3955	20.9399	34.3755	52.4625	46.7539	47.0827	32.3743	31.729	53.5269	34.8031	45.8922	8.26472	5.86839	7.12386	10.1079	28.0299	MMP2	16	55389700	55506691	+	4933	protein_coding	matrix metallopeptidase 2 [Source:HGNC Symbol;Acc:HGNC:7166]	-
ENSG00000181195	143	3523	1130	169	580	181	377	108	536	969	2233	43617	174	13052	337	1.17197	35.5347	11.4522	1.55136	6.86926	1.85633	3.99041	0.945139	5.53159	9.22594	22.5792	409.248	1.37195	106.362	3.41011	PENK	8	56436674	56446734	-	3455	protein_coding	proenkephalin [Source:HGNC Symbol;Acc:HGNC:8831]	-
ENSG00000003096	3054	2133	2059	8819	6225	6720	7879	6884	7773	1763	1358	3325	3433	3562	2072	12.3839	10.6448	10.3246	40.0546	36.4777	34.0998	41.2623	29.807	39.6899	8.30511	6.79401	15.4358	13.3927	14.3617	10.3737	KLHL13	X	117897813	118117340	-	6983	protein_coding	kelch like family member 13 [Source:HGNC Symbol;Acc:HGNC:22931]	-
ENSG00000143013	5113	3178	3210	6327	4985	4661	5865	6650	5517	3184	3903	4046	3523	3199	3642	24.8207	18.9867	19.2695	34.4017	34.9706	28.3147	36.7706	34.4707	33.7244	17.9563	23.3763	22.486	16.4535	15.4411	21.829	LMO4	1	87328468	87348923	+	5833	protein_coding	LIM domain only 4 [Source:HGNC Symbol;Acc:HGNC:6644]	-
ENSG00000143753	5228	3482	3709	5719	3867	5484	3934	5093	4079	3534	3957	4666	4679	5022	4510	58.861	48.2479	51.6388	72.1202	62.9167	77.2651	57.2032	61.2288	57.8294	46.2236	54.9663	60.143	50.6818	56.2204	62.6938	DEGS1	1	224175756	224193441	+	2515	protein_coding	delta 4-desaturase, sphingolipid 1 [Source:HGNC Symbol;Acc:HGNC:13709]	-
ENSG00000197728	4485	4226	4333	5145	4209	4725	3903	5211	4110	3374	3693	4049	6785	4793	3823	61.8591	71.7346	73.9021	79.4824	83.8919	81.5524	69.5238	76.7454	71.3816	54.0619	62.8433	63.9348	90.0322	65.7316	65.103	RPS26	12	56041351	56044697	+	2053	protein_coding	ribosomal protein S26 [Source:HGNC Symbol;Acc:HGNC:10414]	-
ENSG00000130707	7758	3525	4916	4874	4756	3933	2715	5416	2808	3611	5971	4311	4189	5023	3040	72.0244	40.2761	56.4377	50.6828	63.8075	45.6928	32.5532	53.6907	32.827	38.946	68.3936	45.8202	37.4152	46.368	34.8465	ASS1	9	130444929	130501274	+	3050	protein_coding	argininosuccinate synthase 1 [Source:HGNC Symbol;Acc:HGNC:758]	-
ENSG00000147454	4750	4882	4549	4222	3013	3757	4089	4493	3970	5583	4318	3849	6113	4902	4349	16.5092	20.8828	19.5513	16.436	15.1332	16.3406	18.3545	16.6747	17.3751	22.5427	18.5163	15.3154	20.4406	16.9407	18.6628	SLC25A37	8	23528805	23575463	+	8147	protein_coding	solute carrier family 25 member 37 [Source:HGNC Symbol;Acc:HGNC:29786]	-
ENSG00000100030	5363	4127	4462	4612	3439	4576	3570	4681	3862	4488	4144	4512	5083	5748	4162	13.3961	12.6871	13.7825	12.9034	12.4137	14.3038	11.5168	12.4853	12.1475	13.0235	12.7711	12.9029	12.2151	14.2762	12.836	MAPK1	22	21754500	21867680	-	11336	protein_coding	mitogen-activated protein kinase 1 [Source:HGNC Symbol;Acc:HGNC:6871]	-
ENSG00000124795	5522	4206	4328	3675	3384	3674	3359	4197	3387	4790	4475	6423	6238	5118	3997	35.8542	33.6102	34.7503	26.7267	31.7522	29.8523	28.1675	29.0987	27.6925	36.1314	35.8489	47.7453	38.9669	33.0423	32.0431	DEK	6	18223868	18264823	-	4361	protein_coding	DEK proto-oncogene [Source:HGNC Symbol;Acc:HGNC:2768]	-
ENSG00000172201	5663	3947	6021	2896	3040	2047	3868	2549	3875	5272	7980	3102	5978	4260	6214	68.4099	58.681	89.9432	39.1846	53.0696	30.9446	60.3466	32.88	58.9451	73.9866	118.936	42.9005	69.4761	51.1691	92.6829	ID4	6	19837386	19840684	+	2344	protein_coding	inhibitor of DNA binding 4, HLH protein [Source:HGNC Symbol;Acc:HGNC:5363]	bHLH
ENSG00000146731	4306	3805	4240	5557	3733	5336	4135	4619	4185	3900	4187	4674	5127	5186	3683	31.2556	33.9912	38.0581	45.1793	39.1572	48.469	38.7636	35.8007	38.2519	32.887	37.4969	38.8411	35.8034	37.4293	33.0074	CCT6A	7	56051630	56063989	+	3901	protein_coding	chaperonin containing TCP1 subunit 6A [Source:HGNC Symbol;Acc:HGNC:1620]	-
ENSG00000116679	9388	4558	3512	6138	3001	5622	2917	3786	3013	4288	4436	4553	4448	3636	3314	33.5262	20.0329	15.5093	24.5518	15.4874	25.1244	13.4537	14.4372	13.5492	17.7898	19.5453	18.6148	15.2821	12.911	14.6123	IVNS1ABP	1	185296388	185317329	-	7929	protein_coding	influenza virus NS1A binding protein [Source:HGNC Symbol;Acc:HGNC:16951]	-
ENSG00000137312	5930	4568	4697	4120	2985	4144	3085	4482	3129	4135	3413	5835	6160	5583	4276	52.7034	49.9653	51.6217	41.0134	38.3379	46.0891	35.4106	42.535	35.0181	42.6938	37.4248	59.3709	52.6711	49.3375	46.9221	FLOT1	6	30727709	30742733	-	3186	protein_coding	flotillin 1 [Source:HGNC Symbol;Acc:HGNC:3757]	-
ENSG00000152661	2800	4050	2831	6485	3935	6800	2731	3790	2998	4763	3355	5338	5979	6126	4505	23.2301	41.353	29.0443	60.2627	47.1779	70.5987	29.2624	33.5755	31.3205	45.9071	34.3419	50.7015	47.7232	50.5355	46.1471	GJA1	6	121435577	121449727	+	3413	protein_coding	gap junction protein alpha 1 [Source:HGNC Symbol;Acc:HGNC:4274]	-
ENSG00000095752	746	496	348	27116	1720	23580	1886	6095	1954	271	231	637	493	353	380	7.90851	6.47136	4.56208	321.978	26.3502	312.82	25.8221	68.9953	26.0846	3.33757	3.02139	7.73115	5.02817	3.72097	4.97388	IL11	19	55364389	55370463	-	2671	protein_coding	interleukin 11 [Source:HGNC Symbol;Acc:HGNC:5966]	-
ENSG00000129187	5705	4008	4056	4614	3976	4351	3650	5041	3801	4136	3959	4343	5055	5350	4237	46.6076	40.2983	40.9757	42.2205	46.9405	44.482	38.5113	43.9752	39.1023	39.2543	39.9048	40.62	39.731	43.4591	42.7382	DCTD	4	182890060	182917936	-	3466	protein_coding	dCMP deaminase [Source:HGNC Symbol;Acc:HGNC:2710]	-
ENSG00000213639	4801	3949	4053	5052	3472	3790	4951	4671	5318	3905	4560	4200	4773	5028	3671	23.6015	23.892	24.6383	27.8173	24.6653	23.3153	31.4336	24.5193	32.9199	22.3015	27.6574	23.6377	22.5739	24.577	22.2817	PPP1CB	2	28751640	28802940	+	5760	protein_coding	protein phosphatase 1 catalytic subunit beta [Source:HGNC Symbol;Acc:HGNC:9282]	-
ENSG00000085719	5489	4228	4001	4385	3243	3744	4227	4372	4415	4538	4143	4637	5018	5390	4342	23.0431	21.8444	20.7703	20.6187	19.6741	19.6688	22.9179	19.5983	23.339	22.1318	21.4586	22.2861	20.2668	22.499	22.5058	CPNE3	8	86514427	86561498	+	6745	protein_coding	copine 3 [Source:HGNC Symbol;Acc:HGNC:2316]	-
ENSG00000131236	5447	4016	4259	5624	3480	5662	3404	4869	3332	3844	3470	4813	4930	5133	3871	40.4396	36.6945	39.1007	46.767	37.3361	52.6033	32.6387	38.5993	31.15	33.1541	31.7846	40.9085	35.213	37.8919	35.4837	CAP1	1	40040233	40072649	+	3814	protein_coding	cyclase associated actin cytoskeleton regulatory protein 1 [Source:HGNC Symbol;Acc:HGNC:20040]	-
ENSG00000159842	5543	3754	4693	4330	2931	4630	3083	3929	3179	5023	4812	5557	4745	5799	4137	12.6312	10.5281	13.2244	11.0518	9.65194	13.203	9.07332	9.56028	9.12205	13.2974	13.5289	14.4973	10.4026	13.1395	11.6397	ABR	17	1003518	1229738	-	12426	protein_coding	ABR, RhoGEF and GTPase activating protein [Source:HGNC Symbol;Acc:HGNC:81]	-
ENSG00000028528	4931	3788	4265	4618	3534	3764	4205	4883	4186	4545	4276	4188	5348	5096	4477	14.2766	13.4977	15.2699	14.9758	14.7862	13.6375	15.7236	15.0962	15.2614	15.2873	15.2745	13.8818	14.8967	14.6705	16.0042	SNX1	15	64094123	64146090	+	9780	protein_coding	sorting nexin 1 [Source:HGNC Symbol;Acc:HGNC:11172]	-
ENSG00000072364	5107	4014	3899	4862	3429	4098	3931	4475	4424	4503	4674	4744	5050	5114	3779	12.8007	12.3823	12.085	13.6498	12.4204	12.8538	12.7252	11.9771	13.9632	13.1122	14.4542	13.6132	12.1777	12.7454	11.695	AFF4	5	132875379	132963634	-	11297	protein_coding	AF4/FMR2 family member 4 [Source:HGNC Symbol;Acc:HGNC:17869]	AF-4
ENSG00000106333	5442	8500	5403	3870	3425	2815	3855	3527	3847	6417	3109	5190	2737	4430	3485	43.6283	83.866	53.5638	34.7508	39.6798	28.2411	39.9142	30.1929	38.836	59.7649	30.7517	47.6349	21.1101	35.3133	34.4959	PCOLCE	7	100602177	100608175	+	3532	protein_coding	procollagen C-endopeptidase enhancer [Source:HGNC Symbol;Acc:HGNC:8738]	-
ENSG00000133706	4805	3922	5086	4038	3675	4148	3231	3635	3497	5056	5590	4462	5461	5302	4077	16.76	16.8363	21.9374	15.7758	18.5242	18.1056	14.555	13.5386	15.3596	20.4877	24.0564	17.818	18.3257	18.3885	17.5581	LARS	5	146113038	146182660	-	8118	protein_coding	leucyl-tRNA synthetase [Source:HGNC Symbol;Acc:HGNC:6512]	-
ENSG00000092201	5100	3983	4471	4194	3158	3842	3731	4664	3971	4177	4295	5237	6094	5186	3786	20.1945	19.4103	21.8925	18.601	18.0707	19.0377	19.0802	19.7202	19.8001	19.2147	20.9829	23.7407	23.2152	20.4184	18.5097	SUPT16H	14	21351472	21384266	-	7151	protein_coding	SPT16 homolog, facilitates chromatin remodeling subunit [Source:HGNC Symbol;Acc:HGNC:11465]	-
ENSG00000140859	3978	2396	2210	7343	5093	6420	5445	9291	5009	2428	2275	3889	4024	3338	2727	11.7334	8.69768	8.0608	24.2592	21.7086	23.6967	20.742	29.2625	18.6043	8.31979	8.27902	13.1324	11.4189	9.78973	9.93116	KIFC3	16	57758217	57863053	-	9600	protein_coding	kinesin family member C3 [Source:HGNC Symbol;Acc:HGNC:6326]	-
ENSG00000102804	3919	3253	3210	6144	4235	6332	4506	5151	4865	4344	2992	3520	3610	6009	3700	12.9245	13.2033	13.091	22.6952	20.1833	26.1321	19.1922	18.1393	20.2034	16.6431	12.1742	13.2902	11.4539	19.7046	15.066	TSC22D1	13	44432143	44577147	-	8586	protein_coding	TSC22 domain family member 1 [Source:HGNC Symbol;Acc:HGNC:16826]	TSC22
ENSG00000143612	4344	3952	4308	5656	4197	5043	3595	4579	3609	4147	4089	4121	5027	4894	4224	46.069	51.5815	56.4965	67.1851	64.3217	66.9271	49.2393	51.8537	48.1958	51.0926	53.5025	50.0345	51.2902	51.6069	55.3094	C1orf43	1	154206696	154220637	-	2670	protein_coding	chromosome 1 open reading frame 43 [Source:HGNC Symbol;Acc:HGNC:29876]	-
ENSG00000134684	5532	4465	5508	3534	4033	4587	2363	3569	2776	4659	5052	4444	5494	5484	4282	19.0749	18.9479	23.4856	13.6487	20.096	19.7926	10.523	13.1407	12.0532	18.6629	21.4923	17.543	18.2254	18.802	18.2299	YARS	1	32775237	32818153	-	8212	protein_coding	tyrosyl-tRNA synthetase [Source:HGNC Symbol;Acc:HGNC:12840]	-
ENSG00000157106	5312	4379	4645	3940	3206	3589	3493	3927	3605	5291	5235	5198	5369	4740	3839	5.78782	5.87205	6.2585	4.80837	5.04802	4.89356	4.9153	4.56886	4.94613	6.6973	7.0374	6.48398	5.62805	5.13524	5.16453	SMG1	16	18804853	18926454	-	25988	protein_coding	SMG1, nonsense mediated mRNA decay associated PI3K related kinase [Source:HGNC Symbol;Acc:HGNC:30045]	-
ENSG00000254999	4558	3956	3834	5673	4017	4616	4146	5261	4223	3750	3707	3586	5123	5158	4151	104.675	111.81	108.88	145.923	133.312	132.656	122.968	129.011	122.121	100.047	105.034	94.2813	113.187	117.781	117.7	BRK1	3	10115592	10127190	+	1233	protein_coding	BRICK1, SCAR/WAVE actin nucleating complex subunit [Source:HGNC Symbol;Acc:HGNC:23057]	-
ENSG00000146223	4466	3730	4106	4969	3568	4710	3887	4876	3928	4171	4158	4207	5271	5203	4466	16.194	16.6457	18.4111	20.1813	18.6965	21.3722	18.203	18.8794	17.9353	17.5703	18.6019	17.4645	18.388	18.7592	19.9944	RPL7L1	6	42879618	42889925	+	7809	protein_coding	ribosomal protein L7 like 1 [Source:HGNC Symbol;Acc:HGNC:21370]	-
ENSG00000143774	4864	3370	4485	4911	3306	4496	3370	4756	3610	3447	3534	4425	6395	5734	4941	29.1489	24.8551	33.2367	32.9642	28.6306	33.717	26.0827	30.4341	27.242	23.998	26.1296	30.3592	36.8702	34.1674	36.5594	GUK1	1	228139962	228148984	+	4725	protein_coding	guanylate kinase 1 [Source:HGNC Symbol;Acc:HGNC:4693]	-
ENSG00000112419	9151	1967	2590	2614	2430	2007	1757	3815	1910	5740	5823	8617	4459	8391	4370	23.0861	6.10723	8.07996	7.3864	8.85908	6.33613	5.72464	10.277	6.06763	16.8228	18.1246	24.8878	10.8225	21.0485	13.6119	PHACTR2	6	143536845	143831185	+	11224	protein_coding	phosphatase and actin regulator 2 [Source:HGNC Symbol;Acc:HGNC:20956]	-
ENSG00000123349	4918	4592	3989	4911	4374	4074	3580	5183	3684	3580	3830	4214	5218	5207	4269	41.2004	47.3449	41.3242	46.0816	52.9532	42.7099	38.7338	46.3644	38.863	34.8419	39.5868	40.4163	42.0557	43.3737	44.1566	PFDN5	12	53295291	53299450	+	3380	protein_coding	prefoldin subunit 5 [Source:HGNC Symbol;Acc:HGNC:8869]	-
ENSG00000110719	4364	3512	3372	5270	4045	5496	4277	4643	4145	4066	3752	4214	5747	4788	3906	28.1867	27.9172	26.9323	38.1254	37.7553	44.4222	35.6774	32.022	33.7122	30.5093	29.8993	31.1604	35.7115	30.7496	31.1493	TCIRG1	11	68039016	68050895	+	4384	protein_coding	T cell immune regulator 1, ATPase H+ transporting V0 subunit a3 [Source:HGNC Symbol;Acc:HGNC:11647]	-
ENSG00000104824	5089	3643	3603	5291	3405	5101	4297	5319	4093	3336	3685	4712	5601	4814	3607	21.1259	18.6123	18.4958	24.6017	20.4267	26.4991	23.0378	23.5777	21.3957	16.0884	18.8737	22.3942	22.3694	19.8707	18.4877	HNRNPL	19	38836388	38852347	-	6821	protein_coding	heterogeneous nuclear ribonucleoprotein L [Source:HGNC Symbol;Acc:HGNC:5045]	-
ENSG00000106546	2535	4303	2995	4812	5034	4079	3677	2617	3900	6848	10925	2290	3879	3812	3881	8.88266	18.5564	12.9774	18.8858	25.4905	17.886	16.64	9.79171	17.2081	27.8762	47.2308	9.18647	13.0765	13.2814	16.7905	AHR	7	16916359	17346152	+	8081	protein_coding	aryl hydrocarbon receptor [Source:HGNC Symbol;Acc:HGNC:348]	bHLH
ENSG00000069011	9081	4637	2878	5103	3708	5092	3403	4128	3260	2724	2300	8118	2191	6213	2644	73.2374	46.025	28.7023	46.0967	43.2154	51.3904	35.445	35.5491	33.107	25.5218	22.8858	74.9543	17	49.8226	26.3279	PITX1	5	135027735	135034813	-	3511	protein_coding	paired like homeodomain 1 [Source:HGNC Symbol;Acc:HGNC:9004]	Homeobox
ENSG00000105568	5069	4271	4103	4903	3584	4660	3887	4515	3860	4250	3707	4209	5218	4980	4261	19.2999	20.0133	19.3179	20.9093	19.7197	22.203	19.1135	18.3561	18.5064	18.7986	17.4138	18.3468	19.1136	18.8533	20.0309	PPP2R1A	19	52190039	52229533	+	7437	protein_coding	protein phosphatase 2 scaffold subunit Aalpha [Source:HGNC Symbol;Acc:HGNC:9302]	-
ENSG00000128245	5896	3608	4255	3188	2053	3752	2840	4363	2738	3411	4037	6535	7249	6862	4653	68.0597	51.2574	60.7378	41.2188	34.2469	54.1988	42.3394	53.7784	39.7987	45.7424	57.495	86.3628	80.504	78.7605	66.3165	YWHAH	22	31944461	31957603	+	2453	protein_coding	tyrosine 3-monooxygenase/tryptophan 5-monooxygenase activation protein eta [Source:HGNC Symbol;Acc:HGNC:12853]	-
ENSG00000136813	4998	4338	4397	4868	3742	4470	3808	4243	4188	4654	4274	4378	4647	4549	3821	16.7502	17.8925	18.2225	18.2734	18.1229	18.7468	16.4822	15.1841	17.674	18.1199	17.6725	16.7977	14.9832	15.1588	15.8109	ECPAS	9	111360692	111484745	-	8449	protein_coding	Ecm29 proteasome adaptor and scaffold [Source:HGNC Symbol;Acc:HGNC:29020]	-
ENSG00000113583	3873	3859	3021	6448	4029	5149	4579	5294	4827	3672	3682	3996	4254	4788	3887	45.2797	55.525	43.6751	84.4356	68.0696	75.3309	69.1386	66.0891	71.0618	49.8728	53.1102	53.4847	47.8476	55.659	56.1082	C5orf15	5	133955502	133968787	-	2422	protein_coding	chromosome 5 open reading frame 15 [Source:HGNC Symbol;Acc:HGNC:20656]	-
ENSG00000160285	4380	3288	3085	6257	5565	4928	5598	6934	5335	3751	2205	3194	3202	3933	3694	17.1351	15.8307	14.9243	27.4171	31.4613	24.1255	28.2839	28.9658	26.2814	17.0476	10.6429	14.3052	12.0515	15.2989	17.8429	LSS	21	46188141	46228824	-	7238	protein_coding	lanosterol synthase [Source:HGNC Symbol;Acc:HGNC:6708]	-
ENSG00000110237	5845	3838	4167	3962	2965	3559	3340	4429	3220	5041	4194	5127	5155	5817	4668	16.7043	13.4992	14.7263	12.6824	12.2453	12.7282	12.3278	13.5157	11.5879	16.7365	14.7881	16.7747	14.1736	16.5298	16.4714	ARHGEF17	11	73308289	73369388	+	9908	protein_coding	Rho guanine nucleotide exchange factor 17 [Source:HGNC Symbol;Acc:HGNC:21726]	-
ENSG00000169180	4752	3513	3532	4873	4031	4841	3416	5035	3494	4332	3781	4701	5413	5267	4313	19.0456	17.3282	17.5051	21.8755	23.347	24.2799	17.6819	21.548	17.6337	20.1703	18.6966	21.5703	20.8719	20.9897	21.3429	XPO6	16	28097979	28211920	-	7065	protein_coding	exportin 6 [Source:HGNC Symbol;Acc:HGNC:19733]	-
ENSG00000182087	4180	3625	3470	5219	3672	4835	4477	5498	4241	3674	3499	3972	5512	5099	4134	29.3625	31.3389	30.1421	41.0629	37.2752	42.5018	40.6161	41.2394	37.5136	29.9821	30.3249	31.9429	37.2506	35.6146	35.8545	TMEM259	19	1009648	1021179	-	4031	protein_coding	transmembrane protein 259 [Source:HGNC Symbol;Acc:HGNC:17039]	-
ENSG00000075151	4883	3158	3522	4541	3459	4047	4271	5236	4896	4436	4676	4105	4812	4888	4102	14.4088	11.4686	12.8516	15.0085	14.7499	14.944	16.2766	16.4979	18.1922	15.2067	17.0237	13.8676	13.6607	14.3416	14.9448	EIF4G3	1	20806292	21176888	-	9596	protein_coding	eukaryotic translation initiation factor 4 gamma 3 [Source:HGNC Symbol;Acc:HGNC:3298]	-
ENSG00000148848	4908	3787	4366	6838	3636	9526	3009	5630	3277	1905	3029	4627	3623	4858	1973	14.0948	13.3846	15.5047	21.9951	15.0896	34.234	11.1601	17.2644	11.8504	6.35555	10.7323	15.2125	10.0099	13.8719	6.99578	ADAM12	10	126012381	126388455	-	9860	protein_coding	ADAM metallopeptidase domain 12 [Source:HGNC Symbol;Acc:HGNC:190]	-
ENSG00000102158	4415	3493	4193	4844	3537	4708	3932	4845	4037	4250	3998	4392	4330	5271	4608	25.7126	25.0364	30.1972	31.5983	29.768	34.312	29.5749	30.13	29.6058	28.7547	28.7274	29.2837	24.2611	30.5234	33.1347	MAGT1	X	77826364	77895593	-	4862	protein_coding	magnesium transporter 1 [Source:HGNC Symbol;Acc:HGNC:28880]	-
ENSG00000073008	4830	3603	4013	3766	3189	3640	2318	3634	2329	4837	4386	5450	7655	5620	5583	38.8649	35.6807	39.9307	33.9419	37.0822	36.6527	24.089	31.2238	23.5985	45.216	43.543	50.206	59.2602	44.9648	55.467	PVR	19	44643798	44663583	+	3519	protein_coding	poliovirus receptor [Source:HGNC Symbol;Acc:HGNC:9705]	-
ENSG00000136861	5016	4526	3021	4817	3892	3144	6137	4129	6127	3393	3529	4308	5482	3991	3119	14.0905	15.6474	10.4942	15.1562	15.7995	11.0521	22.2649	12.3852	21.6731	11.0728	12.2309	13.8546	14.8155	11.1475	10.8178	CDK5RAP2	9	120388869	120580170	-	10080	protein_coding	CDK5 regulatory subunit associated protein 2 [Source:HGNC Symbol;Acc:HGNC:18672]	-
ENSG00000196961	5167	3736	3629	4733	3793	4730	4076	5168	4195	3589	3608	4454	5058	4813	3797	16.7286	14.8863	14.529	17.1633	17.7461	19.1635	17.0431	17.8662	17.1024	13.4989	14.412	16.5089	15.7546	15.4939	15.1781	AP2A1	19	49766968	49807113	+	8746	protein_coding	adaptor related protein complex 2 subunit alpha 1 [Source:HGNC Symbol;Acc:HGNC:561]	-
[truncated: 57,546 more rows]
